# Supplementary material for: Data on birds and habitat associated with forest management on public conservation areas in the Mississippi Alluvial Valley
Source: Data Brief. 2016 Nov 9;9:983–90. doi: 10.1016/j.dib.2016.11.011 (PMC5120254; doi:10.1016/j.dib.2016.11.011)
Supplement: Supplementary file 2 — Supplementary material [file mmc2.xlsx]

## Sheet: Supplementary Table 1 Point cou
Station	Unit	Compartment	Stand	Point	Year	Zone	X	Y	Location Type
Bayou Cocodrie NWR	Brookes Brake	1	A	16	2010	15	631453	3495649	GPS point
Bayou Cocodrie NWR	Brookes Brake	1	A	17	2010	15	631728	3496002	GPS point
Bayou Cocodrie NWR	Brookes Brake	1	A	18	2010	15	630952	3495664	GPS point
Bayou Cocodrie NWR	Brookes Brake	1	A	19	2010	15	630706	3495653	GPS point
Bayou Cocodrie NWR	Brookes Brake	1	BB	1	2007	15	631168	3495673	GPS point
Bayou Cocodrie NWR	Brookes Brake	1	BB	2	2007	15	630956	3495637	GPS point
Bayou Cocodrie NWR	Brookes Brake	1	BB	3	2007	15	630710	3495622	GPS point
Bayou Cocodrie NWR	Brookes Brake	1	BB	4	2007	15	630470	3495408	GPS point
Bayou Cocodrie NWR	Brookes Brake	2	A	7	2010	15	630900	3494655	GPS point
Bayou Cocodrie NWR	Brookes Brake	2	A	8	2010	15	630641	3494655	GPS point
Bayou Cocodrie NWR	Brookes Brake	2	A	9	2010	15	630387	3494642	GPS point
Bayou Cocodrie NWR	Brookes Brake	2	A	10	2010	15	630150	3494645	GPS point
Bayou Cocodrie NWR	Brookes Brake	2	BB	1	2007	15	631384	3494902	GPS point
Bayou Cocodrie NWR	Brookes Brake	2	BB	2	2007	15	631131	3494886	GPS point
Bayou Cocodrie NWR	Brookes Brake	2	BB	3	2007	15	630858	3494910	GPS point
Bayou Cocodrie NWR	Brookes Brake	2	BB	4	2007	15	630654	3494911	GPS point
Bayou Cocodrie NWR	Brookes Brake	3	A	1	2010	15	632294	3494657	GPS point
Bayou Cocodrie NWR	Brookes Brake	3	A	3	2010	15	632309	3494412	GPS point
Bayou Cocodrie NWR	Brookes Brake	3	A	5	2010	15	632037	3494426	GPS point
Bayou Cocodrie NWR	Brookes Brake	3	A	8	2010	15	631799	3494405	GPS point
Bayou Cocodrie NWR	Brookes Brake	3	BB	1	2006	15	631274	3494408	GPS point
Bayou Cocodrie NWR	Brookes Brake	3	BB	2	2006	15	631250	3494410	GPS point
Bayou Cocodrie NWR	Brookes Brake	3	BB	3	2006	15	631767	3494410	GPS point
Bayou Cocodrie NWR	Brookes Brake	3	BB	4	2006	15	631532	3494410	GPS point
Bayou Cocodrie NWR	Brookes Brake	3	BB	5	2006	15	631277	3494400	GPS point
Bayou Cocodrie NWR	Brookes Brake	3	BB	6	2006	15	631801	3494152	GPS point
Bayou Cocodrie NWR	Brookes Brake	4	A	13	2010	15	629645	3493627	GPS point
Bayou Cocodrie NWR	Brookes Brake	4	A	18	2010	15	629664	3493382	GPS point
Bayou Cocodrie NWR	Brookes Brake	4	A	19	2010	15	630146	3493128	GPS point
Bayou Cocodrie NWR	Brookes Brake	4	A	20	2010	15	630155	3492880	GPS point
Bayou Cocodrie NWR	Brookes Brake	4	BB	1	2007	15	632299	3494411	GPS point
Bayou Cocodrie NWR	Brookes Brake	4	BB	2	2007	15	632049	3494411	GPS point
Bayou Cocodrie NWR	Brookes Brake	4	BB	3	2007	15	631799	3494411	GPS point
Bayou Cocodrie NWR	Brookes Brake	4	BB	4	2007	15	631562	3494412	GPS point
Bayou Cocodrie NWR	Brookes Brake	4	BB	5	2007	15	631284	3494415	GPS point
Bayou Cocodrie NWR	Brookes Brake	4	BB	6	2007	15	631051	3494417	GPS point
Bayou Cocodrie NWR	Brookes Brake	4	BB1	1	2007	15	630898	3499136	GPS point
Bayou Cocodrie NWR	Brookes Brake	4	BB1	2	2007	15	630657	3494135	GPS point
Bayou Cocodrie NWR	Brookes Brake	4	BB1	3	2007	15	630146	3494132	GPS point
Bayou Cocodrie NWR	Brookes Brake	4	BB1	4	2007	15	630414	3494132	GPS point
Bayou Cocodrie NWR	Brookes Brake	5	A	17	2010	15	629863	3491663	GPS point
Bayou Cocodrie NWR	Brookes Brake	5	A	18	2010	15	629614	3491671	GPS point
Bayou Cocodrie NWR	Brookes Brake	5	A	23	2010	15	629845	3491421	GPS point
Bayou Cocodrie NWR	Brookes Brake	5	A	24	2010	15	629606	3491418	GPS point
Bayou Cocodrie NWR	Brookes Brake	5	BB	1	2007	15	629858	3492903	GPS point
Bayou Cocodrie NWR	Brookes Brake	5	BB	2	2007	15	629868	3492673	GPS point
Bayou Cocodrie NWR	Brookes Brake	5	BB	3	2007	15	629855	3492401	GPS point
Bayou Cocodrie NWR	Brookes Brake	5	BB	4	2007	15	630105	3492400	GPS point
Bayou Cocodrie NWR	Brookes Brake	6	A	11	2010	15	631983	3490532	GPS point
Bayou Cocodrie NWR	Brookes Brake	6	A	17	2010	15	631728	3490798	GPS point
Bayou Cocodrie NWR	Brookes Brake	6	A	22	2010	15	631728	3490798	GPS point
Bayou Cocodrie NWR	Brookes Brake	6	A	23	2010	15	631728	3490798	GPS point
Bayou Cocodrie NWR	Brookes Brake	6	BB	1	2006	15	632100	3490930	GPS point
Bayou Cocodrie NWR	Brookes Brake	6	BB	2	2006	15	631750	3490737	GPS point
Bayou Cocodrie NWR	Brookes Brake	6	BB	3	2006	15	631836	3490553	GPS point
Bayou Cocodrie NWR	Brookes Brake	6	BB	4	2006	15	630917	3490986	GPS point
Bayou Cocodrie NWR	Brookes Brake	6	BB	5	2006	15	630742	3490860	GPS point
Bayou Cocodrie NWR	Brookes Brake	6	BB	6	2006	15	630493	3491011	GPS point
Bayou Cocodrie NWR	Brookes Brake	7	A	21	2010	15	630564	3492026	GPS point
Bayou Cocodrie NWR	Brookes Brake	7	A	22	2010	15	630815	3492026	GPS point
Bayou Cocodrie NWR	Brookes Brake	7	A	23	2010	15	631075	3492024	GPS point
Bayou Cocodrie NWR	Brookes Brake	7	A	40	2010	15	632055	3491527	GPS point
Bayou Cocodrie NWR	Brookes Brake	7	BB	1	2007	15	632601	3493010	GPS point
Bayou Cocodrie NWR	Brookes Brake	7	BB	2	2007	15	632305	3492781	GPS point
Bayou Cocodrie NWR	Brookes Brake	7	BB	3	2007	15	632328	3492529	GPS point
Bayou Cocodrie NWR	Brookes Brake	7	BB	4	2007	15	632291	3492265	GPS point
Bayou Cocodrie NWR	Brookes Brake	8	A	7	2010	15	632496	3493875	GPS point
Bayou Cocodrie NWR	Brookes Brake	8	A	13	2010	15	632260	3493627	GPS point
Bayou Cocodrie NWR	Brookes Brake	8	A	14	2010	15	632496	3493629	GPS point
Bayou Cocodrie NWR	Brookes Brake	8	A	21	2010	15	632267	3493374	GPS point
Bayou Cocodrie NWR	Brookes Brake	8	BB	1	2007	15	630271	3492370	GPS point
Bayou Cocodrie NWR	Brookes Brake	8	BB	2	2007	15	630515	3492373	GPS point
Bayou Cocodrie NWR	Brookes Brake	8	BB	3	2007	15	630525	3492642	GPS point
Bayou Cocodrie NWR	Brookes Brake	8	BB	4	2007	15	630495	3492876	GPS point
Bayou Cocodrie NWR	Brookes Brake	9	A	1	2010	15	632509	3492678	GPS point
Bayou Cocodrie NWR	Brookes Brake	9	A	2	2010	15	632509	3492678	GPS point
Bayou Cocodrie NWR	Brookes Brake	9	A	3	2010	15	632512	3492424	GPS point
Bayou Cocodrie NWR	Brookes Brake	9	A	4	2010	15	632753	3492427	GPS point
Bayou Cocodrie NWR	Brookes Brake	9	BB	1	2007	15	632501	3492663	GPS point
Bayou Cocodrie NWR	Brookes Brake	9	BB	2	2007	15	632497	3492429	GPS point
Bayou Cocodrie NWR	Brookes Brake	9	BB	3	2007	15	632496	3492160	GPS point
Bayou Cocodrie NWR	Brookes Brake	9	BB	4	2007	15	632500	3491921	GPS point
Bayou Cocodrie NWR	Brookes Brake	10	A	11	2010	15	632465	3490829	GPS point
Bayou Cocodrie NWR	Brookes Brake	10	A	12	2010	15	632465	3490829	GPS point
Bayou Cocodrie NWR	Brookes Brake	10	A	17	2010	15	632464	3490567	GPS point
Bayou Cocodrie NWR	Brookes Brake	10	A	18	2010	15	632712	3490559	GPS point
Bayou Cocodrie NWR	Brookes Brake	10	BB	1	2007	15	632458	3491581	GPS point
Bayou Cocodrie NWR	Brookes Brake	10	BB	2	2007	15	632459	3491327	GPS point
Bayou Cocodrie NWR	Brookes Brake	10	BB	3	2007	15	632444	3491089	GPS point
Bayou Cocodrie NWR	Brookes Brake	10	BB	4	2007	15	632461	3490822	GPS point
Bayou Cocodrie NWR	Brookes Brake	11	BB	1	2007	15	632229	3491034	GPS point
Bayou Cocodrie NWR	Brookes Brake	11	BB	2	2007	15	632235	3490789	GPS point
Bayou Cocodrie NWR	CBU	1	0	1	2011	15	628330	3496624	GPS point
Bayou Cocodrie NWR	CBU	1	0	3	2011	15	628311	3496365	GPS point
Bayou Cocodrie NWR	CBU	1	0	4	2011	15	628548	3496371	GPS point
Bayou Cocodrie NWR	CBU	1	0	5	2011	15	628799	3496371	GPS point
Bayou Cocodrie NWR	CBU	2	0	4	2011	15	629062	3495839	GPS point
Bayou Cocodrie NWR	CBU	2	0	10	2011	15	628812	3495304	GPS point
Bayou Cocodrie NWR	CBU	2	0	13	2011	15	628810	3495053	GPS point
Bayou Cocodrie NWR	CBU	2	0	16	2011	15	628822	3494827	GPS point
Bayou Cocodrie NWR	CBU	3	0	3	2011	15	629072	3495513	GPS point
Bayou Cocodrie NWR	CBU	3	0	6	2011	15	629081	3495260	GPS point
Bayou Cocodrie NWR	CBU	3	0	11	2011	15	628582	3494514	GPS point
Bayou Cocodrie NWR	CBU	3	0	12	2011	15	628846	3494511	GPS point
Bayou Cocodrie NWR	CBU	4	0	5	2011	15	627149	3494183	GPS point
Bayou Cocodrie NWR	CBU	4	0	11	2011	15	626895	3493950	GPS point
Bayou Cocodrie NWR	CBU	4	0	17	2011	15	626884	3493705	GPS point
Bayou Cocodrie NWR	CBU	4	0	22	2011	15	626434	3492312	GPS point
Bayou Cocodrie NWR	CBU	5	0	2	2011	15	627710	3493983	GPS point
Bayou Cocodrie NWR	CBU	5	0	8	2011	15	627712	3493732	GPS point
Bayou Cocodrie NWR	CBU	5	0	15	2011	15	627965	3493501	GPS point
Bayou Cocodrie NWR	CBU	5	0	22	2011	15	628224	3493229	GPS point
Bayou Cocodrie NWR	CBU	6	0	3	2011	15	626434	3492312	GPS point
Bayou Cocodrie NWR	CBU	6	0	4	2011	15	627459	3492305	GPS point
Bayou Cocodrie NWR	CBU	6	0	10	2011	15	627211	3492070	GPS point
Bayou Cocodrie NWR	CBU	6	0	11	2011	15	627462	3492066	GPS point
Bayou Cocodrie NWR	CBU	7	0	12	2011	15	628858	3494183	GPS point
Bayou Cocodrie NWR	CBU	7	0	16	2011	15	628858	3493930	GPS point
Bayou Cocodrie NWR	CBU	7	0	20	2011	15	628593	3493688	GPS point
Bayou Cocodrie NWR	CBU	7	0	24	2011	15	628608	3493425	GPS point
Bayou Cocodrie NWR	CBU	8	0	4	2011	15	632319	3497254	GPS point
Bayou Cocodrie NWR	CBU	8	0	5	2011	15	632559	3497248	GPS point
Bayou Cocodrie NWR	CBU	8	0	7	2011	15	632229	3497004	GPS point
Bayou Cocodrie NWR	CBU	8	0	8	2011	15	632563	3497015	GPS point
Bayou Cocodrie NWR	CBU	9	0	30	2011	15	632743	3494672	GPS point
Bayou Cocodrie NWR	CBU	9	0	31	2011	15	632750	3494940	GPS point
Bayou Cocodrie NWR	Cross Bayou	1	0	1	2008	15	628801	3496378	GPS point
Bayou Cocodrie NWR	Cross Bayou	1	0	2	2008	15	628533	3496378	GPS point
Bayou Cocodrie NWR	Cross Bayou	1	0	3	2008	15	628292	3496363	GPS point
Bayou Cocodrie NWR	Cross Bayou	1	0	4	2008	15	628299	3496615	GPS point
Bayou Cocodrie NWR	Cross Bayou	2	0	1	2008	15	628821	3495327	GPS point
Bayou Cocodrie NWR	Cross Bayou	2	0	2	2008	15	628574	3495314	GPS point
Bayou Cocodrie NWR	Cross Bayou	2	0	3	2008	15	628820	3495581	GPS point
Bayou Cocodrie NWR	Cross Bayou	2	0	4	2008	15	628831	3495810	GPS point
Bayou Cocodrie NWR	Cross Bayou	3	1_2	1	2008	15	628088	3494270	GPS point
Bayou Cocodrie NWR	Cross Bayou	3	1_2	2	2008	15	628352	3494261	GPS point
Bayou Cocodrie NWR	Cross Bayou	3	1_2	4	2008	15	629088	3495012	GPS point
Bayou Cocodrie NWR	Cross Bayou	4	1	1	2008	15	626890	3493452	GPS point
Bayou Cocodrie NWR	Cross Bayou	4	1	2	2008	15	626898	3493689	GPS point
Bayou Cocodrie NWR	Cross Bayou	4	1	3	2008	15	626879	3493944	GPS point
Bayou Cocodrie NWR	Cross Bayou	4	1	4	2008	15	627151	3494172	GPS point
Bayou Cocodrie NWR	Cross Bayou	5	0	1	2008	15	628714	3493999	GPS point
Bayou Cocodrie NWR	Cross Bayou	5	0	2	2008	15	628469	3493738	GPS point
Bayou Cocodrie NWR	Cross Bayou	5	0	3	2008	15	628199	3493498	GPS point
Bayou Cocodrie NWR	Cross Bayou	5	0	4	2008	15	628259	3493736	GPS point
Bayou Cocodrie NWR	Cross Bayou	6	0	1	2008	15	627696	3491071	GPS point
Bayou Cocodrie NWR	Cross Bayou	6	0	2	2008	15	627714	3491320	GPS point
Bayou Cocodrie NWR	Cross Bayou	6	0	3	2008	15	627947	3491332	GPS point
Bayou Cocodrie NWR	Cross Bayou	6	0	4	2008	15	627717	3491584	GPS point
Bayou Cocodrie NWR	Cross Bayou	7	0	1	2008	15	628360	3493180	GPS point
Bayou Cocodrie NWR	Cross Bayou	7	0	2	2008	15	628610	3493676	GPS point
Bayou Cocodrie NWR	Cross Bayou	7	0	3	2008	15	628867	3496378	GPS point
Bayou Cocodrie NWR	Cross Bayou	7	0	4	2008	15	628869	3493919	GPS point
Bayou Cocodrie NWR	Cross Bayou	8	0	1	2008	15	632563	3497250	GPS point
Bayou Cocodrie NWR	Cross Bayou	8	0	2	2008	15	632316	3497259	GPS point
Bayou Cocodrie NWR	Cross Bayou	8	0	3	2008	15	632561	3497503	GPS point
Bayou Cocodrie NWR	Cross Bayou	8	0	4	2008	15	632812	3497515	GPS point
Bayou Cocodrie NWR	Cross Bayou	9	0	1	2008	15	632743	3494918	GPS point
Bayou Cocodrie NWR	Cross Bayou	9	0	2	2008	15	632749	3494671	GPS point
Bayou Cocodrie NWR	Hoover Slough	0	1	1	2012	15	636138	3493216	GPS point
Bayou Cocodrie NWR	Hoover Slough	0	1	2	2012	15	636385	3493209	GPS point
Bayou Cocodrie NWR	Hoover Slough	0	1	3	2012	15	636635	3493199	GPS point
Bayou Cocodrie NWR	Hoover Slough	0	1	4	2012	15	636134	3492958	GPS point
Bayou Cocodrie NWR	Hoover Slough	0	2	5	2012	15	634140	3492459	GPS point
Bayou Cocodrie NWR	Hoover Slough	0	2	6	2012	15	634386	3492212	GPS point
Bayou Cocodrie NWR	Hoover Slough	0	2	7	2012	15	634636	3492196	GPS point
Bayou Cocodrie NWR	Hoover Slough	0	2	8	2012	15	634891	3492222	GPS point
Bayou Cocodrie NWR	Hoover Slough	0	HS39	28	2009	15	636385	3492962	GPS point
Bayou Cocodrie NWR	Hoover Slough	0	HS39	29	2009	15	636383	3492703	GPS point
Bayou Cocodrie NWR	Hoover Slough	0	HS39	30	2009	15	636136	3492719	GPS point
Bayou Cocodrie NWR	Hoover Slough	0	HS39	31	2009	15	635891	3492722	GPS point
Bayou Cocodrie NWR	Hoover Slough	0	HS39	32	2009	15	635372	3492475	GPS point
Bayou Cocodrie NWR	Hoover Slough	0	HS39	33	2009	15	635150	3492460	GPS point
Bayou Cocodrie NWR	Wallace Lake	0	WLUC1	24	2009	15	632700	3488319	GPS point
Bayou Cocodrie NWR	Wallace Lake	0	WLUC1	25	2009	15	632449	3488575	GPS point
Bayou Cocodrie NWR	Wallace Lake	0	WLUC1	26	2009	15	632206	3488585	GPS point
Bayou Cocodrie NWR	Wallace Lake	0	WLUC1	27	2009	15	632208	3488330	GPS point
Bayou Cocodrie NWR	Wallace Lake	0	WLUC2	20	2009	15	632693	3487275	GPS point
Bayou Cocodrie NWR	Wallace Lake	0	WLUC2	21	2009	15	632959	3487283	GPS point
Bayou Cocodrie NWR	Wallace Lake	0	WLUC2	22	2009	15	632683	3487537	GPS point
Bayou Cocodrie NWR	Wallace Lake	0	WLUC2	23	2009	15	632696	3487775	GPS point
Bayou Cocodrie NWR	Wallace Lake	0	WLUC3	13	2009	15	631646	3486025	GPS point
Bayou Cocodrie NWR	Wallace Lake	0	WLUC3	14	2009	15	631904	3486268	GPS point
Bayou Cocodrie NWR	Wallace Lake	0	WLUC3	15	2009	15	632152	3486280	GPS point
Bayou Cocodrie NWR	Wallace Lake	0	WLUC3	16	2009	15	632186	3485992	GPS point
Bayou Cocodrie NWR	Wallace Lake	0	WLUC4	17	2009	15	632624	3486848	GPS point
Bayou Cocodrie NWR	Wallace Lake	0	WLUC4	18	2009	15	632629	3486608	GPS point
Bayou Cocodrie NWR	Wallace Lake	0	WLUC4	19	2009	15	632853	3486604	GPS point
Bayou Cocodrie NWR	Wallace Lake	0	WLUC4	34	2009	15	632888	3486846	GPS point
Bayou Cocodrie NWR	Wallace Lake	0	WLUC5	9	2009	15	631445	3484353	GPS point
Bayou Cocodrie NWR	Wallace Lake	0	WLUC5	10	2009	15	631709	3484347	GPS point
Bayou Cocodrie NWR	Wallace Lake	0	WLUC5	11	2009	15	631197	3484575	GPS point
Bayou Cocodrie NWR	Wallace Lake	0	WLUC5	12	2009	15	631456	3484595	GPS point
Bayou Cocodrie NWR	Wallace Lake	0	WLUC6	5	2009	15	630713	3484514	GPS point
Bayou Cocodrie NWR	Wallace Lake	0	WLUC6	6	2009	15	630943	3484517	GPS point
Bayou Cocodrie NWR	Wallace Lake	0	WLUC6	7	2009	15	631189	3484268	GPS point
Bayou Cocodrie NWR	Wallace Lake	0	WLUC6	8	2009	15	630952	3484271	GPS point
Bayou Cocodrie NWR	Wallace Lake	0	WLUC7	1	2009	15	630606	3484626	GPS point
Bayou Cocodrie NWR	Wallace Lake	0	WLUC7	2	2009	15	630350	3484634	GPS point
Bayou Cocodrie NWR	Wallace Lake	0	WLUC7	3	2009	15	630110	3484621	GPS point
Bayou Cocodrie NWR	Wallace Lake	0	WLUC7	4	2009	15	630106	3484367	GPS point
Bayou Cocodrie NWR	Wallace Lake	1	0	1	2012	15	632471	3488838	GPS point
Bayou Cocodrie NWR	Wallace Lake	1	0	2	2012	15	632693	3488831	GPS point
Bayou Cocodrie NWR	Wallace Lake	1	0	3	2012	15	632446	3488589	GPS point
Bayou Cocodrie NWR	Wallace Lake	1	0	4	2012	15	632697	3488327	GPS point
Bayou Cocodrie NWR	Wallace Lake	2	0	5	2012	15	632706	3488054	GPS point
Bayou Cocodrie NWR	Wallace Lake	2	0	6	2012	15	632688	3487812	GPS point
Bayou Cocodrie NWR	Wallace Lake	2	0	7	2012	15	632429	3487294	GPS point
Bayou Cocodrie NWR	Wallace Lake	2	0	8	2012	15	632717	3487290	GPS point
Bayou Cocodrie NWR	Wallace Lake	3	0	9	2012	15	631892	3486268	GPS point
Bayou Cocodrie NWR	Wallace Lake	3	0	10	2012	15	631636	3486029	GPS point
Bayou Cocodrie NWR	Wallace Lake	3	0	11	2012	15	631651	3485536	GPS point
Bayou Cocodrie NWR	Wallace Lake	3	0	12	2012	15	631651	3485264	GPS point
Bayou Cocodrie NWR	Wallace Lake	4	0	13	2012	15	632638	3486853	GPS point
Bayou Cocodrie NWR	Wallace Lake	4	0	14	2012	15	632886	3486868	GPS point
Bayou Cocodrie NWR	Wallace Lake	4	0	15	2012	15	632648	3486623	GPS point
Bayou Cocodrie NWR	Wallace Lake	4	0	16	2012	15	632877	3486371	GPS point
Bayou Cocodrie NWR	Wallace Lake	5	0	17	2012	15	631203	3484601	GPS point
Bayou Cocodrie NWR	Wallace Lake	5	0	18	2012	15	631451	3484588	GPS point
Bayou Cocodrie NWR	Wallace Lake	5	0	19	2012	15	631463	3484349	GPS point
Bayou Cocodrie NWR	Wallace Lake	5	0	20	2012	15	631715	3484346	GPS point
Bayou Cocodrie NWR	Wallace Lake	6	0	21	2012	15	631947	3484759	GPS point
Bayou Cocodrie NWR	Wallace Lake	6	0	22	2012	15	630947	3484504	GPS point
Bayou Cocodrie NWR	Wallace Lake	6	0	23	2012	15	632691	3483455	GPS point
Bayou Cocodrie NWR	Wallace Lake	6	0	24	2012	15	631183	3484259	GPS point
Bayou Cocodrie NWR	Wallace Lake	7	0	25	2012	15	630107	3484364	GPS point
Bayou Cocodrie NWR	Wallace Lake	7	0	26	2012	15	630344	3484654	GPS point
Bayou Cocodrie NWR	Wallace Lake	7	0	27	2012	15	630613	3484635	GPS point
Bayou Cocodrie NWR	Wallace Lake	7	0	28	2012	15	630374	3484149	GPS point
Bayou Macon WMA	Macon	1	0	1	2007	15	661025	3638057	GPS point
Bayou Macon WMA	Macon	1	0	2	2007	15	661023	3638323	GPS point
Bayou Macon WMA	Macon	1	0	3	2007	15	661029	3638582	GPS point
Bayou Macon WMA	Macon	1	0	4	2007	15	660648	3638593	GPS point
Bayou Macon WMA	Macon	1	0	5	2007	15	660655	3638336	GPS point
Bayou Macon WMA	Macon	1	0	6	2007	15	660657	3638059	GPS point
Bayou Macon WMA	Macon	2	24_1_1	1	2008	15	661029	3638062	GPS point
Bayou Macon WMA	Macon	2	24_1_1	2	2008	15	661024	3638361	GPS point
Bayou Macon WMA	Macon	2	24_1_1	3	2008	15	661013	3638619	GPS point
Bayou Macon WMA	Macon	2	24_1_1	4	2008	15	660638	3638605	GPS point
Bayou Macon WMA	Macon	2	24_1_1	5	2008	15	660644	3638342	GPS point
Bayou Macon WMA	Macon	2	24_1_1	6	2008	15	660651	3638062	GPS point
Bayou Macon WMA	Macon	3	0	1	2007	15	661393	3637614	GPS point
Bayou Macon WMA	Macon	3	0	2	2007	15	661657	3637608	GPS point
Bayou Macon WMA	Macon	3	0	3	2007	15	661910	3637601	GPS point
Bayou Macon WMA	Macon	3	0	4	2007	15	661919	3637348	GPS point
Bayou Macon WMA	Macon	3	0	5	2007	15	661653	3637361	GPS point
Bayou Macon WMA	Macon	3	0	6	2007	15	661387	3637357	GPS point
Bayou Macon WMA	Macon	4	24_3_1	1	2008	15	661389	3637614	GPS point
Bayou Macon WMA	Macon	4	24_3_1	2	2008	15	661662	3637608	GPS point
Bayou Macon WMA	Macon	4	24_3_1	3	2008	15	661903	3637606	GPS point
Bayou Macon WMA	Macon	4	24_3_1	4	2008	15	661907	3637369	GPS point
Bayou Macon WMA	Macon	4	24_3_1	5	2008	15	661666	3637363	GPS point
Bayou Macon WMA	Macon	4	24_3_1	6	2008	15	661389	3637350	GPS point
Bayou Macon WMA	Macon	10	24_2_1	1	2008	15	658147	3632540	GPS point
Bayou Macon WMA	Macon	10	24_2_1	2	2008	15	657881	3632536	GPS point
Bayou Macon WMA	Macon	10	24_2_1	3	2008	15	657624	3632531	GPS point
Bayou Macon WMA	Macon	10	24_2_1	4	2008	15	657615	3632795	GPS point
Bayou Macon WMA	Macon	10	24_2_1	5	2008	15	657867	3632797	GPS point
Bayou Macon WMA	Macon	10	24_2_1	6	2008	15	658128	3632797	GPS point
Bayou Meto WMA	140	6	258	1	2009	15	625937	3795725	GPS point
Bayou Meto WMA	140	6	258	2	2009	15	626082	3795503	GPS point
Bayou Meto WMA	140	6	258	3	2009	15	626261	3795225	GPS point
Bayou Meto WMA	140	6	258	4	2009	15	626468	3794990	GPS point
Bayou Meto WMA	140	6	258	5	2009	15	626699	3794839	GPS point
Bayou Meto WMA	140	6	258	6	2009	15	626624	3794562	GPS point
Bayou Meto WMA	150	5	252	1	2009	15	628824	3793037	GPS point
Bayou Meto WMA	150	5	252	2	2009	15	628842	3792832	GPS point
Bayou Meto WMA	150	5	252	3	2009	15	628527	3792827	GPS point
Bayou Meto WMA	150	5	252	4	2009	15	628554	3793046	GPS point
Bayou Meto WMA	150	5	252	5	2009	15	628819	3793297	GPS point
Bayou Meto WMA	150	5	252	6	2009	15	628755	3793945	GPS point
Bayou Meto WMA	163	2	240	1	2009	15	624762	3785996	GPS point
Bayou Meto WMA	163	2	240	2	2009	15	624753	3786402	GPS point
Bayou Meto WMA	163	2	240	3	2009	15	624736	3786706	GPS point
Bayou Meto WMA	163	2	240	4	2009	15	624757	3786963	GPS point
Bayou Meto WMA	163	2	240	5	2009	15	625083	3786796	GPS point
Bayou Meto WMA	163	2	240	6	2009	15	625117	3786467	GPS point
Bayou Meto WMA	182	1	234	1	2009	15	630188	3785772	GPS point
Bayou Meto WMA	182	1	234	2	2009	15	629731	3786112	GPS point
Bayou Meto WMA	182	1	234	3	2009	15	629265	3786488	GPS point
Bayou Meto WMA	182	1	234	4	2009	15	629838	3785485	GPS point
Bayou Meto WMA	182	1	234	5	2009	15	629525	3784911	GPS point
Bayou Meto WMA	182	1	234	6	2009	15	629214	3784686	GPS point
Bayou Meto WMA	Control	0	246	1	2009	15	627606	3793125	GPS point
Bayou Meto WMA	Control	0	246	2	2009	15	627352	3793484	GPS point
Bayou Meto WMA	Control	0	246	3	2009	15	627147	3793737	GPS point
Bayou Meto WMA	Control	0	246	4	2009	15	627074	3794169	GPS point
Bayou Meto WMA	Control	0	246	5	2009	15	627531	3794270	GPS point
Bayou Meto WMA	Control	0	246	6	2009	15	627530	3793786	GPS point
Big Lake WMA	B	1	B	19	2010	15	761460	3981740	Area only
Big Lake WMA	B	1	B	20	2010	15	761460	3981740	Area only
Big Lake WMA	B	1	B	21	2010	15	761460	3981740	Area only
Big Lake WMA	B	1	B	22	2010	15	761460	3981740	Area only
Big Lake WMA	B	1	B	23	2010	15	761460	3981740	Area only
Big Lake WMA	B	1	B	24	2010	15	761460	3981740	Area only
Big Lake WMA	Big Lake	1	5	1	2007	15	763850	3986900	GPS point
Big Lake WMA	Big Lake	1	5	2	2007	15	763850	3987150	GPS point
Big Lake WMA	Big Lake	1	5	3	2007	15	764100	3986900	GPS point
Big Lake WMA	Big Lake	1	5	4	2007	15	764100	3987150	GPS point
Big Lake WMA	Big Lake	1	5	5	2007	15	764350	3987150	GPS point
Big Lake WMA	Big Lake	1	5	6	2007	15	764600	3987150	GPS point
Big Lake WMA	Big Lake	1	5	1	2008	15	763850	3986900	GPS point
Big Lake WMA	Big Lake	1	5	2	2008	15	763850	3987150	GPS point
Big Lake WMA	Big Lake	1	5	3	2008	15	764100	3986900	GPS point
Big Lake WMA	Big Lake	1	5	4	2008	15	764100	3987150	GPS point
Big Lake WMA	Big Lake	1	5	5	2008	15	764350	3987150	GPS point
Big Lake WMA	Big Lake	1	5	6	2008	15	764600	3987150	GPS point
Big Lake WMA	Big Lake	2	1_5	1	2007	15	760350	3985900	GPS point
Big Lake WMA	Big Lake	2	1_5	2	2007	15	760350	3986150	GPS point
Big Lake WMA	Big Lake	2	1_5	3	2007	15	760600	3985900	GPS point
Big Lake WMA	Big Lake	2	1_5	4	2007	15	760600	3986150	GPS point
Big Lake WMA	Big Lake	2	1_5	5	2007	15	760850	3985150	GPS point
Big Lake WMA	Big Lake	2	1_5	6	2007	15	760850	3985400	GPS point
Big Lake WMA	Big Lake	2	1_5	1	2008	15	760350	3985900	GPS point
Big Lake WMA	Big Lake	2	1_5	2	2008	15	760350	3986150	GPS point
Big Lake WMA	Big Lake	2	1_5	3	2008	15	760600	3985900	GPS point
Big Lake WMA	Big Lake	2	1_5	4	2008	15	760600	3986150	GPS point
Big Lake WMA	Big Lake	2	1_5	5	2008	15	760850	3985150	GPS point
Big Lake WMA	Big Lake	2	1_5	6	2008	15	760850	3985400	GPS point
Big Lake WMA	Big Lake	3	5	1	2008	15	763850	3985150	GPS point
Big Lake WMA	Big Lake	3	5	2	2008	15	764100	3985150	GPS point
Big Lake WMA	Big Lake	3	5	3	2008	15	764100	3985400	GPS point
Big Lake WMA	Big Lake	3	5	4	2008	15	764100	3985650	GPS point
Big Lake WMA	Big Lake	3	5	5	2008	15	764350	3985400	GPS point
Big Lake WMA	Big Lake	3	5	6	2008	15	764350	3985650	GPS point
Big Lake WMA	Big Lake	3	4_5	1	2007	15	763850	3985150	GPS point
Big Lake WMA	Big Lake	3	4_5	2	2007	15	764100	3985150	GPS point
Big Lake WMA	Big Lake	3	4_5	3	2007	15	764100	3985400	GPS point
Big Lake WMA	Big Lake	3	4_5	4	2007	15	764100	3985650	GPS point
Big Lake WMA	Big Lake	3	4_5	5	2007	15	764350	3985400	GPS point
Big Lake WMA	Big Lake	3	4_5	6	2007	15	764350	3985650	GPS point
Big Lake WMA	Big Lake	4	5	1	2007	15	761350	3984150	GPS point
Big Lake WMA	Big Lake	4	5	2	2007	15	761350	3984400	GPS point
Big Lake WMA	Big Lake	4	5	3	2007	15	761350	3984650	GPS point
Big Lake WMA	Big Lake	4	5	4	2007	15	761600	3984150	GPS point
Big Lake WMA	Big Lake	4	5	5	2007	15	761600	3984400	GPS point
Big Lake WMA	Big Lake	4	5	6	2007	15	761600	3984650	GPS point
Big Lake WMA	Big Lake	4	5	1	2008	15	761350	3984150	GPS point
Big Lake WMA	Big Lake	4	5	2	2008	15	761350	3984400	GPS point
Big Lake WMA	Big Lake	4	5	3	2008	15	761350	3984650	GPS point
Big Lake WMA	Big Lake	4	5	4	2008	15	761600	3984150	GPS point
Big Lake WMA	Big Lake	4	5	5	2008	15	761600	3984400	GPS point
Big Lake WMA	Big Lake	4	5	6	2008	15	761600	3984650	GPS point
Big Lake WMA	Big Lake	4	1_3	1	2008	15	760250	3984450	GPS point
Big Lake WMA	Big Lake	4	1_3	2	2008	15	760500	3984450	GPS point
Big Lake WMA	Big Lake	4	1_3	3	2008	15	760500	3984200	GPS point
Big Lake WMA	Big Lake	4	1_3	4	2008	15	760250	3984200	GPS point
Big Lake WMA	Big Lake	4	1_3	5	2008	15	760750	3984200	GPS point
Big Lake WMA	Big Lake	4	1_3	6	2008	15	760750	3984450	GPS point
Big Lake WMA	Big Lake	4	1_3_5	1	2007	15	760850	3985400	GPS point
Big Lake WMA	Big Lake	4	1_3_5	2	2007	15	760500	3984450	GPS point
Big Lake WMA	Big Lake	4	1_3_5	3	2007	15	760500	3984200	GPS point
Big Lake WMA	Big Lake	4	1_3_5	4	2007	15	760250	3984200	GPS point
Big Lake WMA	Big Lake	4	1_3_5	5	2007	15	760750	3984200	GPS point
Big Lake WMA	Big Lake	4	1_3_5	6	2007	15	760750	3984450	GPS point
Big Lake WMA	Big Lake	5	3	7	2007	15	764350	3984150	GPS point
Big Lake WMA	Big Lake	5	3	8	2007	15	764350	3984400	GPS point
Big Lake WMA	Big Lake	5	3	9	2007	15	764350	3984650	GPS point
Big Lake WMA	Big Lake	5	3	10	2007	15	764600	3983900	GPS point
Big Lake WMA	Big Lake	5	3	11	2007	15	764600	3984150	GPS point
Big Lake WMA	Big Lake	5	3	12	2007	15	764600	3984400	GPS point
Big Lake WMA	Big Lake	5	5	1	2007	15	763600	3983650	GPS point
Big Lake WMA	Big Lake	5	5	2	2007	15	763600	3983900	GPS point
Big Lake WMA	Big Lake	5	5	3	2007	15	763850	3983650	GPS point
Big Lake WMA	Big Lake	5	5	4	2007	15	763850	3983900	GPS point
Big Lake WMA	Big Lake	5	5	5	2007	15	764100	3983650	GPS point
Big Lake WMA	Big Lake	5	5	6	2007	15	764100	3983900	GPS point
Big Lake WMA	Big Lake	5	D7	7	2008	15	764350	3984150	GPS point
Big Lake WMA	Big Lake	5	D7	8	2008	15	764350	3984400	GPS point
Big Lake WMA	Big Lake	5	D7	9	2008	15	764350	3984650	GPS point
Big Lake WMA	Big Lake	5	D7	10	2008	15	764600	3983900	GPS point
Big Lake WMA	Big Lake	5	D7	11	2008	15	764600	3984150	GPS point
Big Lake WMA	Big Lake	5	D7	12	2008	15	764600	3984400	GPS point
Big Lake WMA	Big Lake	6	E	1	2007	15	761850	3982900	GPS point
Big Lake WMA	Big Lake	6	E	2	2007	15	761850	3983150	GPS point
Big Lake WMA	Big Lake	6	E	3	2007	15	762100	3982400	GPS point
Big Lake WMA	Big Lake	6	E	4	2007	15	762100	3982650	GPS point
Big Lake WMA	Big Lake	6	E	5	2007	15	762100	3982900	GPS point
Big Lake WMA	Big Lake	6	E	6	2007	15	762100	3983150	GPS point
Big Lake WMA	Big Lake	6	E	1	2008	15	761850	3982900	GPS point
Big Lake WMA	Big Lake	6	E	2	2008	15	761850	3983150	GPS point
Big Lake WMA	Big Lake	6	E	3	2008	15	762100	3982400	GPS point
Big Lake WMA	Big Lake	6	E	4	2008	15	762100	3982650	GPS point
Big Lake WMA	Big Lake	6	E	5	2008	15	762100	3982900	GPS point
Big Lake WMA	Big Lake	6	E	6	2008	15	762100	3983150	GPS point
Big Lake WMA	Big Lake	7	2	1	2008	15	762600	3982900	GPS point
Big Lake WMA	Big Lake	7	2	2	2008	15	762600	3983150	GPS point
Big Lake WMA	Big Lake	7	2	3	2008	15	762850	3982900	GPS point
Big Lake WMA	Big Lake	7	2	4	2008	15	762850	3983150	GPS point
Big Lake WMA	Big Lake	7	2	5	2008	15	763166	3982297	GPS point
Big Lake WMA	Big Lake	7	2	6	2008	15	763174	3982541	GPS point
Big Lake WMA	Big Lake	7	416299	1	2010	15	643500	3559180	Area only
Big Lake WMA	Big Lake	7	416299	2	2010	15	643500	3559180	Area only
Big Lake WMA	Big Lake	7	416299	3	2010	15	643500	3559180	Area only
Big Lake WMA	Big Lake	7	416299	4	2010	15	643500	3559180	Area only
Big Lake WMA	Big Lake	7	416299	5	2010	15	643500	3559180	Area only
Big Lake WMA	Big Lake	7	416299	6	2010	15	643500	3559180	Area only
Big Lake WMA	Big Lake	7	416300	7	2010	15	643500	3559180	Area only
Big Lake WMA	Big Lake	7	416300	8	2010	15	643500	3559180	Area only
Big Lake WMA	Big Lake	7	416300	9	2010	15	643500	3559180	Area only
Big Lake WMA	Big Lake	7	416300	10	2010	15	643500	3559180	Area only
Big Lake WMA	Big Lake	7	416300	11	2010	15	643500	3559180	Area only
Big Lake WMA	Big Lake	7	416300	12	2010	15	643500	3559180	Area only
Big Lake WMA	Big Lake	7	2_3	1	2007	15	762600	3982900	GPS point
Big Lake WMA	Big Lake	7	2_3	2	2007	15	762600	3983150	GPS point
Big Lake WMA	Big Lake	7	2_3	3	2007	15	762850	3982900	GPS point
Big Lake WMA	Big Lake	7	2_3	4	2007	15	762850	3983150	GPS point
Big Lake WMA	Big Lake	7	2_3	5	2007	15	763166	3982297	GPS point
Big Lake WMA	Big Lake	7	2_3	6	2007	15	763174	3982541	GPS point
Big Lake WMA	Big Lake	8	415199	1	2010	15	643500	3559180	Area only
Big Lake WMA	Big Lake	8	415199	2	2010	15	643500	3559180	Area only
Big Lake WMA	Big Lake	8	415199	3	2010	15	643500	3559180	Area only
Big Lake WMA	Big Lake	8	415199	4	2010	15	643500	3559180	Area only
Big Lake WMA	Big Lake	8	415199	5	2010	15	643500	3559180	Area only
Big Lake WMA	Big Lake	8	415199	6	2010	15	643500	3559180	Area only
Big Lake WMA	Big Lake	9	0	1	2007	15	764000	3980450	GPS point
Big Lake WMA	Big Lake	9	0	2	2007	15	764000	3980700	GPS point
Big Lake WMA	Big Lake	9	0	3	2007	15	764250	3980700	GPS point
Big Lake WMA	Big Lake	9	0	4	2007	15	764250	3980450	GPS point
Big Lake WMA	Big Lake	9	0	5	2007	15	764500	3980450	GPS point
Big Lake WMA	Big Lake	9	0	6	2007	15	764500	3980700	GPS point
Big Lake WMA	Big Lake	9	2	1	2008	15	764000	3980450	GPS point
Big Lake WMA	Big Lake	9	2	2	2008	15	764000	3980700	GPS point
Big Lake WMA	Big Lake	9	2	3	2008	15	764250	3980700	GPS point
Big Lake WMA	Big Lake	9	2	4	2008	15	764250	3980450	GPS point
Big Lake WMA	Big Lake	9	2	5	2008	15	764500	3980450	GPS point
Big Lake WMA	Big Lake	9	2	6	2008	15	764500	3980700	GPS point
Big Lake WMA	Big Lake	15	413191	1	2010	15	643500	3559180	Area only
Big Lake WMA	Big Lake	15	413191	2	2010	15	643500	3559180	Area only
Big Lake WMA	Big Lake	15	413191	3	2010	15	643500	3559180	Area only
Big Lake WMA	Big Lake	15	413191	4	2010	15	643500	3559180	Area only
Big Lake WMA	Big Lake	15	413191	5	2010	15	643500	3559180	Area only
Big Lake WMA	Big Lake	15	413191	6	2010	15	643500	3559180	Area only
Big Lake WMA	Big Lake	16	1	1	2010	15	643500	3559180	Area only
Big Lake WMA	Big Lake	16	1	2	2010	15	643500	3559180	Area only
Big Lake WMA	Big Lake	16	1	3	2010	15	643500	3559180	Area only
Big Lake WMA	Big Lake	16	1	4	2010	15	643500	3559180	Area only
Big Lake WMA	Big Lake	16	1	5	2010	15	643500	3559180	Area only
Big Lake WMA	Big Lake	16	1	6	2010	15	643500	3559180	Area only
Big Lake WMA	D	1	D	13	2010	15	761460	3981740	Area only
Big Lake WMA	D	1	D	14	2010	15	761460	3981740	Area only
Big Lake WMA	D	1	D	15	2010	15	761460	3981740	Area only
Big Lake WMA	D	1	D	16	2010	15	761460	3981740	Area only
Big Lake WMA	D	1	D	17	2010	15	761460	3981740	Area only
Big Lake WMA	D	1	D	18	2010	15	761460	3981740	Area only
Big Lake WMA	G	1	G	7	2010	15	761460	3981740	Area only
Big Lake WMA	G	1	G	8	2010	15	761460	3981740	Area only
Big Lake WMA	G	1	G	9	2010	15	761460	3981740	Area only
Big Lake WMA	G	1	G	10	2010	15	761460	3981740	Area only
Big Lake WMA	G	1	G	11	2010	15	761460	3981740	Area only
Big Lake WMA	G	1	G	12	2010	15	761460	3981740	Area only
Big Lake WMA	J	1	J	1	2010	15	761460	3981740	Area only
Big Lake WMA	J	1	J	2	2010	15	761460	3981740	Area only
Big Lake WMA	J	1	J	3	2010	15	761460	3981740	Area only
Big Lake WMA	J	1	J	4	2010	15	761460	3981740	Area only
Big Lake WMA	J	1	J	5	2010	15	761460	3981740	Area only
Big Lake WMA	J	1	J	6	2010	15	761460	3981740	Area only
Big Lake WMA	M	1	M	25	2010	15	761460	3981740	Area only
Big Lake WMA	M	1	M	26	2010	15	761460	3981740	Area only
Big Lake WMA	M	1	M	27	2010	15	761460	3981740	Area only
Big Lake WMA	M	1	M	28	2010	15	761460	3981740	Area only
Big Lake WMA	M	1	M	29	2010	15	761460	3981740	Area only
Big Lake WMA	M	1	M	30	2010	15	761460	3981740	Area only
Boeuf WMA	Boeuf	6	42_2_1	1	2008	15	598822	3541881	GPS point
Boeuf WMA	Boeuf	6	42_2_1	2	2008	15	598601	3541760	GPS point
Boeuf WMA	Boeuf	6	42_2_1	3	2008	15	598596	3541515	GPS point
Boeuf WMA	Boeuf	6	42_2_1	4	2008	15	598598	3541271	GPS point
Boeuf WMA	Boeuf	6	42_2_1	5	2008	15	598831	3541367	GPS point
Boeuf WMA	Boeuf	6	42_2_1	6	2008	15	598830	3541624	GPS point
Boeuf WMA	Boeuf	9	42_5_2	1	2008	15	601303	3543192	GPS point
Boeuf WMA	Boeuf	9	42_5_2	2	2008	15	601521	3543059	GPS point
Boeuf WMA	Boeuf	9	42_5_2	3	2008	15	601733	3542906	GPS point
Boeuf WMA	Boeuf	9	42_5_2	4	2008	15	601605	3542679	GPS point
Boeuf WMA	Boeuf	9	42_5_2	5	2008	15	601396	3542826	GPS point
Boeuf WMA	Boeuf	9	42_5_2	6	2008	15	601176	3542961	GPS point
Boeuf WMA	Boeuf	18	42_4_1	1	2008	15	597033	3557078	GPS point
Boeuf WMA	Boeuf	18	42_4_1	2	2008	15	596799	3557185	GPS point
Boeuf WMA	Boeuf	18	42_4_1	3	2008	15	596904	3557411	GPS point
Boeuf WMA	Boeuf	18	42_4_1	4	2008	15	597005	3557640	GPS point
Boeuf WMA	Boeuf	18	42_4_1	5	2008	15	597236	3557544	GPS point
Boeuf WMA	Boeuf	18	42_4_1	6	2008	15	597123	3557310	GPS point
Boeuf WMA	Boeuf	21	0	1	2008	15	595686	3555162	GPS point
Boeuf WMA	Boeuf	21	0	2	2008	15	595443	3555264	GPS point
Boeuf WMA	Boeuf	21	0	3	2008	15	595140	3555358	GPS point
Boeuf WMA	Boeuf	21	0	4	2008	15	595286	3555606	GPS point
Boeuf WMA	Boeuf	21	0	5	2008	15	595534	3555522	GPS point
Boeuf WMA	Boeuf	21	0	6	2008	15	595737	3555402	GPS point
Buckhorn WMA	Buckhorn	1	47_8_1	1	2009	15	651347	3550062	GPS point
Buckhorn WMA	Buckhorn	1	47_8_1	2	2009	15	651466	3549814	GPS point
Buckhorn WMA	Buckhorn	1	47_8_1	3	2009	15	651480	3549549	GPS point
Buckhorn WMA	Buckhorn	1	47_8_1	4	2009	15	651735	3549541	GPS point
Buckhorn WMA	Buckhorn	1	47_8_1	5	2009	15	651731	3549803	GPS point
Buckhorn WMA	Buckhorn	1	47_8_1	6	2009	15	651733	3550052	GPS point
Buckhorn WMA	Buckhorn	2	474198	1	2010	15	651851	3549574	Area only
Buckhorn WMA	Buckhorn	2	474198	2	2010	15	651851	3549574	Area only
Buckhorn WMA	Buckhorn	2	474198	3	2010	15	651851	3549574	Area only
Buckhorn WMA	Buckhorn	2	474198	4	2010	15	651851	3549574	Area only
Buckhorn WMA	Buckhorn	2	474198	5	2010	15	651851	3549574	Area only
Buckhorn WMA	Buckhorn	2	474198	6	2010	15	651851	3549574	Area only
Buckhorn WMA	Buckhorn	2	474198	1	2011	15	652300	3550000	Area only
Buckhorn WMA	Buckhorn	2	474198	2	2011	15	652300	3550000	Area only
Buckhorn WMA	Buckhorn	2	474198	3	2011	15	652300	3550000	Area only
Buckhorn WMA	Buckhorn	2	474198	4	2011	15	652300	3550000	Area only
Buckhorn WMA	Buckhorn	2	474198	5	2011	15	652300	3550000	Area only
Buckhorn WMA	Buckhorn	2	474198	6	2011	15	652300	3550000	Area only
Buckhorn WMA	Buckhorn	2	47_4_1	1	2008	15	652770	3549849	GPS point
Buckhorn WMA	Buckhorn	2	47_4_1	2	2008	15	652585	3550037	GPS point
Buckhorn WMA	Buckhorn	2	47_4_1	3	2008	15	652406	3550215	GPS point
Buckhorn WMA	Buckhorn	2	47_4_1	4	2008	15	652221	3550023	GPS point
Buckhorn WMA	Buckhorn	2	47_4_1	5	2008	15	652403	3549830	GPS point
Buckhorn WMA	Buckhorn	2	47_4_1	6	2008	15	652603	3549653	GPS point
Buckhorn WMA	Buckhorn	2	47_4_1	1	2009	15	652607	3549652	GPS point
Buckhorn WMA	Buckhorn	2	47_4_1	2	2009	15	652407	3549825	GPS point
Buckhorn WMA	Buckhorn	2	47_4_1	3	2009	15	652223	3550025	GPS point
Buckhorn WMA	Buckhorn	2	47_4_1	4	2009	15	652409	3550219	GPS point
Buckhorn WMA	Buckhorn	2	47_4_1	5	2009	15	652588	3550037	GPS point
Buckhorn WMA	Buckhorn	2	47_4_1	6	2009	15	652769	3549855	GPS point
Buckhorn WMA	Buckhorn	4	477101	1	2011	15	652300	3550000	Area only
Buckhorn WMA	Buckhorn	4	477101	2	2011	15	652300	3550000	Area only
Buckhorn WMA	Buckhorn	4	477101	3	2011	15	652300	3550000	Area only
Buckhorn WMA	Buckhorn	4	477101	4	2011	15	652300	3550000	Area only
Buckhorn WMA	Buckhorn	4	477101	5	2011	15	652300	3550000	Area only
Buckhorn WMA	Buckhorn	4	477101	6	2011	15	652300	3550000	Area only
Buckhorn WMA	Buckhorn	4	47_7_1	1	2008	15	654356	3550468	GPS point
Buckhorn WMA	Buckhorn	4	47_7_1	2	2008	15	654624	3550457	GPS point
Buckhorn WMA	Buckhorn	4	47_7_1	3	2008	15	654617	3550730	GPS point
Buckhorn WMA	Buckhorn	4	47_7_1	4	2008	15	654611	3550991	GPS point
Buckhorn WMA	Buckhorn	4	47_7_1	5	2008	15	654351	3550998	GPS point
Buckhorn WMA	Buckhorn	4	47_7_1	6	2008	15	654351	3550738	GPS point
Buckhorn WMA	Buckhorn	4	47_7_1	1	2009	15	654611	3550995	GPS point
Buckhorn WMA	Buckhorn	4	47_7_1	2	2009	15	654351	3551000	GPS point
Buckhorn WMA	Buckhorn	4	47_7_1	3	2009	15	654353	3550735	GPS point
Buckhorn WMA	Buckhorn	4	47_7_1	4	2009	15	654357	3550467	GPS point
Buckhorn WMA	Buckhorn	4	47_7_1	5	2009	15	654627	3550459	GPS point
Buckhorn WMA	Buckhorn	4	47_7_1	6	2009	15	654618	3550727	GPS point
Buckhorn WMA	Buckhorn	5	472295	1	2010	15	651851	3549574	Area only
Buckhorn WMA	Buckhorn	5	472295	2	2010	15	651851	3549574	Area only
Buckhorn WMA	Buckhorn	5	472295	3	2010	15	651851	3549574	Area only
Buckhorn WMA	Buckhorn	5	472295	4	2010	15	651851	3549574	Area only
Buckhorn WMA	Buckhorn	5	472295	5	2010	15	651851	3549574	Area only
Buckhorn WMA	Buckhorn	5	472295	6	2010	15	651851	3549574	Area only
Buckhorn WMA	Buckhorn	5	472295	1	2011	15	652300	3550000	Area only
Buckhorn WMA	Buckhorn	5	472295	2	2011	15	652300	3550000	Area only
Buckhorn WMA	Buckhorn	5	472295	3	2011	15	652300	3550000	Area only
Buckhorn WMA	Buckhorn	5	472295	4	2011	15	652300	3550000	Area only
Buckhorn WMA	Buckhorn	5	472295	5	2011	15	652300	3550000	Area only
Buckhorn WMA	Buckhorn	5	472295	6	2011	15	652300	3550000	Area only
Buckhorn WMA	Buckhorn	5	47_2_2	1	2009	15	654160	3547704	GPS point
Buckhorn WMA	Buckhorn	5	47_2_2	2	2009	15	654166	3547446	GPS point
Buckhorn WMA	Buckhorn	5	47_2_2	3	2009	15	654165	3547184	GPS point
Buckhorn WMA	Buckhorn	5	47_2_2	4	2009	15	653908	3547189	GPS point
Buckhorn WMA	Buckhorn	5	47_2_2	5	2009	15	653904	3547466	GPS point
Buckhorn WMA	Buckhorn	5	47_2_2	6	2009	15	653903	3547707	GPS point
Buckhorn WMA	Buckhorn	6	476199	1	2010	15	651851	3549574	Area only
Buckhorn WMA	Buckhorn	6	476199	2	2010	15	651851	3549574	Area only
Buckhorn WMA	Buckhorn	6	476199	3	2010	15	651851	3549574	Area only
Buckhorn WMA	Buckhorn	6	476199	4	2010	15	651851	3549574	Area only
Buckhorn WMA	Buckhorn	6	476199	5	2010	15	651851	3549574	Area only
Buckhorn WMA	Buckhorn	6	476199	6	2010	15	651851	3549574	Area only
Buckhorn WMA	Buckhorn	6	476199	1	2011	15	652300	3550000	Area only
Buckhorn WMA	Buckhorn	6	476199	2	2011	15	652300	3550000	Area only
Buckhorn WMA	Buckhorn	6	476199	3	2011	15	652300	3550000	Area only
Buckhorn WMA	Buckhorn	6	476199	4	2011	15	652300	3550000	Area only
Buckhorn WMA	Buckhorn	6	476199	5	2011	15	652300	3550000	Area only
Buckhorn WMA	Buckhorn	6	476199	6	2011	15	652300	3550000	Area only
Buckhorn WMA	Buckhorn	7	471A19	1	2010	15	651851	3549574	Area only
Buckhorn WMA	Buckhorn	7	471A19	2	2010	15	651851	3549574	Area only
Buckhorn WMA	Buckhorn	7	471A19	3	2010	15	651851	3549574	Area only
Buckhorn WMA	Buckhorn	7	471A19	4	2010	15	651851	3549574	Area only
Buckhorn WMA	Buckhorn	7	471A19	5	2010	15	651851	3549574	Area only
Buckhorn WMA	Buckhorn	7	471A19	6	2010	15	651851	3549574	Area only
Buckhorn WMA	Buckhorn	8	47_551	1	2009	15	650948	3547093	GPS point
Buckhorn WMA	Buckhorn	8	47_551	2	2009	15	651147	3547259	GPS point
Buckhorn WMA	Buckhorn	8	47_551	3	2009	15	651336	3547434	GPS point
Buckhorn WMA	Buckhorn	8	47_551	4	2009	15	651533	3547258	GPS point
Buckhorn WMA	Buckhorn	8	47_551	5	2009	15	651349	3547086	GPS point
Buckhorn WMA	Buckhorn	8	47_551	6	2009	15	651165	3546908	GPS point
Buckhorn WMA	Buckhorn	20	0	1	2011	15	652300	3550000	Area only
Buckhorn WMA	Buckhorn	20	0	2	2011	15	652300	3550000	Area only
Buckhorn WMA	Buckhorn	20	0	3	2011	15	652300	3550000	Area only
Buckhorn WMA	Buckhorn	20	0	4	2011	15	652300	3550000	Area only
Buckhorn WMA	Buckhorn	20	0	5	2011	15	652300	3550000	Area only
Buckhorn WMA	Buckhorn	20	0	6	2011	15	652300	3550000	Area only
Buckhorn WMA	Buckhorn	20	2	1	2010	15	651851	3549574	Area only
Buckhorn WMA	Buckhorn	20	2	2	2010	15	651851	3549574	Area only
Buckhorn WMA	Buckhorn	20	2	3	2010	15	651851	3549574	Area only
Buckhorn WMA	Buckhorn	20	2	4	2010	15	651851	3549574	Area only
Buckhorn WMA	Buckhorn	20	2	5	2010	15	651851	3549574	Area only
Buckhorn WMA	Buckhorn	20	2	6	2010	15	651851	3549574	Area only
Buckhorn WMA	Buckhorn	20	47_4_1	1	2009	15	654171	3545927	GPS point
Buckhorn WMA	Buckhorn	20	47_4_1	2	2009	15	653940	3545921	GPS point
Buckhorn WMA	Buckhorn	20	47_4_1	3	2009	15	653652	3545916	GPS point
Buckhorn WMA	Buckhorn	20	47_4_1	4	2009	15	653643	3546175	GPS point
Buckhorn WMA	Buckhorn	20	47_4_1	5	2009	15	653905	3546182	GPS point
Buckhorn WMA	Buckhorn	20	47_4_1	6	2009	15	654167	3546177	GPS point
Cache River NWR	Cache	4	2	25	2010	15	659865	3898806	GPS point
Cache River NWR	Cache	4	2	26	2010	15	659686	3899016	GPS point
Cache River NWR	Cache	4	2	27	2010	15	660050	3899257	GPS point
Cache River NWR	Cache	4	2	28	2010	15	659539	3899303	GPS point
Cache River NWR	Cache	4	2	29	2010	15	659539	3899303	GPS point
Cache River NWR	Cache	4	2	30	2010	15	659275	3899340	GPS point
Cache River NWR	Cache	7	2	14	2010	15	647529	3861711	GPS point
Cache River NWR	Cache	7	2	15	2010	15	647529	3862211	GPS point
Cache River NWR	Cache	7	2	16	2010	15	647529	3861211	GPS point
Cache River NWR	Cache	7	2	17	2010	15	647529	3861461	GPS point
Cache River NWR	Cache	7	2	18	2010	15	647779	3860961	GPS point
Cache River NWR	Cache	7	2	19	2010	15	647529	3861961	GPS point
Cache River NWR	Cache	10	9	1	2006	15	648299	3848532	GPS point
Cache River NWR	Cache	10	9	2	2006	15	648127	3848424	GPS point
Cache River NWR	Cache	10	9	3	2006	15	647927	3848441	GPS point
Cache River NWR	Cache	10	9	4	2006	15	647898	3848611	GPS point
Cache River NWR	Cache	10	9	5	2006	15	648101	3848683	GPS point
Cache River NWR	Cache	10	9	6	2006	15	648268	3848689	GPS point
Cache River NWR	Cache	10	12	1	2010	15	648256	3849753	GPS point
Cache River NWR	Cache	10	12	2	2010	15	648504	3849758	GPS point
Cache River NWR	Cache	10	12	3	2010	15	648500	3850015	GPS point
Cache River NWR	Cache	10	12	4	2010	15	648695	3849577	GPS point
Cache River NWR	Cache	10	12	5	2010	15	648897	3849424	GPS point
Cache River NWR	Cache	10	12	6	2010	15	648403	3849552	GPS point
Cache River NWR	Cache	10	23	8	2010	15	648363	3850928	GPS point
Cache River NWR	Cache	10	23	9	2010	15	648211	3851136	GPS point
Cache River NWR	Cache	10	23	10	2010	15	648062	3851330	GPS point
Cache River NWR	Cache	10	23	11	2010	15	648541	3851490	GPS point
Cache River NWR	Cache	10	23	12	2010	15	648678	3851277	GPS point
Cache River NWR	Cache	10	23	13	2010	15	648601	3851092	GPS point
Cache River NWR	Cache	10	33	7	2010	15	648549	3849050	GPS point
Cache River NWR	Cache	10	33	20	2010	15	647618	3848880	GPS point
Cache River NWR	Cache	10	33	21	2010	15	648078	3848762	GPS point
Cache River NWR	Cache	10	33	22	2010	15	647888	3848925	GPS point
Cache River NWR	Cache	10	33	23	2010	15	648331	3849212	GPS point
Cache River NWR	Cache	10	33	24	2010	15	648154	3849398	GPS point
Cat Island NWR	Big Cypress	0	1	1	2007	15	645897	3403973	GPS point
Cat Island NWR	Big Cypress	0	1	2	2007	15	645917	3404191	GPS point
Cat Island NWR	Big Cypress	0	1	3	2007	15	645942	3404453	GPS point
Cat Island NWR	Big Cypress	0	1	4	2007	15	645709	3404436	GPS point
Cat Island NWR	Big Cypress	0	1	5	2007	15	645791	3404277	GPS point
Cat Island NWR	Big Cypress	0	1	6	2007	15	645734	3404008	GPS point
Cat Island NWR	Cat Island	0	1	1	2012	15	648285	3406854	GPS point
Cat Island NWR	Cat Island	0	1	2	2012	15	648393	3406656	GPS point
Cat Island NWR	Cat Island	0	1	3	2012	15	647606	3496953	GPS point
Cat Island NWR	Cat Island	0	1	4	2012	15	647295	3406831	GPS point
Cat Island NWR	Cat Island	0	1	5	2012	15	647220	3406991	GPS point
Cat Island NWR	Cat Island	0	2	6	2012	15	644037	3403919	GPS point
Cat Island NWR	Cat Island	0	2	7	2012	15	643917	3404101	GPS point
Cat Island NWR	Cat Island	0	2	8	2012	15	643589	3404162	GPS point
Cat Island NWR	Cat Island	0	2	9	2012	15	643337	3404315	GPS point
Cat Island NWR	Cat Island	0	2	10	2012	15	642903	3404406	GPS point
Cat Island NWR	Cat Island	0	2	11	2012	15	643049	3405061	GPS point
Cat Island NWR	Cat Island	0	3	12	2012	15	645728	3404120	GPS point
Cat Island NWR	Cat Island	0	3	13	2012	15	645823	3404453	GPS point
Cat Island NWR	Cat Island	0	3	14	2012	15	643497	3403370	GPS point
Cat Island NWR	Cat Island	0	3	15	2012	15	642971	3403294	GPS point
Cat Island NWR	Cat Island	0	3	16	2012	15	642848	3403046	GPS point
Cat Island NWR	Cat Island	0	3	17	2012	15	642611	3402718	GPS point
Cat Island NWR	Check Station	0	1	1	2007	15	648060	3407686	GPS point
Cat Island NWR	Check Station	0	1	2	2007	15	647821	3407704	GPS point
Cat Island NWR	Check Station	0	1	3	2007	15	647837	3407445	GPS point
Cat Island NWR	Check Station	0	1	4	2007	15	647898	3407238	GPS point
Cat Island NWR	Check Station	0	1	5	2007	15	648160	3407295	GPS point
Cat Island NWR	Check Station	0	1	6	2007	15	648120	3407575	GPS point
Dagmar WMA	A	1	A	1	2010	15	654394	3858684	GPS point
Dagmar WMA	A	1	A	2	2010	15	654400	3858850	GPS point
Dagmar WMA	A	1	A	3	2010	15	654389	3859092	GPS point
Dagmar WMA	A	1	A	4	2010	15	654694	3858948	GPS point
Dagmar WMA	A	1	A	5	2010	15	654648	3858855	GPS point
Dagmar WMA	A	1	A	6	2010	15	654652	3859098	GPS point
Dagmar WMA	Dagmar	3	1	1	2007	15	655550	3863200	GPS point
Dagmar WMA	Dagmar	3	1	2	2007	15	655550	3863450	GPS point
Dagmar WMA	Dagmar	3	1	3	2007	15	655800	3863200	GPS point
Dagmar WMA	Dagmar	3	1	4	2007	15	655800	3863450	GPS point
Dagmar WMA	Dagmar	3	1	5	2007	15	656050	3863200	GPS point
Dagmar WMA	Dagmar	3	1	6	2007	15	656050	3863450	GPS point
Dagmar WMA	Dagmar	3	7	1	2008	15	655553	3863271	GPS point
Dagmar WMA	Dagmar	3	7	2	2008	15	655641	3863422	GPS point
Dagmar WMA	Dagmar	3	7	3	2008	15	655641	3863422	GPS point
Dagmar WMA	Dagmar	3	7	4	2008	15	655879	3863491	GPS point
Dagmar WMA	Dagmar	3	7	5	2008	15	656091	3863201	GPS point
Dagmar WMA	Dagmar	3	7	6	2008	15	655984	3863375	GPS point
Dagmar WMA	Dagmar	4	1	1	2007	15	654400	3862350	GPS point
Dagmar WMA	Dagmar	4	1	2	2007	15	654400	3862600	GPS point
Dagmar WMA	Dagmar	4	1	3	2007	15	654650	3862350	GPS point
Dagmar WMA	Dagmar	4	1	4	2007	15	654650	3862600	GPS point
Dagmar WMA	Dagmar	4	1	5	2007	15	654900	3862350	GPS point
Dagmar WMA	Dagmar	4	1	6	2007	15	654900	3862350	GPS point
Dagmar WMA	Dagmar	4	1	1	2008	15	656607	3863999	GPS point
Dagmar WMA	Dagmar	4	1	2	2008	15	654384	3862537	GPS point
Dagmar WMA	Dagmar	4	1	3	2008	15	654554	3862537	GPS point
Dagmar WMA	Dagmar	4	1	4	2008	15	654554	3862628	GPS point
Dagmar WMA	Dagmar	4	1	5	2008	15	654832	3862428	GPS point
Dagmar WMA	Dagmar	4	1	6	2008	15	654798	3862592	GPS point
Dagmar WMA	Dagmar	5	1	1	2008	15	653550	3860950	GPS point
Dagmar WMA	Dagmar	5	1	2	2008	15	653480	3861261	GPS point
Dagmar WMA	Dagmar	5	1	3	2008	15	653708	3861261	GPS point
Dagmar WMA	Dagmar	5	1	4	2008	15	653800	3861200	GPS point
Dagmar WMA	Dagmar	5	1	5	2008	15	653714	3861470	GPS point
Dagmar WMA	Dagmar	5	1	6	2008	15	653949	3861463	GPS point
Dagmar WMA	Dagmar	5	2	1	2007	15	614637	3456432	GPS point
Dagmar WMA	Dagmar	5	2	2	2007	15	653550	3861200	GPS point
Dagmar WMA	Dagmar	5	2	3	2007	15	653800	3860950	GPS point
Dagmar WMA	Dagmar	5	2	4	2007	15	653800	3861200	GPS point
Dagmar WMA	Dagmar	5	2	5	2007	15	653800	3861450	GPS point
Dagmar WMA	Dagmar	5	2	6	2007	15	654050	3861450	GPS point
Dagmar WMA	Dagmar	6	1	1	2007	15	654400	3858600	GPS point
Dagmar WMA	Dagmar	6	1	2	2007	15	654400	3858850	GPS point
Dagmar WMA	Dagmar	6	1	3	2007	15	654400	3859100	GPS point
Dagmar WMA	Dagmar	6	1	4	2007	15	654650	3858600	GPS point
Dagmar WMA	Dagmar	6	1	5	2007	15	654650	3858850	GPS point
Dagmar WMA	Dagmar	6	1	6	2007	15	654650	3859100	GPS point
Dagmar WMA	Dagmar	6	1	1	2008	15	654403	3858685	GPS point
Dagmar WMA	Dagmar	6	1	2	2008	15	654403	3858926	GPS point
Dagmar WMA	Dagmar	6	1	3	2008	15	654333	3859066	GPS point
Dagmar WMA	Dagmar	6	1	4	2008	15	654556	3858555	GPS point
Dagmar WMA	Dagmar	6	1	5	2008	15	654603	3858758	GPS point
Dagmar WMA	Dagmar	6	1	6	2008	15	654638	3859025	GPS point
Dagmar WMA	Dagmar	10	1	1	2009	15	652755	3860292	GPS point
Dagmar WMA	Dagmar	10	1	2	2009	15	652651	3860115	GPS point
Dagmar WMA	Dagmar	10	1	3	2009	15	652661	3859878	GPS point
Dagmar WMA	Dagmar	10	1	4	2009	15	652683	3859636	GPS point
Dagmar WMA	Dagmar	10	1	5	2009	15	653003	3860306	GPS point
Dagmar WMA	Dagmar	10	1	6	2009	15	653090	3860076	GPS point
Dagmar WMA	Dagmar	11	2	1	2009	15	653188	3861478	GPS point
Dagmar WMA	Dagmar	11	2	2	2009	15	652853	3861366	GPS point
Dagmar WMA	Dagmar	11	2	3	2009	15	652584	3861450	GPS point
Dagmar WMA	Dagmar	11	2	4	2009	15	652249	3861649	GPS point
Dagmar WMA	Dagmar	11	2	5	2009	15	652085	3861813	GPS point
Dagmar WMA	Dagmar	11	2	6	2009	15	651852	3861740	GPS point
Dagmar WMA	Dagmar	12	3	1	2009	15	654254	3858801	GPS point
Dagmar WMA	Dagmar	12	3	2	2009	15	654490	3858821	GPS point
Dagmar WMA	Dagmar	12	3	3	2009	15	654361	3858612	GPS point
Dagmar WMA	Dagmar	12	3	4	2009	15	654647	3858487	GPS point
Dagmar WMA	Dagmar	12	3	5	2009	15	654853	3858636	GPS point
Dagmar WMA	Dagmar	12	3	6	2009	15	654740	3858821	GPS point
Dagmar WMA	Dagmar	13	4	1	2009	15	656126	3858860	GPS point
Dagmar WMA	Dagmar	13	4	2	2009	15	655870	3858966	GPS point
Dagmar WMA	Dagmar	13	4	3	2009	15	655885	3859209	GPS point
Dagmar WMA	Dagmar	13	4	4	2009	15	655801	3859416	GPS point
Dagmar WMA	Dagmar	13	4	5	2009	15	655964	3859519	GPS point
Dagmar WMA	Dagmar	13	4	6	2009	15	656041	3859340	GPS point
Dagmar WMA	Dagmar	14	1	1	2009	15	655449	3864115	GPS point
Dagmar WMA	Dagmar	14	1	2	2009	15	655510	3863752	GPS point
Dagmar WMA	Dagmar	14	1	3	2009	15	655726	3863418	GPS point
Dagmar WMA	Dagmar	14	1	4	2009	15	655940	3863827	GPS point
Dagmar WMA	Dagmar	14	1	5	2009	15	656047	3864203	GPS point
Dagmar WMA	Dagmar	14	1	6	2009	15	656059	3864583	GPS point
Dagmar WMA	E	2	E	7	2010	15	654395	3862346	GPS point
Dagmar WMA	E	2	E	8	2010	15	654395	3862595	GPS point
Dagmar WMA	E	2	E	9	2010	15	654658	3862365	GPS point
Dagmar WMA	E	2	E	10	2010	15	654662	3862605	GPS point
Dagmar WMA	E	2	E	11	2010	15	654907	3862365	GPS point
Dagmar WMA	E	2	E	12	2010	15	654898	3862608	GPS point
Dagmar WMA	J	3	J	13	2010	15	653541	3860951	GPS point
Dagmar WMA	J	3	J	14	2010	15	653549	3861205	GPS point
Dagmar WMA	J	3	J	15	2010	15	653804	3860949	GPS point
Dagmar WMA	J	3	J	16	2010	15	653803	3861203	GPS point
Dagmar WMA	J	3	J	17	2010	15	653800	3861452	GPS point
Dagmar WMA	J	3	J	18	2010	15	654051	3861441	GPS point
Dahomey NWR	Dahomey	0	9	1	2007	15	693886	3731142	GPS point
Dahomey NWR	Dahomey	0	9	2	2007	15	694142	3731151	GPS point
Dahomey NWR	Dahomey	0	9	3	2007	15	694392	3731162	GPS point
Dahomey NWR	Dahomey	0	9	4	2007	15	694288	3730908	GPS point
Dahomey NWR	Dahomey	0	9	5	2007	15	694033	3730894	GPS point
Dahomey NWR	Dahomey	0	9	6	2007	15	693782	3730889	GPS point
Dahomey NWR	Dahomey	0	10	1	2007	15	693487	3731140	GPS point
Dahomey NWR	Dahomey	0	10	2	2007	15	693230	3731141	GPS point
Dahomey NWR	Dahomey	0	10	3	2007	15	692962	3731136	GPS point
Dahomey NWR	Dahomey	0	10	4	2007	15	692708	3731130	GPS point
Dahomey NWR	Dahomey	0	10	5	2007	15	692956	3730854	GPS point
Dahomey NWR	Dahomey	0	10	6	2007	15	693203	3730862	GPS point
Dahomey NWR	Dahomey	0	11	1	2007	15	691743	3728581	GPS point
Dahomey NWR	Dahomey	0	11	2	2007	15	691738	3728832	GPS point
Dahomey NWR	Dahomey	0	11	3	2007	15	691733	3729081	GPS point
Dahomey NWR	Dahomey	0	11	4	2007	15	691728	3729332	GPS point
Dahomey NWR	Dahomey	0	11	5	2007	15	691840	3729554	GPS point
Dahomey NWR	Dahomey	0	11	6	2007	15	691828	3729811	GPS point
Dahomey NWR	Dahomey	0	12	1	2007	15	694089	3729959	GPS point
Dahomey NWR	Dahomey	0	12	2	2007	15	694351	3729963	GPS point
Dahomey NWR	Dahomey	0	12	3	2007	15	694612	3729963	GPS point
Dahomey NWR	Dahomey	0	12	4	2007	15	695111	3729981	GPS point
Dahomey NWR	Dahomey	0	12	5	2007	15	695370	3729978	GPS point
Dahomey NWR	Dahomey	0	12	6	2007	15	695617	3729991	GPS point
Dahomey NWR	Dahomey	0	13	1	2007	15	692904	3729114	GPS point
Dahomey NWR	Dahomey	0	13	2	2007	15	693156	3729119	GPS point
Dahomey NWR	Dahomey	0	13	3	2007	15	693403	3729124	GPS point
Dahomey NWR	Dahomey	0	13	4	2007	15	693659	3729127	GPS point
Dahomey NWR	Dahomey	0	13	5	2007	15	693908	3729136	GPS point
Dahomey NWR	Dahomey	0	13	6	2007	15	694164	3729136	GPS point
Darbonne NWR	3	3	6A	1	2010	15	575400	3609700	Area only
Darbonne NWR	3	3	6A	2	2010	15	575400	3609700	Area only
Darbonne NWR	3	3	6A	3	2010	15	575400	3609700	Area only
Darbonne NWR	3	3	6A	4	2010	15	575400	3609700	Area only
Darbonne NWR	3	3	6A	5	2010	15	575400	3609700	Area only
Darbonne NWR	3	3	6A	6	2010	15	575400	3609700	Area only
Darbonne NWR	5	5	6	1	2010	15	575400	3609700	Area only
Darbonne NWR	5	5	6	2	2010	15	575400	3609700	Area only
Darbonne NWR	5	5	6	3	2010	15	575400	3609700	Area only
Darbonne NWR	5	5	6	4	2010	15	575400	3609700	Area only
Darbonne NWR	5	5	6	5	2010	15	575400	3609700	Area only
Darbonne NWR	5	5	6	6	2010	15	575400	3609700	Area only
Darbonne NWR	5	5	9A	1	2010	15	575400	3609700	Area only
Darbonne NWR	5	5	9A	2	2010	15	575400	3609700	Area only
Darbonne NWR	5	5	9A	3	2010	15	575400	3609700	Area only
Darbonne NWR	5	5	9A	4	2010	15	575400	3609700	Area only
Darbonne NWR	5	5	9A	5	2010	15	575400	3609700	Area only
Darbonne NWR	5	5	9A	6	2010	15	575400	3609700	Area only
Darbonne NWR	5	5	9b	1	2010	15	575400	3609700	Area only
Darbonne NWR	5	5	9b	2	2010	15	575400	3609700	Area only
Darbonne NWR	5	5	9b	3	2010	15	575400	3609700	Area only
Darbonne NWR	5	5	9b	4	2010	15	575400	3609700	Area only
Darbonne NWR	5	5	9b	5	2010	15	575400	3609700	Area only
Darbonne NWR	5	5	9b	6	2010	15	575400	3609700	Area only
Darbonne NWR	Darbonne	2	36943	1	2007	15	574783	3608126	GPS point
Darbonne NWR	Darbonne	2	36943	2	2007	15	574656	3607880	GPS point
Darbonne NWR	Darbonne	2	36943	3	2007	15	574783	3607634	GPS point
Darbonne NWR	Darbonne	2	36943	4	2007	15	574530	3607626	GPS point
Darbonne NWR	Darbonne	2	36943	5	2007	15	574395	3607880	GPS point
Darbonne NWR	Darbonne	2	36943	6	2007	15	574530	3608126	GPS point
Darbonne NWR	Darbonne	4	37001	1	2007	15	573862	3610425	GPS point
Darbonne NWR	Darbonne	4	37001	2	2007	15	574022	3610130	GPS point
Darbonne NWR	Darbonne	4	37001	3	2007	15	574157	3609877	GPS point
Darbonne NWR	Darbonne	4	37001	4	2007	15	574030	3609631	GPS point
Darbonne NWR	Darbonne	4	37001	5	2007	15	573904	3609877	GPS point
Darbonne NWR	Darbonne	4	37001	6	2007	15	573777	3610130	GPS point
Darbonne NWR	Darbonne	4	38833	7	2007	15	574403	3609378	GPS point
Darbonne NWR	Darbonne	4	38833	8	2007	15	574522	3609124	GPS point
Darbonne NWR	Darbonne	4	38833	9	2007	15	574648	3608878	GPS point
Darbonne NWR	Darbonne	4	38833	10	2007	15	574783	3608625	GPS point
Darbonne NWR	Darbonne	4	38833	11	2007	15	574902	3608371	GPS point
Darbonne NWR	Darbonne	4	38833	12	2007	15	574656	3608379	GPS point
Darbonne NWR	Darbonne	5	37020	1	2007	15	571281	3611129	GPS point
Darbonne NWR	Darbonne	5	37020	2	2007	15	571534	3611129	GPS point
Darbonne NWR	Darbonne	5	37020	3	2007	15	571780	3611129	GPS point
Darbonne NWR	Darbonne	5	37020	4	2007	15	572034	3611129	GPS point
Darbonne NWR	Darbonne	5	37020	5	2007	15	572271	3611129	GPS point
Darbonne NWR	Darbonne	5	37020	6	2007	15	572525	3611129	GPS point
Darbonne NWR	Darbonne	6	6	1	2006	15	577790	3608123	GPS point
Darbonne NWR	Darbonne	6	6	2	2006	15	577655	3607933	GPS point
Darbonne NWR	Darbonne	6	6	3	2006	15	577947	3607951	GPS point
Darbonne NWR	Darbonne	6	6	4	2006	15	577812	3607757	GPS point
Darbonne NWR	Darbonne	6	OG1	1	2007	15	577790	3607951	GPS point
Darbonne NWR	Darbonne	6	OG1	2	2007	15	577655	3607933	GPS point
Darbonne NWR	Darbonne	6	OG1	3	2007	15	577947	3607951	GPS point
Darbonne NWR	Darbonne	6	OG1	4	2007	15	577812	3607757	GPS point
Darbonne NWR	Darbonne	9	C1	1	2007	15	571723	3613485	GPS point
Darbonne NWR	Darbonne	9	C1	2	2007	15	571723	3613485	GPS point
Darbonne NWR	Darbonne	9	C1	3	2007	15	572158	3613215	GPS point
Darbonne NWR	Darbonne	9	C1	4	2007	15	572371	3613097	GPS point
Darbonne NWR	Darbonne	9	C1	5	2007	15	572633	3613159	GPS point
Darbonne NWR	Darbonne	9	C1	6	2007	15	572569	3612916	GPS point
Delta NF	NF	1	Botani	1	2007	15	711245	3620885	GPS point
Delta NF	NF	1	Botani	2	2007	15	711053	3620756	GPS point
Delta NF	NF	1	Botani	3	2007	15	710880	3620635	GPS point
Delta NF	NF	1	Botani	4	2007	15	710639	3620577	GPS point
Delta NF	NF	1	Botani	5	2007	15	710416	3620449	GPS point
Delta NF	NF	1	Botani	6	2007	15	710797	3620341	GPS point
Delta NF	NF	2	FRPE R	1	2006	15	709673	3639932	GPS point
Delta NF	NF	2	FRPE R	2	2006	15	709645	3640138	GPS point
Delta NF	NF	2	FRPE R	3	2006	15	709629	3640328	GPS point
Delta NF	NF	2	FRPE R	4	2006	15	709819	3640339	GPS point
Delta NF	NF	2	FRPE R	5	2006	15	709833	3640148	GPS point
Delta NF	NF	2	FRPE R	6	2006	15	709802	3639913	GPS point
Delta NF	NF	2	FRPE R	1	2007	15	709673	3639932	GPS point
Delta NF	NF	2	FRPE R	2	2007	15	709645	3640138	GPS point
Delta NF	NF	2	FRPE R	3	2007	15	709629	3640328	GPS point
Delta NF	NF	2	FRPE R	4	2007	15	709819	3640339	GPS point
Delta NF	NF	2	FRPE R	5	2007	15	709833	3640148	GPS point
Delta NF	NF	2	FRPE R	6	2007	15	709802	3639913	GPS point
Delta NF	NF	3	LIST R	1	2006	15	714150	3643217	GPS point
Delta NF	NF	3	LIST R	2	2006	15	714176	3643096	GPS point
Delta NF	NF	3	LIST R	3	2006	15	712490	3643320	GPS point
Delta NF	NF	3	LIST R	4	2006	15	712460	3643120	GPS point
Delta NF	NF	3	LIST R	21	2007	15	714150	3643217	GPS point
Delta NF	NF	3	LIST R	22	2007	15	714176	3643096	GPS point
Delta NF	NF	3	LIST R	23	2007	15	712490	3643320	GPS point
Delta NF	NF	3	LIST R	24	2007	15	712460	3643120	GPS point
Delta NF	NF	4	QULY R	1	2006	15	714370	3643300	GPS point
Delta NF	NF	4	QULY R	2	2006	15	714112	3643314	GPS point
Delta NF	NF	4	QULY R	3	2006	15	712705	3643310	GPS point
Delta NF	NF	4	QULY R	4	2006	15	712705	3643310	GPS point
Delta NF	NF	4	QULY R	11	2007	15	714370	3643300	GPS point
Delta NF	NF	4	QULY R	12	2007	15	714112	3643314	GPS point
Delta NF	NF	4	QULY R	13	2007	15	712705	3743310	GPS point
Delta NF	NF	4	QULY R	14	2007	15	712705	3743110	GPS point
Dewey Wills WMA	Dewey Wills	3	44_2_1	1	2009	15	589540	3485750	GPS point
Dewey Wills WMA	Dewey Wills	3	44_2_1	2	2009	15	589755	3485616	GPS point
Dewey Wills WMA	Dewey Wills	3	44_2_1	3	2009	15	589982	3485516	GPS point
Dewey Wills WMA	Dewey Wills	3	44_2_1	4	2009	15	589947	3485282	GPS point
Dewey Wills WMA	Dewey Wills	3	44_2_1	5	2009	15	589712	3485382	GPS point
Dewey Wills WMA	Dewey Wills	3	44_2_1	6	2009	15	589505	3485512	GPS point
Dewey Wills WMA	Dewey Wills	4	0	1	2009	15	591236	3486648	GPS point
Dewey Wills WMA	Dewey Wills	4	0	2	2009	15	591234	3486633	GPS point
Dewey Wills WMA	Dewey Wills	4	0	3	2009	15	591709	3486594	GPS point
Dewey Wills WMA	Dewey Wills	4	0	4	2009	15	591729	3486338	GPS point
Dewey Wills WMA	Dewey Wills	4	0	5	2009	15	591478	3486392	GPS point
Dewey Wills WMA	Dewey Wills	4	0	6	2009	15	591233	3486396	GPS point
Dewey Wills WMA	Dewey Wills	6	0	1	2007	15	586664	3482716	GPS point
Dewey Wills WMA	Dewey Wills	6	0	2	2007	15	586719	3482328	GPS point
Dewey Wills WMA	Dewey Wills	6	0	3	2007	15	586757	3482123	GPS point
Dewey Wills WMA	Dewey Wills	6	0	4	2007	15	587427	3481934	GPS point
Dewey Wills WMA	Dewey Wills	6	0	5	2007	15	586301	3482640	GPS point
Dewey Wills WMA	Dewey Wills	6	0	6	2007	15	586137	3482484	GPS point
Dewey Wills WMA	Dewey Wills	16	33_7_1	1	2009	15	593941	3478906	GPS point
Dewey Wills WMA	Dewey Wills	16	33_7_1	2	2009	15	593693	3478913	GPS point
Dewey Wills WMA	Dewey Wills	16	33_7_1	3	2009	15	593434	3478914	GPS point
Dewey Wills WMA	Dewey Wills	16	33_7_1	4	2009	15	593434	3478668	GPS point
Dewey Wills WMA	Dewey Wills	16	33_7_1	5	2009	15	593685	3478658	GPS point
Dewey Wills WMA	Dewey Wills	16	33_7_1	6	2009	15	593935	3478657	GPS point
Dewey Wills WMA	Dewey Wills	17	33_8_1	1	2009	15	592489	3478056	GPS point
Dewey Wills WMA	Dewey Wills	17	33_8_1	2	2009	15	592494	3477797	GPS point
Dewey Wills WMA	Dewey Wills	17	33_8_1	3	2009	15	592499	3477536	GPS point
Dewey Wills WMA	Dewey Wills	17	33_8_1	4	2009	15	592245	3477533	GPS point
Dewey Wills WMA	Dewey Wills	17	33_8_1	5	2009	15	592240	3477795	GPS point
Dewey Wills WMA	Dewey Wills	17	33_8_1	6	2009	15	592243	3478057	GPS point
Dewey Wills WMA	Dewey Wills	21	0	1	2007	15	582721	3475565	GPS point
Dewey Wills WMA	Dewey Wills	21	0	2	2007	15	582982	3475525	GPS point
Dewey Wills WMA	Dewey Wills	21	0	3	2007	15	583240	3475531	GPS point
Dewey Wills WMA	Dewey Wills	21	0	4	2007	15	583214	3475271	GPS point
Dewey Wills WMA	Dewey Wills	21	0	5	2007	15	583007	3475301	GPS point
Dewey Wills WMA	Dewey Wills	21	0	6	2007	15	582735	3475272	GPS point
Dewey Wills WMA	Dewey Wills	26	0	1	2007	15	592928	3473980	GPS point
Dewey Wills WMA	Dewey Wills	26	0	2	2007	15	592926	3474239	GPS point
Dewey Wills WMA	Dewey Wills	26	0	3	2007	15	592928	3474504	GPS point
Dewey Wills WMA	Dewey Wills	26	0	4	2007	15	593167	3474504	GPS point
Dewey Wills WMA	Dewey Wills	26	0	5	2007	15	593175	3474229	GPS point
Dewey Wills WMA	Dewey Wills	26	0	6	2007	15	593177	3473982	GPS point
Dewey Wills WMA	Dewey Wills	32	0	1	2007	15	592097	3470678	GPS point
Dewey Wills WMA	Dewey Wills	32	0	2	2007	15	592082	3470940	GPS point
Dewey Wills WMA	Dewey Wills	32	0	3	2007	15	592383	3470952	GPS point
Dewey Wills WMA	Dewey Wills	32	0	4	2007	15	592379	3471203	GPS point
Dewey Wills WMA	Dewey Wills	32	0	5	2007	15	592383	3471430	GPS point
Dewey Wills WMA	Dewey Wills	32	0	6	2007	15	592379	3470678	GPS point
Dewey Wills WMA	Dewey Wills	34	0	1	2007	15	593807	3470454	GPS point
Dewey Wills WMA	Dewey Wills	34	0	2	2007	15	593546	3470462	GPS point
Dewey Wills WMA	Dewey Wills	34	0	3	2007	15	593255	3470446	GPS point
Dewey Wills WMA	Dewey Wills	34	0	4	2007	15	593278	3470169	GPS point
Dewey Wills WMA	Dewey Wills	34	0	5	2007	15	593544	3470172	GPS point
Dewey Wills WMA	Dewey Wills	34	0	6	2007	15	593811	3470184	GPS point
Earl Buss Bayou De	Bayou DeView	1	5	1	2008	15	684436	3940826	GPS point
Earl Buss Bayou De	Bayou DeView	1	5	2	2008	15	684186	3940826	GPS point
Earl Buss Bayou De	Bayou DeView	1	5	3	2008	15	683936	3940826	GPS point
Earl Buss Bayou De	Bayou DeView	1	5	4	2008	15	683686	3940826	GPS point
Earl Buss Bayou De	Bayou DeView	1	5	5	2008	15	683686	3940576	GPS point
Earl Buss Bayou De	Bayou DeView	1	5	6	2008	15	683936	3940576	GPS point
Earl Buss Bayou De	Bayou DeView	2	7	1	2008	15	685186	3942576	GPS point
Earl Buss Bayou De	Bayou DeView	2	7	2	2008	15	685436	3942576	GPS point
Earl Buss Bayou De	Bayou DeView	2	7	3	2008	15	685686	3942576	GPS point
Earl Buss Bayou De	Bayou DeView	2	7	4	2008	15	685436	3942826	GPS point
Earl Buss Bayou De	Bayou DeView	2	7	5	2008	15	685186	3942826	GPS point
Earl Buss Bayou De	Bayou DeView	2	7	6	2008	15	685686	3942826	GPS point
Earl Buss Bayou De	Bayou DeView	3	13	1	2008	15	685186	3945826	GPS point
Earl Buss Bayou De	Bayou DeView	3	13	2	2008	15	685186	3946076	GPS point
Earl Buss Bayou De	Bayou DeView	3	13	3	2008	15	685186	3946326	GPS point
Earl Buss Bayou De	Bayou DeView	3	13	4	2008	15	685436	3946326	GPS point
Earl Buss Bayou De	Bayou DeView	3	13	5	2008	15	685436	3946076	GPS point
Earl Buss Bayou De	Bayou DeView	3	13	6	2008	15	685436	3945826	GPS point
Ernest Rice WMA	Ernest Rice	1	0	1	2007	16	265625	3993203	GPS point
Ernest Rice WMA	Ernest Rice	1	0	2	2007	16	265593	3992989	GPS point
Ernest Rice WMA	Ernest Rice	1	0	3	2007	16	265591	3992744	GPS point
Ernest Rice WMA	Ernest Rice	1	0	4	2007	16	265559	3992490	GPS point
Ernest Rice WMA	Ernest Rice	1	0	5	2007	16	265555	3992231	GPS point
Ernest Rice WMA	Ernest Rice	1	0	6	2007	16	265565	3992018	GPS point
Ernest Rice WMA	Ernest Rice	1	20	7	2007	16	265553	3991748	GPS point
Ernest Rice WMA	Ernest Rice	1	20	8	2007	16	265444	3991531	GPS point
Ernest Rice WMA	Ernest Rice	1	20	9	2007	16	265227	3991529	GPS point
Ernest Rice WMA	Ernest Rice	1	20	10	2007	16	265236	3991753	GPS point
Ernest Rice WMA	Ernest Rice	1	20	11	2007	16	265247	3991982	GPS point
Ernest Rice WMA	Ernest Rice	1	30	12	2007	16	265225	3991263	GPS point
Ernest Rice WMA	Ernest Rice	1	30	13	2007	16	265227	3991001	GPS point
Ernest Rice WMA	Ernest Rice	1	30	14	2007	16	265263	3990756	GPS point
Ernest Rice WMA	Ernest Rice	1	30	15	2007	16	265276	3990501	GPS point
Ernest Rice WMA	Ernest Rice	1	30	16	2007	16	265289	3990351	GPS point
Ernest Rice WMA	Ernest Rice	1	40	17	2007	16	265503	3990376	GPS point
Ernest Rice WMA	Ernest Rice	1	40	18	2007	16	265559	3990619	GPS point
Ernest Rice WMA	Ernest Rice	1	40	19	2007	16	265561	3990873	GPS point
Ernest Rice WMA	Ernest Rice	1	40	20	2007	16	265522	3991122	GPS point
Ernest Rice WMA	Ernest Rice	1	40	21	2007	16	265414	3991372	GPS point
Felsenthal NWR	South	26	1	1	2006	15	578907	3667622	GPS point
Felsenthal NWR	South	26	1	2	2006	15	579164	3667553	GPS point
Felsenthal NWR	South	26	1	3	2006	15	579321	3667669	GPS point
Felsenthal NWR	South	26	1	4	2006	15	579302	3667456	GPS point
Felsenthal NWR	South	26	1	5	2006	15	579090	3667399	GPS point
Felsenthal NWR	South	26	1	6	2006	15	578843	3667458	GPS point
Hurricane Lake WMA	1	1	204	1	2009	15	639923	3894000	GPS point
Hurricane Lake WMA	1	1	204	2	2009	15	640352	3894005	GPS point
Hurricane Lake WMA	1	1	204	3	2009	15	640759	3894239	GPS point
Hurricane Lake WMA	1	1	204	4	2009	15	640541	3893487	GPS point
Hurricane Lake WMA	1	1	204	5	2009	15	640173	3893738	GPS point
Hurricane Lake WMA	1	1	204	6	2009	15	641349	3893721	GPS point
Hurricane Lake WMA	14	2	210	1	2009	15	642480	3895173	GPS point
Hurricane Lake WMA	14	2	210	2	2009	15	642408	3894897	GPS point
Hurricane Lake WMA	14	2	210	3	2009	15	642714	3894897	GPS point
Hurricane Lake WMA	14	2	210	4	2009	15	642931	3894685	GPS point
Hurricane Lake WMA	14	2	210	5	2009	15	642168	3895181	GPS point
Hurricane Lake WMA	14	2	210	6	2009	15	641672	3894824	GPS point
Hurricane Lake WMA	27	3	216	1	2009	15	643901	3896997	GPS point
Hurricane Lake WMA	27	3	216	2	2009	15	644207	3896897	GPS point
Hurricane Lake WMA	27	3	216	3	2009	15	643951	3896691	GPS point
Hurricane Lake WMA	27	3	216	4	2009	15	643705	3896643	GPS point
Hurricane Lake WMA	27	3	216	5	2009	15	643410	3896696	GPS point
Hurricane Lake WMA	27	3	216	6	2009	15	643405	3896406	GPS point
Hurricane Lake WMA	49	5	228	1	2009	15	645027	3901204	GPS point
Hurricane Lake WMA	49	5	228	2	2009	15	644851	3900946	GPS point
Hurricane Lake WMA	49	5	228	3	2009	15	644655	3900646	GPS point
Hurricane Lake WMA	49	5	228	4	2009	15	644490	3900372	GPS point
Hurricane Lake WMA	49	5	228	5	2009	15	644272	3900155	GPS point
Hurricane Lake WMA	49	5	228	6	2009	15	644035	3899995	GPS point
Hurricane Lake WMA	Control	0	222	1	2009	15	640460	3898747	GPS point
Hurricane Lake WMA	Control	0	222	2	2009	15	640755	3898792	GPS point
Hurricane Lake WMA	Control	0	222	3	2009	15	640913	3898525	GPS point
Hurricane Lake WMA	Control	0	222	4	2009	15	640964	3898254	GPS point
Hurricane Lake WMA	Control	0	222	5	2009	15	641031	3897895	GPS point
Hurricane Lake WMA	Control	0	222	6	2009	15	640596	3898501	GPS point
Mahannah WMA	S	1	T	7	2007	15	693130	3602902	GPS point
Mahannah WMA	S	1	T	8	2007	15	693408	3602918	GPS point
Mahannah WMA	S	1	T	9	2007	15	693400	3602600	GPS point
Mahannah WMA	S	1	T	10	2007	15	693109	3602022	GPS point
Mahannah WMA	S	1	T	11	2007	15	693117	3601841	GPS point
Mahannah WMA	S	1	T	12	2007	15	693100	3602400	GPS point
Mahannah WMA	WMA	2	North	1	2007	15	693190	3604975	GPS point
Mahannah WMA	WMA	2	North	2	2007	15	693231	3604743	GPS point
Mahannah WMA	WMA	2	North	3	2007	15	693200	3604400	GPS point
Mahannah WMA	WMA	2	North	4	2007	15	692922	3604019	GPS point
Mahannah WMA	WMA	2	North	5	2007	15	693047	3603860	GPS point
Mahannah WMA	WMA	2	North	6	2007	15	693000	3603400	GPS point
Mahannah WMA	WMA	16	CC	1	2007	15	694577	3602926	GPS point
Mahannah WMA	WMA	16	CC	2	2007	15	694429	3602874	GPS point
Mahannah WMA	WMA	16	S16	5	2007	15	695390	3602809	GPS point
Mahannah WMA	WMA	16	S16	6	2007	15	695417	3602612	GPS point
Mahannah WMA	WMA	16	S16	7	2007	15	695685	3602899	GPS point
Mahannah WMA	WMA	16	S16	8	2007	15	695687	3602616	GPS point
Mahannah WMA	WMA	16	UNCUT	3	2007	15	695032	3602431	GPS point
Mahannah WMA	WMA	16	UNCUT	4	2007	15	695289	3602479	GPS point
Morgan Brake NWR	North	1	0	1	2007	15	758466	3682482	GPS point
Morgan Brake NWR	North	1	0	2	2007	15	758542	3682655	GPS point
Morgan Brake NWR	North	1	0	3	2007	15	758736	3682741	GPS point
Morgan Brake NWR	North	1	0	4	2007	15	758813	3682554	GPS point
Morgan Brake NWR	North	1	0	5	2007	15	758756	3682452	GPS point
Morgan Brake NWR	North	1	0	6	2007	15	758710	3682294	GPS point
Morgan Brake NWR	North	2	0	1	2007	15	758726	3680986	GPS point
Morgan Brake NWR	North	2	0	2	2007	15	758912	3681068	GPS point
Morgan Brake NWR	North	2	0	3	2007	15	759114	3681147	GPS point
Morgan Brake NWR	North	2	0	4	2007	15	759055	3681316	GPS point
Morgan Brake NWR	North	2	0	5	2007	15	758848	3681364	GPS point
Morgan Brake NWR	North	2	0	6	2007	15	758797	3681485	GPS point
Ouachita WMA	Ouachita	8	0	1	2007	15	591130	3577731	GPS point
Ouachita WMA	Ouachita	8	0	2	2007	15	591495	3577736	GPS point
Ouachita WMA	Ouachita	8	0	3	2007	15	591809	3577724	GPS point
Ouachita WMA	Ouachita	8	0	4	2007	15	591969	3577535	GPS point
Ouachita WMA	Ouachita	8	0	5	2007	15	591639	3577553	GPS point
Ouachita WMA	Ouachita	8	0	6	2007	15	591312	3577577	GPS point
Ouachita WMA	Ouachita	9	North	1	2007	15	592002	3579500	GPS point
Ouachita WMA	Ouachita	9	North	2	2007	15	591808	3579500	GPS point
Ouachita WMA	Ouachita	9	North	3	2007	15	591905	3579681	GPS point
Ouachita WMA	Ouachita	9	North	4	2007	15	592190	3579303	GPS point
Ouachita WMA	Ouachita	9	North	5	2007	15	592324	3579205	GPS point
Ouachita WMA	Ouachita	9	North	6	2007	15	592199	3579095	GPS point
Ouachita WMA	Ouachita	9	South	1	2007	15	592059	3578819	GPS point
Ouachita WMA	Ouachita	9	South	2	2007	15	591930	3578678	GPS point
Ouachita WMA	Ouachita	9	South	3	2007	15	591800	3578520	GPS point
Ouachita WMA	Ouachita	9	South	4	2007	15	591800	3578520	GPS point
Ouachita WMA	Ouachita	9	South	5	2007	15	591800	3578520	GPS point
Ouachita WMA	Ouachita	9	South	6	2007	15	592315	3578900	GPS point
Ouachita WMA	Ouachita	10	0	1	2007	15	589855	3578332	GPS point
Ouachita WMA	Ouachita	10	0	2	2007	15	589628	3578442	GPS point
Ouachita WMA	Ouachita	10	0	3	2007	15	589384	3578328	GPS point
Ouachita WMA	Ouachita	10	0	4	2007	15	589199	3577750	GPS point
Ouachita WMA	Ouachita	10	0	5	2007	15	589034	3577238	GPS point
Ouachita WMA	Ouachita	10	0	6	2007	15	589031	3576967	GPS point
Ouachita WMA	Ouachita	11	0	1	2007	15	590143	3577682	GPS point
Ouachita WMA	Ouachita	11	0	2	2007	15	590144	3577425	GPS point
Ouachita WMA	Ouachita	11	0	3	2007	15	590143	3577171	GPS point
Ouachita WMA	Ouachita	11	0	4	2007	15	590394	3577155	GPS point
Ouachita WMA	Ouachita	11	0	5	2007	15	590383	3577422	GPS point
Ouachita WMA	Ouachita	11	0	6	2007	15	590399	3577673	GPS point
Panther Swamp NWR	Panther Swamp	2	0	1	2007	15	722686	3636641	GPS point
Panther Swamp NWR	Panther Swamp	2	0	2	2007	15	722920	3637012	GPS point
Panther Swamp NWR	Panther Swamp	2	0	3	2007	15	722882	3637390	GPS point
Panther Swamp NWR	Panther Swamp	2	0	4	2007	15	723441	3637434	GPS point
Panther Swamp NWR	Panther Swamp	2	0	5	2007	15	723381	3637063	GPS point
Panther Swamp NWR	Panther Swamp	3	0	1	2006	15	725006	3636063	GPS point
Panther Swamp NWR	Panther Swamp	3	0	2	2006	15	724777	3636102	GPS point
Panther Swamp NWR	Panther Swamp	3	0	3	2006	15	724834	3636244	GPS point
Panther Swamp NWR	Panther Swamp	3	0	4	2006	15	725171	3636394	GPS point
Panther Swamp NWR	Panther Swamp	3	0	5	2006	15	725330	3636584	GPS point
Panther Swamp NWR	Panther Swamp	3	0	6	2006	15	725121	3636237	GPS point
Panther Swamp NWR	Panther Swamp	3	0	1	2007	15	723752	3635743	GPS point
Panther Swamp NWR	Panther Swamp	3	0	2	2007	15	724584	3635793	GPS point
Panther Swamp NWR	Panther Swamp	3	0	3	2007	15	724577	3636131	GPS point
Panther Swamp NWR	Panther Swamp	3	0	4	2007	15	724913	3636170	GPS point
Panther Swamp NWR	Panther Swamp	3	0	5	2007	15	725246	3636424	GPS point
Panther Swamp NWR	Panther Swamp	3	0	6	2007	15	725394	3636766	GPS point
Panther Swamp NWR	Panther Swamp	3	2	7	2007	15	727095	3632953	GPS point
Panther Swamp NWR	Panther Swamp	3	2	8	2007	15	727398	3633360	GPS point
Panther Swamp NWR	Panther Swamp	3	2	9	2007	15	726968	3633936	GPS point
Panther Swamp NWR	Panther Swamp	3	2	10	2007	15	727294	3634498	GPS point
Panther Swamp NWR	Panther Swamp	3	2	11	2007	15	727127	3634957	GPS point
Panther Swamp NWR	Panther Swamp	3	2	12	2007	15	726883	3635414	GPS point
Panther Swamp NWR	Panther Swamp	3	8	1	2006	15	725006	3636063	GPS point
Panther Swamp NWR	Panther Swamp	3	8	2	2006	15	724777	3636102	GPS point
Panther Swamp NWR	Panther Swamp	3	8	3	2006	15	724834	3636244	GPS point
Panther Swamp NWR	Panther Swamp	3	8	4	2006	15	725171	3636394	GPS point
Panther Swamp NWR	Panther Swamp	3	8	5	2006	15	725330	3636584	GPS point
Panther Swamp NWR	Panther Swamp	3	8	6	2006	15	725121	3636237	GPS point
Panther Swamp NWR	Panther Swamp	5	0	20	2007	15	726537	3635874	GPS point
Panther Swamp NWR	Panther Swamp	5	0	21	2007	15	726999	3635970	GPS point
Panther Swamp NWR	Panther Swamp	5	0	22	2007	15	727568	3636138	GPS point
Panther Swamp NWR	Panther Swamp	5	0	23	2007	15	728050	3636399	GPS point
Panther Swamp NWR	Panther Swamp	5	0	24	2007	15	728545	3636623	GPS point
Panther Swamp NWR	Panther Swamp	5	0	25	2007	15	728957	3636817	GPS point
Panther Swamp NWR	Panther Swamp	22	0	1	2007	15	722267	3629952	GPS point
Panther Swamp NWR	Panther Swamp	22	0	2	2007	15	722395	3630176	GPS point
Panther Swamp NWR	Panther Swamp	22	0	3	2007	15	722501	3630331	GPS point
Panther Swamp NWR	Panther Swamp	22	0	4	2007	15	722617	3630517	GPS point
Panther Swamp NWR	Panther Swamp	22	0	5	2007	15	722734	3630707	GPS point
Panther Swamp NWR	Panther Swamp	22	0	6	2007	15	722926	3630878	GPS point
Red River WMA	Red River	0	13	1	2007	15	614537	3456673	GPS point
Red River WMA	Red River	0	13	2	2007	15	614777	3456670	GPS point
Red River WMA	Red River	0	13	3	2007	15	615012	3456670	GPS point
Red River WMA	Red River	0	13	4	2007	15	615089	3456416	GPS point
Red River WMA	Red River	0	13	5	2007	15	614864	3456424	GPS point
Red River WMA	Red River	0	13	6	2007	15	614637	3456432	GPS point
Red River WMA	Red River	1	2	1	2007	15	622970	3462944	GPS point
Red River WMA	Red River	1	2	2	2007	15	622973	3463201	GPS point
Red River WMA	Red River	1	2	3	2007	15	622978	3463452	GPS point
Red River WMA	Red River	1	2	4	2007	15	623263	3463452	GPS point
Red River WMA	Red River	1	2	5	2007	15	623266	3463198	GPS point
Red River WMA	Red River	1	2	6	2007	15	623266	3462939	GPS point
Red River WMA	Red River	1	13	1	2007	15	626063	3465279	GPS point
Red River WMA	Red River	1	13	2	2007	15	625768	3465291	GPS point
Red River WMA	Red River	1	13	3	2007	15	625768	3465545	GPS point
Red River WMA	Red River	1	13	4	2007	15	625772	3465800	GPS point
Red River WMA	Red River	1	13	5	2007	15	626059	3465798	GPS point
Red River WMA	Red River	1	13	6	2007	15	626061	3465545	GPS point
Red River WMA	Red River	1	43_8_1	1	2006	15	625981	3465333	GPS point
Red River WMA	Red River	1	43_8_1	2	2006	15	625702	3465331	GPS point
Red River WMA	Red River	1	43_8_1	3	2006	15	625697	3465595	GPS point
Red River WMA	Red River	1	43_8_1	4	2006	15	625699	3465850	GPS point
Red River WMA	Red River	1	43_8_1	5	2006	15	625979	3465846	GPS point
Red River WMA	Red River	1	43_8_1	6	2006	15	625974	3465592	GPS point
Red River WMA	Red River	1	43-8-1	1	2006	15	625981	3465333	GPS point
Red River WMA	Red River	1	43-8-1	2	2006	15	625701	3465330	GPS point
Red River WMA	Red River	1	43-8-1	3	2006	15	625696	3465594	GPS point
Red River WMA	Red River	1	43-8-1	4	2006	15	625699	3465849	GPS point
Red River WMA	Red River	1	43-8-1	5	2006	15	625979	3465846	GPS point
Red River WMA	Red River	1	43-8-1	6	2006	15	625974	3465593	GPS point
Red River WMA	Red River	2	43_7_2	1	2006	15	623031	3462913	GPS point
Red River WMA	Red River	2	43_7_2	2	2006	15	623033	3463164	GPS point
Red River WMA	Red River	2	43_7_2	3	2006	15	623031	3463418	GPS point
Red River WMA	Red River	2	43_7_2	4	2006	15	623031	3463418	GPS point
Red River WMA	Red River	2	43_7_2	5	2006	15	623323	3463167	GPS point
Red River WMA	Red River	2	43_7_2	6	2006	15	623326	3462902	GPS point
Red River WMA	Red River	2	43-7-2	1	2006	15	623030	3462912	GPS point
Red River WMA	Red River	2	43-7-2	2	2006	15	623033	3463163	GPS point
Red River WMA	Red River	2	43-7-2	3	2006	15	623030	3463417	GPS point
Red River WMA	Red River	2	43-7-2	4	2006	15	623030	3463417	GPS point
Red River WMA	Red River	2	43-7-2	5	2006	15	623323	3463166	GPS point
Red River WMA	Red River	2	43-7-2	6	2006	15	623325	3463290	GPS point
Red River WMA	Red River	5	43_14_	1	2009	15	623786	3462272	GPS point
Red River WMA	Red River	5	43_14_	2	2009	15	623537	3462336	GPS point
Red River WMA	Red River	5	43_14_	3	2009	15	623351	3462165	GPS point
Red River WMA	Red River	5	43_14_	4	2009	15	623107	3462205	GPS point
Red River WMA	Red River	5	43_14_	5	2009	15	623060	3462445	GPS point
Red River WMA	Red River	5	43_14_	6	2009	15	623293	3462398	GPS point
Red River WMA	Red River	8	431120	1	2011	15	623000	3460000	Area only
Red River WMA	Red River	8	431120	2	2011	15	623000	3460000	Area only
Red River WMA	Red River	8	431120	3	2011	15	623000	3460000	Area only
Red River WMA	Red River	8	431120	4	2011	15	623000	3460000	Area only
Red River WMA	Red River	8	431120	5	2011	15	623000	3460000	Area only
Red River WMA	Red River	8	431120	6	2011	15	623000	3460000	Area only
Red River WMA	Red River	8	43-11-	1	2006	15	617328	3460397	GPS point
Red River WMA	Red River	8	43-11-	2	2006	15	617521	3460212	GPS point
Red River WMA	Red River	8	43-11-	3	2006	15	617716	3460414	GPS point
Red River WMA	Red River	8	43-11-	4	2006	15	617905	3460239	GPS point
Red River WMA	Red River	8	43-11-	5	2006	15	618094	3460416	GPS point
Red River WMA	Red River	8	43-11-	6	2006	15	618307	3460560	GPS point
Red River WMA	Red River	8	NW Ind	1	2006	15	617329	3460398	GPS point
Red River WMA	Red River	8	NW Ind	2	2006	15	617522	3460213	GPS point
Red River WMA	Red River	8	NW Ind	3	2006	15	617716	3460415	GPS point
Red River WMA	Red River	8	NW Ind	4	2006	15	617905	3460239	GPS point
Red River WMA	Red River	8	NW Ind	5	2006	15	618094	3460417	GPS point
Red River WMA	Red River	8	NW Ind	6	2006	15	618308	3460561	GPS point
Red River WMA	Red River	13	434197	1	2011	15	623000	3460000	Area only
Red River WMA	Red River	13	434197	2	2011	15	623000	3460000	Area only
Red River WMA	Red River	13	434197	3	2011	15	623000	3460000	Area only
Red River WMA	Red River	13	434197	4	2011	15	623000	3460000	Area only
Red River WMA	Red River	13	434197	5	2011	15	623000	3460000	Area only
Red River WMA	Red River	13	434197	6	2011	15	623000	3460000	Area only
Red River WMA	Red River	13	43_4_1	1	2009	15	614541	3456673	GPS point
Red River WMA	Red River	13	43_4_1	2	2009	15	614774	3456673	GPS point
Red River WMA	Red River	13	43_4_1	3	2009	15	615020	3456669	GPS point
Red River WMA	Red River	13	43_4_1	4	2009	15	615092	3456411	GPS point
Red River WMA	Red River	13	43_4_1	5	2009	15	614864	3456424	GPS point
Red River WMA	Red River	13	43_4_1	6	2009	15	614639	3456437	GPS point
Red River WMA	Red River	16	16	1	2011	15	623000	3460000	Area only
Red River WMA	Red River	16	16	2	2011	15	623000	3460000	Area only
Red River WMA	Red River	16	16	3	2011	15	623000	3460000	Area only
Red River WMA	Red River	16	16	4	2011	15	623000	3460000	Area only
Red River WMA	Red River	16	16	5	2011	15	623000	3460000	Area only
Red River WMA	Red River	16	16	6	2011	15	623000	3460000	Area only
Red River WMA	Red River	18	18	1	2011	15	623000	3460000	Area only
Red River WMA	Red River	18	18	2	2011	15	623000	3460000	Area only
Red River WMA	Red River	18	18	3	2011	15	623000	3460000	Area only
Red River WMA	Red River	18	18	4	2011	15	623000	3460000	Area only
Red River WMA	Red River	18	18	5	2011	15	623000	3460000	Area only
Red River WMA	Red River	18	18	6	2011	15	623000	3460000	Area only
Red River WMA	Red River	19	0	1	2009	15	629548	3452286	GPS point
Red River WMA	Red River	19	0	2	2009	15	629546	3452538	GPS point
Red River WMA	Red River	19	0	3	2009	15	629299	3452582	GPS point
Red River WMA	Red River	19	0	4	2009	15	629049	3452583	GPS point
Red River WMA	Red River	19	0	5	2009	15	629053	3452333	GPS point
Red River WMA	Red River	19	0	6	2009	15	629303	3452333	GPS point
Red River WMA	Red River	19	435198	1	2011	15	623000	3460000	Area only
Red River WMA	Red River	19	435198	2	2011	15	623000	3460000	Area only
Red River WMA	Red River	19	435198	3	2011	15	623000	3460000	Area only
Red River WMA	Red River	19	435198	4	2011	15	623000	3460000	Area only
Red River WMA	Red River	19	435198	5	2011	15	623000	3460000	Area only
Red River WMA	Red River	19	435198	6	2011	15	623000	3460000	Area only
Red River WMA	Red River	19	43_5_1	1	2009	15	630106	3451887	GPS point
Red River WMA	Red River	19	43_5_1	2	2009	15	630137	3452152	GPS point
Red River WMA	Red River	19	43_5_1	3	2009	15	630168	3452402	GPS point
Red River WMA	Red River	19	43_5_1	4	2009	15	629936	3452301	GPS point
Red River WMA	Red River	19	43_5_1	5	2009	15	629783	3452102	GPS point
Red River WMA	Red River	19	43_5_1	6	2009	15	629846	3451856	GPS point
Red River WMA	Red River	22	102	1	2009	15	628287	3462455	GPS point
Red River WMA	Red River	22	102	2	2009	15	628035	3462448	GPS point
Red River WMA	Red River	22	102	3	2009	15	627783	3462452	GPS point
Red River WMA	Red River	22	102	4	2009	15	627783	3462700	GPS point
Red River WMA	Red River	22	102	5	2009	15	628035	3462700	GPS point
Red River WMA	Red River	22	102	6	2009	15	628290	3462700	GPS point
Red River WMA	Red River	22	439102	1	2011	15	623000	3460000	Area only
Red River WMA	Red River	22	439102	2	2011	15	623000	3460000	Area only
Red River WMA	Red River	22	439102	3	2011	15	623000	3460000	Area only
Red River WMA	Red River	22	439102	4	2011	15	623000	3460000	Area only
Red River WMA	Red River	22	439102	5	2011	15	623000	3460000	Area only
Red River WMA	Red River	22	439102	6	2011	15	623000	3460000	Area only
Red River WMA	Red River	22	43_9_1	1	2006	15	628269	3462895	GPS point
Red River WMA	Red River	22	43_9_1	2	2006	15	628008	3462896	GPS point
Red River WMA	Red River	22	43_9_1	3	2006	15	627747	3462905	GPS point
Red River WMA	Red River	22	43_9_1	4	2006	15	627753	3463154	GPS point
Red River WMA	Red River	22	43_9_1	5	2006	15	628002	3463150	GPS point
Red River WMA	Red River	22	43_9_1	6	2006	15	628268	3463151	GPS point
Red River WMA	Red River	22	43-9-1	1	2006	15	628629	3462895	GPS point
Red River WMA	Red River	22	43-9-1	2	2006	15	628008	3462896	GPS point
Red River WMA	Red River	22	43-9-1	3	2006	15	627746	3462905	GPS point
Red River WMA	Red River	22	43-9-1	4	2006	15	627753	3463154	GPS point
Red River WMA	Red River	22	43-9-1	5	2006	15	628002	3463150	GPS point
Red River WMA	Red River	22	43-9-1	6	2006	15	628267	3463151	GPS point
Russell Sage	1	3	201719	1	2010	15	600568	3599074	GPS point
Russell Sage	1	3	201719	2	2010	15	600644	3599322	GPS point
Russell Sage	1	3	201719	3	2010	15	600616	3599568	GPS point
Russell Sage	1	3	201719	4	2010	15	600877	3599570	GPS point
Russell Sage	1	3	201719	5	2010	15	600877	3599570	GPS point
Russell Sage	1	3	201719	6	2010	15	600883	3598893	GPS point
Russell Sage	1	6	1	1	2010	15	601100	3597700	Area only
Russell Sage	1	6	1	2	2010	15	601100	3597700	Area only
Russell Sage	1	6	1	3	2010	15	601100	3597700	Area only
Russell Sage	1	6	1	4	2010	15	601100	3597700	Area only
Russell Sage	1	6	1	5	2010	15	601100	3597700	Area only
Russell Sage	1	6	1	6	2010	15	601100	3597700	Area only
Russell Sage	1	7	222019	1	2010	15	601100	3597700	Area only
Russell Sage	1	7	222019	2	2010	15	601100	3597700	Area only
Russell Sage	1	7	222019	3	2010	15	601100	3597700	Area only
Russell Sage	1	7	222019	4	2010	15	601100	3597700	Area only
Russell Sage	1	7	222019	5	2010	15	601100	3597700	Area only
Russell Sage	1	7	222019	6	2010	15	601100	3597700	Area only
Russell Sage	1	8	221819	1	2010	15	601100	3597700	Area only
Russell Sage	1	8	221819	2	2010	15	601100	3597700	Area only
Russell Sage	1	8	221819	3	2010	15	601100	3597700	Area only
Russell Sage	1	8	221819	4	2010	15	601100	3597700	Area only
Russell Sage	1	8	221819	5	2010	15	601100	3597700	Area only
Russell Sage	1	8	221819	6	2010	15	601100	3597700	Area only
Russell Sage	1	13	222119	1	2010	15	601100	3597700	Area only
Russell Sage	1	13	222119	2	2010	15	601100	3597700	Area only
Russell Sage	1	13	222119	3	2010	15	601100	3597700	Area only
Russell Sage	1	13	222119	4	2010	15	601100	3597700	Area only
Russell Sage	1	13	222119	5	2010	15	601100	3597700	Area only
Russell Sage	1	13	222119	6	2010	15	601100	3597700	Area only
Russell Sage WMA	Russell Sage	3	221719	1	2011	15	600568	3599074	GPS point
Russell Sage WMA	Russell Sage	3	221719	2	2011	15	600644	3599322	GPS point
Russell Sage WMA	Russell Sage	3	221719	3	2011	15	600616	3599568	GPS point
Russell Sage WMA	Russell Sage	3	221719	4	2011	15	600877	3599570	GPS point
Russell Sage WMA	Russell Sage	3	221719	5	2011	15	600877	3599570	GPS point
Russell Sage WMA	Russell Sage	3	221719	6	2011	15	600883	3598893	GPS point
Russell Sage WMA	Russell Sage	3	22_17_	1	2009	15	598809	3594899	GPS point
Russell Sage WMA	Russell Sage	3	22_17_	2	2009	15	600644	3599322	GPS point
Russell Sage WMA	Russell Sage	3	22_17_	3	2009	15	600616	3599568	GPS point
Russell Sage WMA	Russell Sage	3	22_17_	4	2009	15	600877	3599570	GPS point
Russell Sage WMA	Russell Sage	3	22_17_	5	2009	15	600877	3599570	GPS point
Russell Sage WMA	Russell Sage	3	22_17_	6	2009	15	600883	3598893	GPS point
Russell Sage WMA	Russell Sage	6	0	1	2009	15	598809	3594899	GPS point
Russell Sage WMA	Russell Sage	6	0	2	2009	15	598522	3594927	GPS point
Russell Sage WMA	Russell Sage	6	0	3	2009	15	598545	3595205	GPS point
Russell Sage WMA	Russell Sage	6	0	4	2009	15	598807	3595176	GPS point
Russell Sage WMA	Russell Sage	6	0	5	2009	15	599094	3595148	GPS point
Russell Sage WMA	Russell Sage	6	0	6	2009	15	599045	3594871	GPS point
Russell Sage WMA	Russell Sage	6	0	1	2011	15	598809	3594899	GPS point
Russell Sage WMA	Russell Sage	6	0	2	2011	15	598522	3594927	GPS point
Russell Sage WMA	Russell Sage	6	0	3	2011	15	598545	3595205	GPS point
Russell Sage WMA	Russell Sage	6	0	4	2011	15	598807	3595176	GPS point
Russell Sage WMA	Russell Sage	6	0	5	2011	15	599094	3595148	GPS point
Russell Sage WMA	Russell Sage	6	0	6	2011	15	599045	3594871	GPS point
Russell Sage WMA	Russell Sage	6	22_16_	1	2009	15	599803	3597311	GPS point
Russell Sage WMA	Russell Sage	6	22_16_	2	2009	15	599806	3597065	GPS point
Russell Sage WMA	Russell Sage	6	22_16_	3	2009	15	599809	3596788	GPS point
Russell Sage WMA	Russell Sage	6	22_16_	4	2009	15	600069	3596790	GPS point
Russell Sage WMA	Russell Sage	6	22_16_	5	2009	15	600067	3597068	GPS point
Russell Sage WMA	Russell Sage	6	22_16_	6	2009	15	600064	3597314	GPS point
Russell Sage WMA	Russell Sage	7	222019	1	2011	15	601400	3599000	Area only
Russell Sage WMA	Russell Sage	7	222019	2	2011	15	601400	3599000	Area only
Russell Sage WMA	Russell Sage	7	222019	3	2011	15	601400	3599000	Area only
Russell Sage WMA	Russell Sage	7	222019	4	2011	15	601400	3599000	Area only
Russell Sage WMA	Russell Sage	7	222019	5	2011	15	601400	3599000	Area only
Russell Sage WMA	Russell Sage	7	222019	6	2011	15	601400	3599000	Area only
Russell Sage WMA	Russell Sage	8	221819	1	2011	15	599162	3593517	GPS point
Russell Sage WMA	Russell Sage	8	221819	2	2011	15	599291	3593734	GPS point
Russell Sage WMA	Russell Sage	8	221819	3	2011	15	599393	3593981	GPS point
Russell Sage WMA	Russell Sage	8	221819	4	2011	15	599629	3593891	GPS point
Russell Sage WMA	Russell Sage	8	221819	5	2011	15	599500	3593643	GPS point
Russell Sage WMA	Russell Sage	8	221819	6	2011	15	599320	3593395	GPS point
Russell Sage WMA	Russell Sage	8	22_18_	1	2009	15	599162	3593517	GPS point
Russell Sage WMA	Russell Sage	8	22_18_	2	2009	15	599291	3593734	GPS point
Russell Sage WMA	Russell Sage	8	22_18_	3	2009	15	599393	3593981	GPS point
Russell Sage WMA	Russell Sage	8	22_18_	4	2009	15	599629	3593891	GPS point
Russell Sage WMA	Russell Sage	8	22_18_	5	2009	15	599500	3593643	GPS point
Russell Sage WMA	Russell Sage	8	22_18_	6	2009	15	599320	3593395	GPS point
Russell Sage WMA	Russell Sage	13	222119	1	2011	15	601400	3599000	Area only
Russell Sage WMA	Russell Sage	13	222119	2	2011	15	601400	3599000	Area only
Russell Sage WMA	Russell Sage	13	222119	3	2011	15	601400	3599000	Area only
Russell Sage WMA	Russell Sage	13	222119	4	2011	15	601400	3599000	Area only
Russell Sage WMA	Russell Sage	13	222119	5	2011	15	601400	3599000	Area only
Russell Sage WMA	Russell Sage	13	222119	6	2011	15	601400	3599000	Area only
Russell Sage WMA	Russell Sage	13	22_21_	1	2009	15	596605	3590659	GPS point
Russell Sage WMA	Russell Sage	13	22_21_	2	2009	15	596608	3590381	GPS point
Russell Sage WMA	Russell Sage	13	22_21_	3	2009	15	596611	3590104	GPS point
Russell Sage WMA	Russell Sage	13	22_21_	4	2009	15	596870	3590292	GPS point
Russell Sage WMA	Russell Sage	13	22_21_	5	2009	15	596867	3590569	GPS point
Russell Sage WMA	Russell Sage	13	22_21_	6	2009	15	596865	3590846	GPS point
Shelby Forest WMA	Shelby	0	3	1	2008	15	768082	3919056	GPS point
Shelby Forest WMA	Shelby	0	3	2	2008	15	768043	3918793	GPS point
Shelby Forest WMA	Shelby	0	3	3	2008	15	768056	3918494	GPS point
Shelby Forest WMA	Shelby	0	3	4	2008	15	768083	3918237	GPS point
Shelby Forest WMA	Shelby	0	3	5	2008	15	768097	3918006	GPS point
Shelby Forest WMA	Shelby	0	3	6	2008	15	768029	3917827	GPS point
Shelby Forest WMA	Shelby	0	5	7	2008	15	767862	3917797	GPS point
Shelby Forest WMA	Shelby	0	5	8	2008	15	767751	3918013	GPS point
Shelby Forest WMA	Shelby	0	5	9	2008	15	767767	3918241	GPS point
Shelby Forest WMA	Shelby	0	5	10	2008	15	767743	3918497	GPS point
Shelby Forest WMA	Shelby	0	5	11	2008	15	767752	3918784	GPS point
Shelby Forest WMA	Shelby	0	5	12	2008	15	767762	3919112	GPS point
Shelby Forest WMA	Shelby	1	2	1	2007	15	766704	3913991	GPS point
Shelby Forest WMA	Shelby	1	2	2	2007	15	766632	3913726	GPS point
Shelby Forest WMA	Shelby	1	2	3	2007	15	766626	3913439	GPS point
Shelby Forest WMA	Shelby	1	2	4	2007	15	766650	3913214	GPS point
Shelby Forest WMA	Shelby	1	2	5	2007	15	766680	3912997	GPS point
Shelby Forest WMA	Shelby	1	2	6	2007	15	766829	3913004	GPS point
Shelby Forest WMA	Shelby	1	4	7	2007	15	766834	3913243	GPS point
Shelby Forest WMA	Shelby	1	4	8	2007	15	766824	3913512	GPS point
Shelby Forest WMA	Shelby	1	4	9	2007	15	766827	3913754	GPS point
Shelby Forest WMA	Shelby	1	4	10	2007	15	766824	3914003	GPS point
Shelby Forest WMA	Shelby	1	4	11	2007	15	767021	3914062	GPS point
Sherburne WMA	1	5	641310	1	2010	15	621900	3381700	Area only
Sherburne WMA	1	5	641310	2	2010	15	621900	3381700	Area only
Sherburne WMA	1	5	641310	3	2010	15	621900	3381700	Area only
Sherburne WMA	1	5	641310	4	2010	15	621900	3381700	Area only
Sherburne WMA	1	5	641310	5	2010	15	621900	3381700	Area only
Sherburne WMA	1	5	641310	6	2010	15	621900	3381700	Area only
Sherburne WMA	1	7	1	1	2010	15	622400	3378600	Area only
Sherburne WMA	1	7	1	2	2010	15	622400	3378600	Area only
Sherburne WMA	1	7	1	3	2010	15	622400	3378600	Area only
Sherburne WMA	1	7	1	4	2010	15	622400	3378600	Area only
Sherburne WMA	1	7	1	5	2010	15	622400	3378600	Area only
Sherburne WMA	1	7	1	6	2010	15	622400	3378600	Area only
Sherburne WMA	1	8	641119	1	2010	15	621700	3382700	GPS point
Sherburne WMA	1	8	641119	2	2010	15	621700	3382700	GPS point
Sherburne WMA	1	8	641119	3	2010	15	621700	3382700	GPS point
Sherburne WMA	1	8	641119	4	2010	15	621700	3382700	GPS point
Sherburne WMA	1	8	641119	5	2010	15	621700	3382700	GPS point
Sherburne WMA	1	8	641119	6	2010	15	621700	3382700	GPS point
Sherburne WMA	Sherburne	6	0	1	2011	15	621900	3373300	Area only
Sherburne WMA	Sherburne	6	0	2	2011	15	621900	3373300	Area only
Sherburne WMA	Sherburne	6	0	3	2011	15	621900	3373300	Area only
Sherburne WMA	Sherburne	6	0	4	2011	15	621900	3373300	Area only
Sherburne WMA	Sherburne	6	0	5	2011	15	621900	3373300	Area only
Sherburne WMA	Sherburne	6	0	6	2011	15	621900	3373300	Area only
Shirey Bay Rainey	Rainey	4	5	1	2008	15	658890	3981236	GPS point
Shirey Bay Rainey	Rainey	4	5	2	2008	15	659140	3981236	GPS point
Shirey Bay Rainey	Rainey	4	5	3	2008	15	659390	3981236	GPS point
Shirey Bay Rainey	Rainey	4	5	4	2008	15	659390	3980986	GPS point
Shirey Bay Rainey	Rainey	4	5	5	2008	15	659140	3980986	GPS point
Shirey Bay Rainey	Rainey	4	5	6	2008	15	658890	3980986	GPS point
Shirey Bay Rainey	Rainey	5	2	1	2008	15	662651	3982983	GPS point
Shirey Bay Rainey	Rainey	5	2	2	2008	15	663151	3982733	GPS point
Shirey Bay Rainey	Rainey	5	2	3	2008	15	662901	3982733	GPS point
Shirey Bay Rainey	Rainey	5	2	4	2008	15	662651	3982733	GPS point
Shirey Bay Rainey	Rainey	5	2	5	2008	15	662901	3982983	GPS point
Shirey Bay Rainey	Rainey	5	2	6	2008	15	663151	3982983	GPS point
Shirey Bay Rainey	Rainey	6	1	1	2008	15	660151	3981983	GPS point
Shirey Bay Rainey	Rainey	6	1	2	2008	15	660401	3981983	GPS point
Shirey Bay Rainey	Rainey	6	1	3	2008	15	660401	3982233	GPS point
Shirey Bay Rainey	Rainey	6	1	4	2008	15	660401	3982483	GPS point
Shirey Bay Rainey	Rainey	6	1	5	2008	15	660151	3982483	GPS point
Shirey Bay Rainey	Rainey	6	1	6	2008	15	660151	3982233	GPS point
Shirey Bay Rainey	Rainey	9	10	1	2008	15	661651	3984733	GPS point
Shirey Bay Rainey	Rainey	9	10	2	2008	15	661651	3984483	GPS point
Shirey Bay Rainey	Rainey	9	10	3	2008	15	661651	3984233	GPS point
Shirey Bay Rainey	Rainey	9	10	4	2008	15	661901	3984233	GPS point
Shirey Bay Rainey	Rainey	9	10	5	2008	15	661901	3984483	GPS point
Shirey Bay Rainey	Rainey	9	10	6	2008	15	661901	3984733	GPS point
St Catherine Creek	Cloverdale	1	1	264	2010	15	644286	3483490	GPS point
St Catherine Creek	Cloverdale	1	1	291	2010	15	645037	3483203	GPS point
St Catherine Creek	Cloverdale	1	1	436	2010	15	641568	3481720	GPS point
St Catherine Creek	Cloverdale	1	1	511	2010	15	641799	3480955	GPS point
St Catherine Creek	Cloverdale	1	1	527	2010	15	641795	3480696	GPS point
St Catherine Creek	Cloverdale	1	4	279	2010	15	641500	3483333	GPS point
St Catherine Creek	Cloverdale	1	4	303	2010	15	641083	3482876	GPS point
St Catherine Creek	Cloverdale	1	4	356	2010	15	641154	3482473	GPS point
St Catherine Creek	Cloverdale	1	4	384	2010	15	641537	3482211	GPS point
St Catherine Creek	Cloverdale	1	4	410	2010	15	641548	3481958	GPS point
St Catherine Creek	Cloverdale	1	5	42	2010	15	648786	3486189	GPS point
St Catherine Creek	Cloverdale	1	5	43	2010	15	649044	3486193	GPS point
St Catherine Creek	Cloverdale	1	5	63	2010	15	649040	3485949	GPS point
St Catherine Creek	Cloverdale	1	5	64	2010	15	649288	3485950	GPS point
St Catherine Creek	Cloverdale	1	5	83	2010	15	649038	3485701	GPS point
St Catherine Creek	Cloverdale	1	5	84	2010	15	649297	3485694	GPS point
St Catherine Creek	Cloverdale	1	6	159	2010	15	645785	3484701	GPS point
St Catherine Creek	Cloverdale	1	6	208	2010	15	646043	3484192	GPS point
St Catherine Creek	Cloverdale	1	6	229	2010	15	646769	3483897	GPS point
St Catherine Creek	Cloverdale	1	6	240	2010	15	645043	3483702	GPS point
St Catherine Creek	Cloverdale	1	6	241	2010	15	645280	3483707	GPS point
St Catherine Creek	Cloverdale	1	6	246	2010	15	646536	3483733	GPS point
St Catherine Creek	Cloverdale	1	7	202	2010	15	644519	3484202	GPS point
St Catherine Creek	Cloverdale	1	7	221	2010	15	644779	3483959	GPS point
St Catherine Creek	Cloverdale	1	7	265	2010	15	644556	3483470	GPS point
St Catherine Creek	Cloverdale	1	7	266	2010	15	644784	3483446	GPS point
St Catherine Creek	Cloverdale	1	8	121	2010	15	648282	3485190	GPS point
St Catherine Creek	Cloverdale	1	8	122	2010	15	648529	3485190	GPS point
St Catherine Creek	Cloverdale	1	8	146	2010	15	648536	3484954	GPS point
St Catherine Creek	Cloverdale	1	8	147	2010	15	648798	3484956	GPS point
St Catherine Creek	Cloverdale	1	8	148	2010	15	649035	3484948	GPS point
St Catherine Creek	Cloverdale	1	8	172	2010	15	649044	3484685	GPS point
St Catherine Creek	Sibley	0	70	13	2009	15	650507	3471090	GPS point
St Catherine Creek	Sibley	0	70	14	2009	15	650522	3471321	GPS point
St Catherine Creek	Sibley	0	70	15	2009	15	649764	3471310	GPS point
St Catherine Creek	Sibley	0	70	16	2009	15	649779	3471052	GPS point
St Catherine Creek	Sibley	0	70	17	2009	15	649780	3470809	GPS point
St Catherine Creek	Sibley	0	70	18	2009	15	649754	3470510	GPS point
St Catherine Creek	Sibley	0	122	7	2009	15	650303	3470048	GPS point
St Catherine Creek	Sibley	0	122	8	2009	15	650514	3470064	GPS point
St Catherine Creek	Sibley	0	122	9	2009	15	650544	3469595	GPS point
St Catherine Creek	Sibley	0	122	10	2009	15	650264	3469595	GPS point
St Catherine Creek	Sibley	0	122	11	2009	15	650030	3469324	GPS point
St Catherine Creek	Sibley	0	122	12	2009	15	650254	3469068	GPS point
St Catherine Creek	Sibley	0	155	1	2009	15	650025	3468818	GPS point
St Catherine Creek	Sibley	0	155	2	2009	15	650290	3468786	GPS point
St Catherine Creek	Sibley	0	155	3	2009	15	650281	3468562	GPS point
St Catherine Creek	Sibley	0	155	4	2009	15	650031	3468309	GPS point
St Catherine Creek	Sibley	0	155	5	2009	15	650036	3468056	GPS point
St Catherine Creek	Sibley	0	155	6	2009	15	650286	3468057	GPS point
St Catherine Creek	Sibley	0	SC124	23	2009	15	647718	3466336	GPS point
St Catherine Creek	Sibley	0	SC124	24	2009	15	647228	3466238	GPS point
St Catherine Creek	Sibley	0	SC124	25	2009	15	648304	3469847	GPS point
St Catherine Creek	Sibley	0	SC124	26	2009	15	647512	3470573	GPS point
St Catherine Creek	Sibley	0	SC124	27	2009	15	647524	3470799	GPS point
Tensas River NWR	Board Road	16	0	1	2009	15	656566	3578620	GPS point
Tensas River NWR	Board Road	16	0	2	2009	15	656780	3578637	GPS point
Tensas River NWR	Board Road	16	0	3	2009	15	656971	3578606	GPS point
Tensas River NWR	Board Road	16	0	4	2009	15	656999	3578405	GPS point
Tensas River NWR	Board Road	16	0	5	2009	15	656937	3578184	GPS point
Tensas River NWR	Board Road	16	0	6	2009	15	657127	3578111	GPS point
Tensas River NWR	Fool River	50	1	1	2007	15	646629	3561668	GPS point
Tensas River NWR	Fool River	50	1	2	2007	15	646689	3561412	GPS point
Tensas River NWR	Fool River	50	1	3	2007	15	646675	3561157	GPS point
Tensas River NWR	Fool River	50	1	4	2007	15	646420	3561167	GPS point
Tensas River NWR	Fool River	50	1	5	2007	15	646414	3561397	GPS point
Tensas River NWR	Fool River	50	1	6	2007	15	646417	3561585	GPS point
Tensas River NWR	Fool River	56	1	1	2007	15	644721	3554998	GPS point
Tensas River NWR	Fool River	56	1	2	2007	15	644701	3554786	GPS point
Tensas River NWR	Fool River	56	1	3	2007	15	644682	3554516	GPS point
Tensas River NWR	Fool River	56	1	4	2007	15	644682	3554516	GPS point
Tensas River NWR	Fool River	56	1	5	2007	15	644921	3554759	GPS point
Tensas River NWR	Fool River	56	1	6	2007	15	644939	3554995	GPS point
Tensas River NWR	Judd Brake	4	NW	1	2011	15	653000	3581000	Area only
Tensas River NWR	Judd Brake	4	NW	2	2011	15	653000	3581000	Area only
Tensas River NWR	Judd Brake	4	NW	3	2011	15	653000	3581000	Area only
Tensas River NWR	Judd Brake	4	NW	4	2011	15	653000	3581000	Area only
Tensas River NWR	Judd Brake	4	NW	5	2011	15	653000	3581000	Area only
Tensas River NWR	Judd Brake	4	NW	6	2011	15	653000	3581000	Area only
Tensas River NWR	Judd Brake	11	0	1	2011	15	653000	3581000	Area only
Tensas River NWR	Judd Brake	11	0	2	2011	15	653000	3581000	Area only
Tensas River NWR	Judd Brake	11	0	3	2011	15	653000	3581000	Area only
Tensas River NWR	Judd Brake	11	0	4	2011	15	653000	3581000	Area only
Tensas River NWR	Judd Brake	11	0	5	2011	15	653000	3581000	Area only
Tensas River NWR	Judd Brake	11	0	6	2011	15	653000	3581000	Area only
Tensas River NWR	Judd Brake	13	A	1	2011	15	653000	3581000	Area only
Tensas River NWR	Judd Brake	13	A	2	2011	15	653000	3581000	Area only
Tensas River NWR	Judd Brake	13	A	3	2011	15	653000	3581000	Area only
Tensas River NWR	Judd Brake	13	A	4	2011	15	653000	3581000	Area only
Tensas River NWR	Judd Brake	13	A	5	2011	15	653000	3581000	Area only
Tensas River NWR	Judd Brake	13	A	6	2011	15	653000	3581000	Area only
Tensas River NWR	Judd Brake	13	D	1	2011	15	653000	3581000	Area only
Tensas River NWR	Judd Brake	13	D	2	2011	15	653000	3581000	Area only
Tensas River NWR	Judd Brake	13	D	3	2011	15	653000	3581000	Area only
Tensas River NWR	Judd Brake	13	D	4	2011	15	653000	3581000	Area only
Tensas River NWR	Judd Brake	13	D	5	2011	15	653000	3581000	Area only
Tensas River NWR	Judd Brake	13	D	6	2011	15	653000	3581000	Area only
Tensas River NWR	Judd Brake	16	A1	1	2011	15	653000	3581000	Area only
Tensas River NWR	Judd Brake	16	A1	2	2011	15	653000	3581000	Area only
Tensas River NWR	Judd Brake	16	A1	3	2011	15	653000	3581000	Area only
Tensas River NWR	Judd Brake	16	A1	4	2011	15	653000	3581000	Area only
Tensas River NWR	Judd Brake	16	A1	5	2011	15	653000	3581000	Area only
Tensas River NWR	Judd Brake	16	A1	6	2011	15	653000	3581000	Area only
Tensas River NWR	Little Fork	4	0	1	2009	15	648396	3581833	GPS point
Tensas River NWR	Little Fork	4	0	2	2009	15	648237	3581702	GPS point
Tensas River NWR	Little Fork	4	0	3	2009	15	648034	3581716	GPS point
Tensas River NWR	Little Fork	4	0	4	2009	15	647964	3581911	GPS point
Tensas River NWR	Little Fork	4	0	5	2009	15	648181	3581884	GPS point
Tensas River NWR	Little Fork	4	0	6	2009	15	648384	3581937	GPS point
Tensas River NWR	Mill Road	11	0	1	2009	15	657587	3580394	GPS point
Tensas River NWR	Mill Road	11	0	2	2009	15	657405	3580373	GPS point
Tensas River NWR	Mill Road	11	0	3	2009	15	657237	3580389	GPS point
Tensas River NWR	Mill Road	11	0	4	2009	15	657287	3580247	GPS point
Tensas River NWR	Mill Road	11	0	5	2009	15	657435	3580194	GPS point
Tensas River NWR	Mill Road	11	0	6	2009	15	657469	3580031	GPS point
Tensas River NWR	Mill Road	13	0	1	2009	15	650523	3576402	GPS point
Tensas River NWR	Mill Road	13	0	2	2009	15	650835	3578940	GPS point
Tensas River NWR	Mill Road	13	0	3	2009	15	650534	3579885	GPS point
Tensas River NWR	Mill Road	13	0	4	2009	15	650384	3579144	GPS point
Tensas River NWR	Mill Road	13	0	5	2009	15	650693	3579245	GPS point
Tensas River NWR	Mill Road	13	0	6	2009	15	650977	3579326	GPS point
Tensas River NWR	NWR	16	0	1	2007	15	656675	3576230	GPS point
Tensas River NWR	NWR	16	0	2	2007	15	656939	3576247	GPS point
Tensas River NWR	NWR	16	0	3	2007	15	657126	3576225	GPS point
Tensas River NWR	NWR	16	0	4	2007	15	657180	3576437	GPS point
Tensas River NWR	NWR	16	0	5	2007	15	656853	3576287	GPS point
Tensas River NWR	NWR	16	0	6	2007	15	656718	3576450	GPS point
Tensas River NWR	Tendal	1	0	1	2009	15	654311	3583192	GPS point
Tensas River NWR	Tendal	1	0	2	2009	15	654105	3583177	GPS point
Tensas River NWR	Tendal	1	0	3	2009	15	653725	3583211	GPS point
Tensas River NWR	Tendal	1	0	4	2009	15	653634	3583403	GPS point
Tensas River NWR	Tendal	1	0	5	2009	15	653878	3583527	GPS point
Tensas River NWR	Tendal	1	0	6	2009	15	654152	3583587	GPS point
Tensas River NWR	Tensas	9	THN	1	2007	15	655248	3580492	GPS point
Tensas River NWR	Tensas	9	THN	2	2007	15	655067	3580532	GPS point
Tensas River NWR	Tensas	9	THN	3	2007	15	654826	3580664	GPS point
Tensas River NWR	Tensas	9	THN	4	2007	15	654835	3580767	GPS point
Tensas River NWR	Tensas	9	THN	5	2007	15	655033	3580754	GPS point
Tensas River NWR	Tensas	9	THN	6	2007	15	655280	3580738	GPS point
Tensas River NWR	Tensas	11	0	1	2007	15	657490	3580333	GPS point
Tensas River NWR	Tensas	11	0	2	2007	15	657233	3580310	GPS point
Tensas River NWR	Tensas	11	0	3	2007	15	657007	3580141	GPS point
Tensas River NWR	Tensas	11	0	4	2007	15	656772	3580270	GPS point
Tensas River NWR	Tensas	11	0	5	2007	15	656612	3580204	GPS point
Tensas River NWR	Tensas	11	0	6	2007	15	657332	3580158	GPS point
Three Rivers WMA	Three Rivers	5	46_13a	1	2006	15	624978	3439611	GPS point
Three Rivers WMA	Three Rivers	5	46_13a	2	2006	15	624980	3439871	GPS point
Three Rivers WMA	Three Rivers	5	46_13a	3	2006	15	624978	3440131	GPS point
Three Rivers WMA	Three Rivers	5	46_13a	4	2006	15	625251	3440129	GPS point
Three Rivers WMA	Three Rivers	5	46_13a	5	2006	15	625254	3439871	GPS point
Three Rivers WMA	Three Rivers	5	46_13a	6	2006	15	625255	3439608	GPS point
Three Rivers WMA	Three Rivers	5	46-13A	1	2006	15	624978	3439611	GPS point
Three Rivers WMA	Three Rivers	5	46-13A	2	2006	15	624980	3439871	GPS point
Three Rivers WMA	Three Rivers	5	46-13A	3	2006	15	624978	3440131	GPS point
Three Rivers WMA	Three Rivers	5	46-13A	4	2006	15	625251	3440129	GPS point
Three Rivers WMA	Three Rivers	5	46-13A	5	2006	15	625254	3439871	GPS point
Three Rivers WMA	Three Rivers	5	46-13A	6	2006	15	625255	3439608	GPS point
Three Rivers WMA	Three Rivers	5	46-13B	1	2006	15	626651	3442577	GPS point
Three Rivers WMA	Three Rivers	5	46-13B	2	2006	15	626401	3442572	GPS point
Three Rivers WMA	Three Rivers	5	46-13B	3	2006	15	626144	3442572	GPS point
Three Rivers WMA	Three Rivers	5	46-13B	4	2006	15	626134	3442828	GPS point
Three Rivers WMA	Three Rivers	5	46-13B	5	2006	15	626396	3442826	GPS point
Three Rivers WMA	Three Rivers	5	46-13B	6	2006	15	626565	3443026	GPS point
Three Rivers WMA	Three Rivers	5	North	1	2006	15	626651	3442577	GPS point
Three Rivers WMA	Three Rivers	5	North	2	2006	15	626401	3442572	GPS point
Three Rivers WMA	Three Rivers	5	North	3	2006	15	626157	3442572	GPS point
Three Rivers WMA	Three Rivers	5	North	4	2006	15	626134	3442828	GPS point
Three Rivers WMA	Three Rivers	5	North	5	2006	15	626396	3442826	GPS point
Three Rivers WMA	Three Rivers	5	North	6	2006	15	626565	3443026	GPS point
Three Rivers WMA	Three Rivers	7	46_10_	1	2006	15	629043	3440914	GPS point
Three Rivers WMA	Three Rivers	7	46_10_	2	2006	15	629046	3441187	GPS point
Three Rivers WMA	Three Rivers	7	46_10_	3	2006	15	629041	3441433	GPS point
Three Rivers WMA	Three Rivers	7	46_10_	4	2006	15	628768	3441440	GPS point
Three Rivers WMA	Three Rivers	7	46_10_	5	2006	15	628759	3441189	GPS point
Three Rivers WMA	Three Rivers	7	46_10_	6	2006	15	628768	3440926	GPS point
Three Rivers WMA	Three Rivers	7	46-10-	1	2006	15	629043	3440914	GPS point
Three Rivers WMA	Three Rivers	7	46-10-	2	2006	15	629046	3441187	GPS point
Three Rivers WMA	Three Rivers	7	46-10-	3	2006	15	629041	3441433	GPS point
Three Rivers WMA	Three Rivers	7	46-10-	4	2006	15	628771	3441163	GPS point
Three Rivers WMA	Three Rivers	7	46-10-	5	2006	15	628759	3441189	GPS point
Three Rivers WMA	Three Rivers	7	46-10-	6	2006	15	628757	3440926	GPS point
Three Rivers WMA	Three Rivers	8	46-12-	1	2006	15	622973	3439502	GPS point
Three Rivers WMA	Three Rivers	8	46-12-	2	2006	15	622723	3439512	GPS point
Three Rivers WMA	Three Rivers	8	46-12-	3	2006	15	622554	3439674	GPS point
Three Rivers WMA	Three Rivers	8	46-12-	4	2006	15	622484	3439887	GPS point
Three Rivers WMA	Three Rivers	8	46-12-	5	2006	15	622765	3439894	GPS point
Three Rivers WMA	Three Rivers	8	46-12-	6	2006	15	622851	3439688	GPS point
Three Rivers WMA	Three Rivers	8	W. Ind	1	2006	15	622973	3439502	GPS point
Three Rivers WMA	Three Rivers	8	W. Ind	2	2006	15	622723	3439512	GPS point
Three Rivers WMA	Three Rivers	8	W. Ind	3	2006	15	622607	3439675	GPS point
Three Rivers WMA	Three Rivers	8	W. Ind	4	2006	15	622484	3439887	GPS point
Three Rivers WMA	Three Rivers	8	W. Ind	5	2006	15	622765	3439894	GPS point
Three Rivers WMA	Three Rivers	8	W. Ind	6	2006	15	622851	3439696	GPS point
Three Rivers WMA	Three Rivers	12	46_6_1	1	2009	15	633216	3437349	GPS point
Three Rivers WMA	Three Rivers	12	46_6_1	2	2009	15	633005	3437135	GPS point
Three Rivers WMA	Three Rivers	12	46_6_1	3	2009	15	632821	3436691	GPS point
Three Rivers WMA	Three Rivers	12	46_6_1	4	2009	15	633041	3436700	GPS point
Three Rivers WMA	Three Rivers	12	46_6_1	5	2009	15	633243	3436925	GPS point
Three Rivers WMA	Three Rivers	12	46_6_1	6	2009	15	633446	3436934	GPS point
Three Rivers WMA	Three Rivers	13	46_5_1	1	2009	15	629755	3432378	GPS point
Three Rivers WMA	Three Rivers	13	46_5_1	2	2009	15	629971	3432375	GPS point
Three Rivers WMA	Three Rivers	13	46_5_1	3	2009	15	630193	3432370	GPS point
Three Rivers WMA	Three Rivers	13	46_5_1	4	2009	15	629749	3432153	GPS point
Three Rivers WMA	Three Rivers	13	46_5_1	5	2009	15	629963	3433145	GPS point
Three Rivers WMA	Three Rivers	13	46_5_1	6	2009	15	630220	3432137	GPS point
Three Rivers WMA	Three Rivers	14	0	1	2009	15	632581	3433212	GPS point
Three Rivers WMA	Three Rivers	14	0	2	2009	15	632565	3433460	GPS point
Three Rivers WMA	Three Rivers	14	0	3	2009	15	632780	3433590	GPS point
Three Rivers WMA	Three Rivers	14	0	4	2009	15	633005	3433704	GPS point
Three Rivers WMA	Three Rivers	14	0	5	2009	15	633226	3433821	GPS point
Three Rivers WMA	Three Rivers	14	0	6	2009	15	633428	3433994	GPS point
Three Rivers WMA	Three Rivers	20	46_25_	1	2006	15	628555	3430543	GPS point
Three Rivers WMA	Three Rivers	20	46_25_	2	2006	15	628557	3430548	GPS point
Three Rivers WMA	Three Rivers	20	46_25_	3	2006	15	628306	3430555	GPS point
Three Rivers WMA	Three Rivers	20	46_25_	4	2006	15	628298	3430296	GPS point
Three Rivers WMA	Three Rivers	20	46_25_	5	2006	15	628561	3430285	GPS point
Three Rivers WMA	Three Rivers	20	46_25_	6	2006	15	628298	3430056	GPS point
Three Rivers WMA	Three Rivers	20	46-15-	1	2006	15	628820	3430546	GPS point
Three Rivers WMA	Three Rivers	20	46-15-	2	2006	15	628557	3430548	GPS point
Three Rivers WMA	Three Rivers	20	46-15-	3	2006	15	628306	3430555	GPS point
Three Rivers WMA	Three Rivers	20	46-15-	4	2006	15	628298	3430296	GPS point
Three Rivers WMA	Three Rivers	20	46-15-	5	2006	15	628561	3430285	GPS point
Three Rivers WMA	Three Rivers	20	46-15-	6	2006	15	628298	3430056	GPS point
Upper Ouachita NWR	4	4	A	1	2010	15	584540	3643680	GPS point
Upper Ouachita NWR	4	4	A	2	2010	15	584540	3643680	GPS point
Upper Ouachita NWR	4	4	A	3	2010	15	584540	3643680	GPS point
Upper Ouachita NWR	4	4	A	4	2010	15	584540	3643680	GPS point
Upper Ouachita NWR	4	4	A	5	2010	15	584540	3643680	GPS point
Upper Ouachita NWR	4	4	A	6	2010	15	584540	3643680	GPS point
Upper Ouachita NWR	NWR	20	0	41852	2007	15	580654	3645557	GPS point
Upper Ouachita NWR	NWR	20	0	41853	2007	15	580886	3645468	GPS point
Upper Ouachita NWR	NWR	20	0	41854	2007	15	581127	3645387	GPS point
Upper Ouachita NWR	NWR	20	0	41855	2007	15	581127	3645638	GPS point
Upper Ouachita NWR	NWR	20	0	41856	2007	15	580893	3645723	GPS point
Upper Ouachita NWR	NWR	20	0	41857	2007	15	580667	3645808	GPS point
Upper Ouachita NWR	NWR	20	2	41913	2007	15	579389	3647426	GPS point
Upper Ouachita NWR	NWR	20	2	41914	2007	15	579657	3647426	GPS point
Upper Ouachita NWR	NWR	20	2	41915	2007	15	579896	3647418	GPS point
Upper Ouachita NWR	NWR	20	2	41916	2007	15	580156	3647418	GPS point
Upper Ouachita NWR	NWR	20	2	41917	2007	15	580417	3647433	GPS point
Upper Ouachita NWR	NWR	20	2	41918	2007	15	580640	3647433	GPS point
Wattensaw WMA	H	1	1H	1	2010	15	636353	3853058	GPS point
Wattensaw WMA	H	1	1H	2	2010	15	636355	3853805	GPS point
Wattensaw WMA	H	1	1H	3	2010	15	636356	3854034	GPS point
Wattensaw WMA	H	1	1H	4	2010	15	636587	3853042	GPS point
Wattensaw WMA	H	1	1H	5	2010	15	636600	3853300	GPS point
Wattensaw WMA	H	1	1H	6	2010	15	636600	3854057	GPS point
Wattensaw WMA	Wattensaw	2	E	1	2007	15	632349	3859050	GPS point
Wattensaw WMA	Wattensaw	2	E	2	2007	15	632240	3859273	GPS point
Wattensaw WMA	Wattensaw	2	E	3	2007	15	632611	3859050	GPS point
Wattensaw WMA	Wattensaw	2	E	4	2007	15	632496	3859309	GPS point
Wattensaw WMA	Wattensaw	2	E	5	2007	15	632797	3859069	GPS point
Wattensaw WMA	Wattensaw	2	E	6	2007	15	632086	3859208	GPS point
Wattensaw WMA	Wattensaw	3	B	1	2007	15	635850	3859050	GPS point
Wattensaw WMA	Wattensaw	3	B	2	2007	15	635850	3859300	GPS point
Wattensaw WMA	Wattensaw	3	B	3	2007	15	635850	3859550	GPS point
Wattensaw WMA	Wattensaw	3	B	4	2007	15	635850	3859800	GPS point
Wattensaw WMA	Wattensaw	3	B	5	2007	15	636100	3859050	GPS point
Wattensaw WMA	Wattensaw	3	B	6	2007	15	636100	3859300	GPS point
Wattensaw WMA	Wattensaw	3	J	1	2007	15	636350	3858050	GPS point
Wattensaw WMA	Wattensaw	3	J	2	2007	15	636350	3858300	GPS point
Wattensaw WMA	Wattensaw	3	J	3	2007	15	636600	3858050	GPS point
Wattensaw WMA	Wattensaw	3	J	4	2007	15	636600	3858300	GPS point
Wattensaw WMA	Wattensaw	3	J	5	2007	15	636850	3858050	GPS point
Wattensaw WMA	Wattensaw	3	J	6	2007	15	636850	3858300	GPS point
Wattensaw WMA	Wattensaw	4	M	1	2007	15	637880	3857974	GPS point
Wattensaw WMA	Wattensaw	4	M	2	2007	15	637880	3858224	GPS point
Wattensaw WMA	Wattensaw	4	M	3	2007	15	638130	3857974	GPS point
Wattensaw WMA	Wattensaw	4	M	4	2007	15	638130	3858224	GPS point
Wattensaw WMA	Wattensaw	4	M	5	2007	15	638357	3857975	GPS point
Wattensaw WMA	Wattensaw	4	M	6	2007	15	638370	3858230	GPS point
Wattensaw WMA	Wattensaw	4	P	1	2007	15	654900	3862350	GPS point
Wattensaw WMA	Wattensaw	4	P	2	2007	15	639800	3858950	GPS point
Wattensaw WMA	Wattensaw	4	P	3	2007	15	640050	3858700	GPS point
Wattensaw WMA	Wattensaw	4	P	4	2007	15	640500	3858950	GPS point
Wattensaw WMA	Wattensaw	4	P	5	2007	15	640300	3858700	GPS point
Wattensaw WMA	Wattensaw	4	P	6	2007	15	640300	3858950	GPS point
Wattensaw WMA	Wattensaw	6	L	1	2007	15	634553	3858194	GPS point
Wattensaw WMA	Wattensaw	6	L	2	2007	15	634549	3858444	GPS point
Wattensaw WMA	Wattensaw	6	L	3	2007	15	634796	3858191	GPS point
Wattensaw WMA	Wattensaw	6	L	4	2007	15	634799	3858399	GPS point
Wattensaw WMA	Wattensaw	6	L	5	2007	15	635042	3858201	GPS point
Wattensaw WMA	Wattensaw	6	L	6	2007	15	635051	3858387	GPS point
Wattensaw WMA	Wattensaw	9	F	1	2007	15	632350	3854550	GPS point
Wattensaw WMA	Wattensaw	9	F	2	2007	15	632600	3854550	GPS point
Wattensaw WMA	Wattensaw	9	F	3	2007	15	632600	3854308	GPS point
Wattensaw WMA	Wattensaw	9	F	4	2007	15	632350	3854304	GPS point
Wattensaw WMA	Wattensaw	9	F	5	2007	15	632099	3854301	GPS point
Wattensaw WMA	Wattensaw	9	F	6	2007	15	632101	3854545	GPS point
Wattensaw WMA	Wattensaw	12	H	1	2007	15	634850	3852300	GPS point
Wattensaw WMA	Wattensaw	12	H	2	2007	15	634850	3852300	GPS point
Wattensaw WMA	Wattensaw	12	H	3	2007	15	634850	3852800	GPS point
Wattensaw WMA	Wattensaw	12	H	4	2007	15	635100	3852300	GPS point
Wattensaw WMA	Wattensaw	12	H	5	2007	15	635100	3852550	GPS point
Wattensaw WMA	Wattensaw	12	H	6	2007	15	635100	3852800	GPS point
Wattensaw WMA	Wattensaw	12	P	7	2007	15	636379	3853173	GPS point
Wattensaw WMA	Wattensaw	12	P	8	2007	15	636496	3853815	GPS point
Wattensaw WMA	Wattensaw	12	P	9	2007	15	636449	3854054	GPS point
Wattensaw WMA	Wattensaw	12	P	10	2007	15	636640	3853178	GPS point
Wattensaw WMA	Wattensaw	12	P	11	2007	15	636627	3852916	GPS point
Wattensaw WMA	Wattensaw	12	P	12	2007	15	636708	3854028	GPS point
Wattensaw WMA	Wattensaw	14	A	1	2007	15	639600	3852550	GPS point
Wattensaw WMA	Wattensaw	14	A	2	2007	15	639600	3852800	GPS point
Wattensaw WMA	Wattensaw	14	A	3	2007	15	639600	3853050	GPS point
Wattensaw WMA	Wattensaw	14	A	4	2007	15	639850	3852550	GPS point
Wattensaw WMA	Wattensaw	14	A	5	2007	15	639850	3852800	GPS point
Wattensaw WMA	Wattensaw	14	A	6	2007	15	639850	3853050	GPS point
Wattensaw WMA	Wattensaw	14	K	7	2007	15	640350	3852550	GPS point
Wattensaw WMA	Wattensaw	14	K	8	2007	15	640350	3852800	GPS point
Wattensaw WMA	Wattensaw	14	K	9	2007	15	640350	3853050	GPS point
Wattensaw WMA	Wattensaw	14	K	10	2007	15	640600	3852550	GPS point
Wattensaw WMA	Wattensaw	14	K	11	2007	15	640600	3852800	GPS point
Wattensaw WMA	Wattensaw	14	K	12	2007	15	640600	3853050	GPS point
