# Supplementary material for: Data on birds and habitat associated with forest management on public conservation areas in the Mississippi Alluvial Valley
Source: Data Brief. 2016 Nov 9;9:983–90. doi: 10.1016/j.dib.2016.11.011 (PMC5120254; doi:10.1016/j.dib.2016.11.011)
Supplement: Supplementary file 3 — Supplementary material [file mmc3.xlsx]

## Sheet: Birds
Station	Unit	Compartment	Stand	Point	Date	StartTime	Species	D25_0_3min	D25_4_5min	D25_6_10min	D50_0_3min	D50_4_5min	D50_6_10min	D100_0_3min	D100_4_5min	D100_6_10min	D150_0_3min	D150_4_5min	D150_6_10min
Bayou Cocodrie NWR	Brookes Brake	6	BB	1	2006-06-13	06:54:00	ACFL	0	0	0	1	0	0	2	0	0	0	0	0
Bayou Cocodrie NWR	Brookes Brake	6	BB	1	2006-06-13	06:54:00	BGGN	1	0	0	0	0	0	0	0	0	0	0	0
Bayou Cocodrie NWR	Brookes Brake	6	BB	1	2006-06-13	06:54:00	BHCO	0	0	0	0	0	1	0	0	0	0	0	0
Bayou Cocodrie NWR	Brookes Brake	6	BB	1	2006-06-13	06:54:00	CARW	0	0	0	3	0	0	0	0	0	0	1	0
Bayou Cocodrie NWR	Brookes Brake	6	BB	1	2006-06-13	06:54:00	GCFL	0	0	0	0	0	0	0	0	0	0	0	1
Bayou Cocodrie NWR	Brookes Brake	6	BB	1	2006-06-13	06:54:00	NOCA	0	1	0	0	0	0	1	0	0	0	0	0
Bayou Cocodrie NWR	Brookes Brake	6	BB	1	2006-06-13	06:54:00	RBWO	0	0	0	0	0	1	0	0	1	0	0	0
Bayou Cocodrie NWR	Brookes Brake	6	BB	1	2006-06-13	06:54:00	TUTI	0	0	0	1	0	0	0	0	1	0	0	0
Bayou Cocodrie NWR	Brookes Brake	6	BB	1	2006-06-13	06:54:00	WEVI	0	0	0	0	0	0	2	0	0	0	0	0
Bayou Cocodrie NWR	Brookes Brake	6	BB	1	2006-06-13	06:54:00	YBCU	0	0	0	0	0	1	0	0	0	0	0	1
Bayou Cocodrie NWR	Brookes Brake	6	BB	2	2006-06-13	07:29:00	ACFL	0	0	1	0	0	0	1	0	1	0	0	0
Bayou Cocodrie NWR	Brookes Brake	6	BB	2	2006-06-13	07:29:00	BGGN	0	1	0	0	0	0	0	0	0	0	0	0
Bayou Cocodrie NWR	Brookes Brake	6	BB	2	2006-06-13	07:29:00	CARW	0	0	0	0	0	0	1	0	0	0	0	0
Bayou Cocodrie NWR	Brookes Brake	6	BB	2	2006-06-13	07:29:00	DOWO	0	0	0	0	0	1	0	0	0	0	0	0
Bayou Cocodrie NWR	Brookes Brake	6	BB	2	2006-06-13	07:29:00	NOCA	0	0	0	0	0	0	1	2	0	0	0	0
Bayou Cocodrie NWR	Brookes Brake	6	BB	2	2006-06-13	07:29:00	NOPA	1	0	0	0	0	0	0	0	0	0	0	0
Bayou Cocodrie NWR	Brookes Brake	6	BB	2	2006-06-13	07:29:00	PROW	0	0	0	1	0	0	0	0	0	0	0	0
Bayou Cocodrie NWR	Brookes Brake	6	BB	2	2006-06-13	07:29:00	RBWO	0	0	0	1	0	0	0	0	0	0	0	1
Bayou Cocodrie NWR	Brookes Brake	6	BB	2	2006-06-13	07:29:00	REVI	0	0	0	1	0	0	0	0	0	0	0	0
Bayou Cocodrie NWR	Brookes Brake	6	BB	2	2006-06-13	07:29:00	TUTI	1	0	0	2	0	0	2	0	1	0	0	0
Bayou Cocodrie NWR	Brookes Brake	6	BB	2	2006-06-13	07:29:00	WEVI	0	1	0	0	0	0	0	0	0	0	0	0
Bayou Cocodrie NWR	Brookes Brake	6	BB	3	2006-06-13	08:02:00	ACFL	0	1	0	0	0	0	1	0	0	0	0	0
Bayou Cocodrie NWR	Brookes Brake	6	BB	3	2006-06-13	08:02:00	BGGN	0	1	0	0	0	0	0	0	0	0	0	0
Bayou Cocodrie NWR	Brookes Brake	6	BB	3	2006-06-13	08:02:00	BHCO	0	0	0	0	0	2	0	0	0	0	0	0
Bayou Cocodrie NWR	Brookes Brake	6	BB	3	2006-06-13	08:02:00	CARW	0	0	1	1	0	0	0	1	0	0	0	0
Bayou Cocodrie NWR	Brookes Brake	6	BB	3	2006-06-13	08:02:00	GCFL	0	0	0	0	0	1	0	0	1	0	0	0
Bayou Cocodrie NWR	Brookes Brake	6	BB	3	2006-06-13	08:02:00	NOCA	1	0	0	1	0	0	1	0	0	0	0	0
Bayou Cocodrie NWR	Brookes Brake	6	BB	3	2006-06-13	08:02:00	NOPA	0	0	0	0	0	0	0	1	0	0	0	0
Bayou Cocodrie NWR	Brookes Brake	6	BB	3	2006-06-13	08:02:00	RBWO	0	0	0	1	0	0	0	0	0	0	0	0
Bayou Cocodrie NWR	Brookes Brake	6	BB	3	2006-06-13	08:02:00	RTHU	1	0	0	0	0	0	0	0	0	0	0	0
Bayou Cocodrie NWR	Brookes Brake	6	BB	3	2006-06-13	08:02:00	TUTI	0	0	0	1	1	0	1	0	1	0	0	0
Bayou Cocodrie NWR	Brookes Brake	6	BB	3	2006-06-13	08:02:00	WEVI	0	0	1	1	0	0	0	0	0	0	0	0
Bayou Cocodrie NWR	Brookes Brake	6	BB	3	2006-06-13	08:02:00	YBCU	0	0	0	1	0	0	0	1	0	0	0	0
Bayou Cocodrie NWR	Brookes Brake	6	BB	3	2006-06-13	08:02:00	YTVI	0	0	0	1	0	0	0	0	0	0	0	0
Bayou Cocodrie NWR	Brookes Brake	6	BB	4	2006-06-13	09:05:00	ACFL	0	0	0	0	0	0	0	1	0	0	0	0
Bayou Cocodrie NWR	Brookes Brake	6	BB	4	2006-06-13	09:05:00	AMCR	0	0	0	0	0	0	0	0	0	1	0	0
Bayou Cocodrie NWR	Brookes Brake	6	BB	4	2006-06-13	09:05:00	BGGN	1	0	0	0	0	0	0	0	0	0	0	0
Bayou Cocodrie NWR	Brookes Brake	6	BB	4	2006-06-13	09:05:00	BLJA	0	0	0	0	0	0	0	0	1	0	0	0
Bayou Cocodrie NWR	Brookes Brake	6	BB	4	2006-06-13	09:05:00	CARW	0	0	0	1	0	0	0	0	0	0	0	0
Bayou Cocodrie NWR	Brookes Brake	6	BB	4	2006-06-13	09:05:00	EAWP	0	0	0	0	0	0	0	0	0	1	0	0
Bayou Cocodrie NWR	Brookes Brake	6	BB	4	2006-06-13	09:05:00	HAWO	0	0	0	0	0	0	1	0	0	0	0	0
Bayou Cocodrie NWR	Brookes Brake	6	BB	4	2006-06-13	09:05:00	NOCA	0	0	0	0	1	0	1	0	0	0	0	0
Bayou Cocodrie NWR	Brookes Brake	6	BB	4	2006-06-13	09:05:00	NOPA	0	0	0	1	0	0	0	1	1	0	0	0
Bayou Cocodrie NWR	Brookes Brake	6	BB	4	2006-06-13	09:05:00	RBWO	0	0	0	1	0	0	0	0	0	0	0	1
Bayou Cocodrie NWR	Brookes Brake	6	BB	4	2006-06-13	09:05:00	REVI	0	0	0	1	0	0	1	0	0	0	0	0
Bayou Cocodrie NWR	Brookes Brake	6	BB	4	2006-06-13	09:05:00	RTHU	0	0	1	0	0	0	0	0	0	0	0	0
Bayou Cocodrie NWR	Brookes Brake	6	BB	4	2006-06-13	09:05:00	TUTI	0	0	1	0	1	0	1	0	0	0	0	0
Bayou Cocodrie NWR	Brookes Brake	6	BB	4	2006-06-13	09:05:00	WEVI	1	0	0	0	0	0	0	0	0	0	0	0
Bayou Cocodrie NWR	Brookes Brake	6	BB	4	2006-06-13	09:05:00	YBCU	0	0	0	0	0	0	1	0	0	0	0	0
Bayou Cocodrie NWR	Brookes Brake	6	BB	5	2006-06-13	09:35:00	ACFL	0	0	0	0	0	0	2	0	1	0	0	0
Bayou Cocodrie NWR	Brookes Brake	6	BB	5	2006-06-13	09:35:00	BGGN	2	0	0	0	0	0	0	0	0	0	0	0
Bayou Cocodrie NWR	Brookes Brake	6	BB	5	2006-06-13	09:35:00	CACH	0	1	0	0	0	0	0	0	0	0	0	0
Bayou Cocodrie NWR	Brookes Brake	6	BB	5	2006-06-13	09:35:00	CARW	0	1	0	0	0	1	0	0	0	0	0	0
Bayou Cocodrie NWR	Brookes Brake	6	BB	5	2006-06-13	09:35:00	GCFL	0	0	0	0	0	0	0	0	1	1	0	0
Bayou Cocodrie NWR	Brookes Brake	6	BB	5	2006-06-13	09:35:00	INBU	0	0	0	0	0	0	0	0	1	0	0	0
Bayou Cocodrie NWR	Brookes Brake	6	BB	5	2006-06-13	09:35:00	NOCA	0	0	0	2	0	0	1	0	0	0	0	0
Bayou Cocodrie NWR	Brookes Brake	6	BB	5	2006-06-13	09:35:00	NOPA	0	0	0	1	0	0	0	0	0	0	0	0
Bayou Cocodrie NWR	Brookes Brake	6	BB	5	2006-06-13	09:35:00	PROW	0	0	0	0	0	0	0	0	1	0	0	0
Bayou Cocodrie NWR	Brookes Brake	6	BB	5	2006-06-13	09:35:00	RBWO	0	0	0	1	0	0	0	0	0	1	0	1
Bayou Cocodrie NWR	Brookes Brake	6	BB	5	2006-06-13	09:35:00	REVI	0	0	0	0	0	0	1	0	0	0	0	0
Bayou Cocodrie NWR	Brookes Brake	6	BB	5	2006-06-13	09:35:00	SUTA	0	0	0	0	0	0	0	0	1	0	0	0
Bayou Cocodrie NWR	Brookes Brake	6	BB	5	2006-06-13	09:35:00	TUTI	0	0	0	2	0	0	1	0	1	0	0	0
Bayou Cocodrie NWR	Brookes Brake	6	BB	5	2006-06-13	09:35:00	WEVI	0	0	0	1	0	0	0	0	0	0	0	0
Bayou Cocodrie NWR	Brookes Brake	6	BB	5	2006-06-13	09:35:00	YBCU	0	0	0	0	0	0	0	0	0	0	2	0
Bayou Cocodrie NWR	Brookes Brake	6	BB	6	2006-06-13	10:05:00	ACFL	0	0	0	0	0	0	1	1	0	0	0	0
Bayou Cocodrie NWR	Brookes Brake	6	BB	6	2006-06-13	10:05:00	BGGN	2	0	0	0	0	0	0	0	0	0	0	0
Bayou Cocodrie NWR	Brookes Brake	6	BB	6	2006-06-13	10:05:00	CARW	0	0	0	0	0	0	0	1	2	0	0	0
Bayou Cocodrie NWR	Brookes Brake	6	BB	6	2006-06-13	10:05:00	GCFL	0	0	0	0	0	0	0	0	1	0	0	0
Bayou Cocodrie NWR	Brookes Brake	6	BB	6	2006-06-13	10:05:00	NOCA	0	0	0	0	0	2	1	0	0	0	0	0
Bayou Cocodrie NWR	Brookes Brake	6	BB	6	2006-06-13	10:05:00	NOPA	0	0	0	0	0	0	0	0	1	0	0	0
Bayou Cocodrie NWR	Brookes Brake	6	BB	6	2006-06-13	10:05:00	REVI	1	0	0	1	0	0	0	0	0	0	0	0
Bayou Cocodrie NWR	Brookes Brake	6	BB	6	2006-06-13	10:05:00	RTHU	0	1	0	0	0	0	0	0	0	0	0	0
Bayou Cocodrie NWR	Brookes Brake	6	BB	6	2006-06-13	10:05:00	TUTI	1	1	0	0	0	0	1	0	0	0	0	0
Bayou Cocodrie NWR	Brookes Brake	6	BB	6	2006-06-13	10:05:00	WEVI	1	0	0	0	0	0	0	0	0	0	0	0
Bayou Cocodrie NWR	Brookes Brake	3	BB	1	2006-06-14	06:40:00	ACFL	0	0	0	0	1	0	1	1	0	0	0	0
Bayou Cocodrie NWR	Brookes Brake	3	BB	1	2006-06-14	06:40:00	AMCR	0	0	0	0	0	0	0	0	0	0	1	0
Bayou Cocodrie NWR	Brookes Brake	3	BB	1	2006-06-14	06:40:00	BGGN	2	0	0	0	0	0	0	0	0	0	0	0
Bayou Cocodrie NWR	Brookes Brake	3	BB	1	2006-06-14	06:40:00	BHCO	0	0	0	0	0	0	0	0	1	0	0	0
Bayou Cocodrie NWR	Brookes Brake	3	BB	1	2006-06-14	06:40:00	CACH	0	0	1	0	0	0	0	0	0	0	0	0
Bayou Cocodrie NWR	Brookes Brake	3	BB	1	2006-06-14	06:40:00	CARW	0	0	0	1	0	0	1	0	1	0	0	0
Bayou Cocodrie NWR	Brookes Brake	3	BB	1	2006-06-14	06:40:00	EAWP	0	0	0	1	0	0	0	0	0	0	0	0
Bayou Cocodrie NWR	Brookes Brake	3	BB	1	2006-06-14	06:40:00	GCFL	0	0	0	0	0	0	0	0	0	1	0	0
Bayou Cocodrie NWR	Brookes Brake	3	BB	1	2006-06-14	06:40:00	HOWA	0	0	0	0	0	0	0	0	0	0	0	1
Bayou Cocodrie NWR	Brookes Brake	3	BB	1	2006-06-14	06:40:00	NOCA	0	0	0	1	0	0	1	0	1	0	0	0
Bayou Cocodrie NWR	Brookes Brake	3	BB	1	2006-06-14	06:40:00	RBWO	0	0	0	0	0	0	2	0	0	0	0	0
Bayou Cocodrie NWR	Brookes Brake	3	BB	1	2006-06-14	06:40:00	TUTI	0	0	0	0	0	0	2	0	1	0	0	0
Bayou Cocodrie NWR	Brookes Brake	3	BB	1	2006-06-14	06:40:00	WEVI	0	0	0	0	0	0	1	0	0	0	0	0
Bayou Cocodrie NWR	Brookes Brake	3	BB	2	2006-06-14	07:05:00	ACFL	0	0	0	1	0	0	4	0	0	0	0	0
Bayou Cocodrie NWR	Brookes Brake	3	BB	2	2006-06-14	07:05:00	BGGN	1	0	0	0	0	0	0	0	0	0	0	0
Bayou Cocodrie NWR	Brookes Brake	3	BB	2	2006-06-14	07:05:00	CACH	0	0	2	0	0	0	0	0	0	0	0	0
Bayou Cocodrie NWR	Brookes Brake	3	BB	2	2006-06-14	07:05:00	CARW	1	0	0	0	0	1	0	0	0	0	0	0
Bayou Cocodrie NWR	Brookes Brake	3	BB	2	2006-06-14	07:05:00	GCFL	0	0	0	0	0	0	1	0	0	0	0	0
Bayou Cocodrie NWR	Brookes Brake	3	BB	2	2006-06-14	07:05:00	HOWA	0	0	0	0	0	0	0	0	1	0	0	0
Bayou Cocodrie NWR	Brookes Brake	3	BB	2	2006-06-14	07:05:00	NOCA	0	0	0	1	0	0	1	0	0	0	0	0
Bayou Cocodrie NWR	Brookes Brake	3	BB	2	2006-06-14	07:05:00	RBWO	0	0	0	0	0	0	2	0	1	0	0	0
Bayou Cocodrie NWR	Brookes Brake	3	BB	2	2006-06-14	07:05:00	REVI	0	0	0	0	0	0	1	0	0	0	0	0
Bayou Cocodrie NWR	Brookes Brake	3	BB	2	2006-06-14	07:05:00	TUTI	0	1	0	2	0	0	0	0	0	0	0	0
Bayou Cocodrie NWR	Brookes Brake	3	BB	2	2006-06-14	07:05:00	WEVI	0	0	0	1	0	0	0	0	0	0	0	0
Bayou Cocodrie NWR	Brookes Brake	3	BB	2	2006-06-14	07:05:00	YBCU	0	0	0	0	1	0	0	0	0	0	0	0
Bayou Cocodrie NWR	Brookes Brake	3	BB	3	2006-06-14	07:32:00	ACFL	0	0	0	1	0	0	1	1	1	0	0	0
Bayou Cocodrie NWR	Brookes Brake	3	BB	3	2006-06-14	07:32:00	AMCR	0	0	0	0	0	0	0	0	0	1	0	0
Bayou Cocodrie NWR	Brookes Brake	3	BB	3	2006-06-14	07:32:00	BGGN	1	0	0	0	0	0	0	0	0	0	0	0
Bayou Cocodrie NWR	Brookes Brake	3	BB	3	2006-06-14	07:32:00	BLJA	0	0	0	0	0	0	0	1	1	0	0	0
Bayou Cocodrie NWR	Brookes Brake	3	BB	3	2006-06-14	07:32:00	CARW	1	0	0	2	0	0	0	0	2	0	0	0
Bayou Cocodrie NWR	Brookes Brake	3	BB	3	2006-06-14	07:32:00	DOWO	0	0	0	0	0	0	0	0	1	0	0	0
Bayou Cocodrie NWR	Brookes Brake	3	BB	3	2006-06-14	07:32:00	EAWP	0	0	0	0	0	0	0	0	0	0	0	1
Bayou Cocodrie NWR	Brookes Brake	3	BB	3	2006-06-14	07:32:00	HOWA	0	0	0	0	0	0	0	0	0	1	0	0
Bayou Cocodrie NWR	Brookes Brake	3	BB	3	2006-06-14	07:32:00	NOCA	0	0	0	0	0	0	2	0	2	0	0	0
Bayou Cocodrie NWR	Brookes Brake	3	BB	3	2006-06-14	07:32:00	RBWO	0	1	0	1	0	1	0	0	0	0	0	0
Bayou Cocodrie NWR	Brookes Brake	3	BB	3	2006-06-14	07:32:00	REVI	0	0	0	0	0	0	1	0	0	0	0	0
Bayou Cocodrie NWR	Brookes Brake	3	BB	3	2006-06-14	07:32:00	TUTI	1	0	1	0	0	1	0	2	0	0	0	0
Bayou Cocodrie NWR	Brookes Brake	3	BB	3	2006-06-14	07:32:00	WEVI	0	0	0	0	0	0	1	0	0	0	0	0
Bayou Cocodrie NWR	Brookes Brake	3	BB	4	2006-06-14	07:58:00	ACFL	0	0	0	0	0	0	0	1	2	0	0	0
Bayou Cocodrie NWR	Brookes Brake	3	BB	4	2006-06-14	07:58:00	CACH	0	0	1	0	0	0	0	0	0	0	0	0
Bayou Cocodrie NWR	Brookes Brake	3	BB	4	2006-06-14	07:58:00	CARW	0	0	0	0	1	0	0	0	1	0	0	0
Bayou Cocodrie NWR	Brookes Brake	3	BB	4	2006-06-14	07:58:00	NOCA	0	0	0	0	2	0	0	0	2	0	0	0
Bayou Cocodrie NWR	Brookes Brake	3	BB	4	2006-06-14	07:58:00	NOPA	1	0	0	0	2	0	0	0	2	0	0	0
Bayou Cocodrie NWR	Brookes Brake	3	BB	4	2006-06-14	07:58:00	RBWO	0	0	0	1	0	0	3	1	0	0	0	0
Bayou Cocodrie NWR	Brookes Brake	3	BB	4	2006-06-14	07:58:00	REVI	0	0	0	0	0	0	1	0	0	0	0	0
Bayou Cocodrie NWR	Brookes Brake	3	BB	4	2006-06-14	07:58:00	TUTI	3	0	0	0	0	0	2	0	0	0	0	0
Bayou Cocodrie NWR	Brookes Brake	3	BB	4	2006-06-14	07:58:00	WEVI	0	0	0	1	0	0	1	0	0	0	0	0
Bayou Cocodrie NWR	Brookes Brake	3	BB	4	2006-06-14	07:58:00	YBCU	0	0	0	0	0	0	2	1	0	0	0	0
Bayou Cocodrie NWR	Brookes Brake	3	BB	4	2006-06-14	07:58:00	YTVI	0	0	0	0	0	0	1	0	0	0	0	0
Bayou Cocodrie NWR	Brookes Brake	3	BB	5	2006-06-14	08:28:00	ACFL	1	0	0	0	0	0	1	0	1	0	0	0
Bayou Cocodrie NWR	Brookes Brake	3	BB	5	2006-06-14	08:28:00	BGGN	1	0	0	0	0	0	0	0	0	0	0	0
Bayou Cocodrie NWR	Brookes Brake	3	BB	5	2006-06-14	08:28:00	CARW	0	0	0	0	0	1	0	0	0	0	0	0
Bayou Cocodrie NWR	Brookes Brake	3	BB	5	2006-06-14	08:28:00	HOWA	0	0	0	0	0	0	1	0	0	0	0	0
Bayou Cocodrie NWR	Brookes Brake	3	BB	5	2006-06-14	08:28:00	NOCA	0	0	0	0	0	0	2	0	0	0	0	0
Bayou Cocodrie NWR	Brookes Brake	3	BB	5	2006-06-14	08:28:00	NOPA	0	0	0	1	0	0	1	0	0	0	0	0
Bayou Cocodrie NWR	Brookes Brake	3	BB	5	2006-06-14	08:28:00	RBWO	0	0	0	0	0	0	1	2	0	0	0	0
Bayou Cocodrie NWR	Brookes Brake	3	BB	5	2006-06-14	08:28:00	REVI	0	0	0	0	0	0	0	1	0	0	0	0
Bayou Cocodrie NWR	Brookes Brake	3	BB	5	2006-06-14	08:28:00	SUTA	0	0	0	0	0	0	0	0	1	0	0	0
Bayou Cocodrie NWR	Brookes Brake	3	BB	5	2006-06-14	08:28:00	TUTI	0	0	0	1	1	0	0	0	0	0	0	0
Bayou Cocodrie NWR	Brookes Brake	3	BB	5	2006-06-14	08:28:00	WEVI	1	0	0	0	0	1	0	0	0	0	0	0
Bayou Cocodrie NWR	Brookes Brake	3	BB	5	2006-06-14	08:28:00	YBCU	0	0	0	0	0	0	1	0	1	0	0	0
Bayou Cocodrie NWR	Brookes Brake	3	BB	6	2006-06-14	09:09:00	ACFL	0	0	0	0	0	0	1	2	1	0	0	0
Bayou Cocodrie NWR	Brookes Brake	3	BB	6	2006-06-14	09:09:00	BGGN	0	1	0	0	0	0	0	0	0	0	0	0
Bayou Cocodrie NWR	Brookes Brake	3	BB	6	2006-06-14	09:09:00	CARW	0	0	0	0	0	0	2	0	0	0	0	0
Bayou Cocodrie NWR	Brookes Brake	3	BB	6	2006-06-14	09:09:00	DOWO	0	0	0	0	0	0	0	0	1	0	0	0
Bayou Cocodrie NWR	Brookes Brake	3	BB	6	2006-06-14	09:09:00	INBU	0	0	0	0	0	0	0	0	1	0	0	0
Bayou Cocodrie NWR	Brookes Brake	3	BB	6	2006-06-14	09:09:00	NOCA	0	0	0	1	0	0	1	0	1	0	0	0
Bayou Cocodrie NWR	Brookes Brake	3	BB	6	2006-06-14	09:09:00	NOPA	0	0	0	0	0	0	0	0	1	0	0	0
Bayou Cocodrie NWR	Brookes Brake	3	BB	6	2006-06-14	09:09:00	RBWO	0	0	0	0	0	1	1	0	1	0	0	0
Bayou Cocodrie NWR	Brookes Brake	3	BB	6	2006-06-14	09:09:00	REVI	0	0	0	0	0	0	1	0	0	0	0	0
Bayou Cocodrie NWR	Brookes Brake	3	BB	6	2006-06-14	09:09:00	TUTI	1	0	0	1	0	0	2	0	0	0	0	0
Bayou Cocodrie NWR	Brookes Brake	4	BB	1	2007-05-30	07:14:00	ACFL	1	0	0	3	0	0	0	0	0	0	0	0
Bayou Cocodrie NWR	Brookes Brake	4	BB	1	2007-05-30	07:14:00	BGGN	0	2	0	0	0	0	0	0	0	0	0	0
Bayou Cocodrie NWR	Brookes Brake	4	BB	1	2007-05-30	07:14:00	CARW	0	0	0	0	0	0	1	0	0	0	0	0
Bayou Cocodrie NWR	Brookes Brake	4	BB	1	2007-05-30	07:14:00	EAWP	0	0	0	0	0	0	1	0	1	0	0	0
Bayou Cocodrie NWR	Brookes Brake	4	BB	1	2007-05-30	07:14:00	NOCA	1	0	0	0	0	0	0	0	1	0	0	0
Bayou Cocodrie NWR	Brookes Brake	4	BB	1	2007-05-30	07:14:00	NOPA	0	0	0	0	1	0	0	0	0	0	0	0
Bayou Cocodrie NWR	Brookes Brake	4	BB	1	2007-05-30	07:14:00	RBWO	0	0	0	0	0	0	0	0	1	0	0	1
Bayou Cocodrie NWR	Brookes Brake	4	BB	1	2007-05-30	07:14:00	REVI	1	0	0	0	0	0	0	0	0	0	0	0
Bayou Cocodrie NWR	Brookes Brake	4	BB	1	2007-05-30	07:14:00	RHWO	0	0	0	0	0	0	0	1	0	0	0	0
Bayou Cocodrie NWR	Brookes Brake	4	BB	1	2007-05-30	07:14:00	WEVI	0	1	0	0	0	0	0	0	0	0	0	0
Bayou Cocodrie NWR	Brookes Brake	4	BB	1	2007-05-30	07:14:00	YBCU	0	0	0	0	0	0	0	0	0	1	0	0
Bayou Cocodrie NWR	Brookes Brake	4	BB	1	2007-05-30	07:14:00	YTVI	0	0	0	0	1	0	0	0	0	0	0	0
Bayou Cocodrie NWR	Brookes Brake	4	BB	2	2007-05-30	07:41:00	ACFL	1	0	0	1	1	0	0	0	0	0	0	0
Bayou Cocodrie NWR	Brookes Brake	4	BB	2	2007-05-30	07:41:00	AMRE	0	0	0	0	0	1	0	0	0	0	0	0
Bayou Cocodrie NWR	Brookes Brake	4	BB	2	2007-05-30	07:41:00	CARW	0	0	0	1	0	0	0	0	0	0	0	0
Bayou Cocodrie NWR	Brookes Brake	4	BB	2	2007-05-30	07:41:00	COYE	0	0	1	0	0	0	0	0	0	0	0	0
Bayou Cocodrie NWR	Brookes Brake	4	BB	2	2007-05-30	07:41:00	GCFL	0	0	0	0	1	0	0	0	0	0	0	0
Bayou Cocodrie NWR	Brookes Brake	4	BB	2	2007-05-30	07:41:00	NOCA	1	0	0	1	0	0	1	0	0	0	0	0
Bayou Cocodrie NWR	Brookes Brake	4	BB	2	2007-05-30	07:41:00	NOPA	1	0	0	2	0	0	0	0	0	0	0	0
Bayou Cocodrie NWR	Brookes Brake	4	BB	2	2007-05-30	07:41:00	RBWO	0	0	0	0	0	0	1	0	0	0	0	0
Bayou Cocodrie NWR	Brookes Brake	4	BB	2	2007-05-30	07:41:00	REVI	1	0	1	0	0	0	0	0	0	0	0	0
Bayou Cocodrie NWR	Brookes Brake	4	BB	2	2007-05-30	07:41:00	RHWO	0	0	0	0	0	1	0	0	0	0	0	1
Bayou Cocodrie NWR	Brookes Brake	4	BB	2	2007-05-30	07:41:00	SUTA	0	0	1	0	0	0	0	0	0	0	0	0
Bayou Cocodrie NWR	Brookes Brake	4	BB	2	2007-05-30	07:41:00	TUTI	0	0	0	0	0	0	0	1	0	0	0	0
Bayou Cocodrie NWR	Brookes Brake	4	BB	2	2007-05-30	07:41:00	WEVI	0	0	0	0	1	0	0	0	0	0	0	2
Bayou Cocodrie NWR	Brookes Brake	4	BB	2	2007-05-30	07:41:00	YBCH	1	0	0	0	0	0	0	0	0	0	0	0
Bayou Cocodrie NWR	Brookes Brake	4	BB	3	2007-05-30	08:06:00	ACFL	1	0	0	0	0	0	0	0	1	0	0	0
Bayou Cocodrie NWR	Brookes Brake	4	BB	3	2007-05-30	08:06:00	AMCR	0	0	0	0	0	0	2	0	0	0	0	0
Bayou Cocodrie NWR	Brookes Brake	4	BB	3	2007-05-30	08:06:00	BGGN	0	0	0	1	1	0	0	0	0	0	0	0
Bayou Cocodrie NWR	Brookes Brake	4	BB	3	2007-05-30	08:06:00	CACH	0	0	1	0	0	0	0	0	0	0	0	0
Bayou Cocodrie NWR	Brookes Brake	4	BB	3	2007-05-30	08:06:00	CARW	0	0	0	0	0	0	1	0	1	0	0	0
Bayou Cocodrie NWR	Brookes Brake	4	BB	3	2007-05-30	08:06:00	EAWP	1	0	0	0	0	1	0	0	1	0	0	0
Bayou Cocodrie NWR	Brookes Brake	4	BB	3	2007-05-30	08:06:00	NOCA	1	0	0	0	0	0	0	1	0	0	0	0
Bayou Cocodrie NWR	Brookes Brake	4	BB	3	2007-05-30	08:06:00	NOPA	0	0	0	0	1	0	0	0	0	0	0	0
Bayou Cocodrie NWR	Brookes Brake	4	BB	3	2007-05-30	08:06:00	RBWO	0	1	0	0	0	0	0	0	0	0	0	0
Bayou Cocodrie NWR	Brookes Brake	4	BB	3	2007-05-30	08:06:00	REVI	1	0	0	0	0	0	0	0	0	0	0	0
Bayou Cocodrie NWR	Brookes Brake	4	BB	3	2007-05-30	08:06:00	TUTI	0	0	0	0	0	0	1	0	0	0	0	0
Bayou Cocodrie NWR	Brookes Brake	4	BB	3	2007-05-30	08:06:00	WEVI	0	0	0	0	1	0	0	0	0	0	0	0
Bayou Cocodrie NWR	Brookes Brake	4	BB	3	2007-05-30	08:06:00	YTVI	1	0	0	0	0	0	0	0	0	0	0	0
Bayou Cocodrie NWR	Brookes Brake	4	BB	4	2007-05-30	08:31:00	ACFL	3	0	0	0	0	0	0	0	1	0	0	0
Bayou Cocodrie NWR	Brookes Brake	4	BB	4	2007-05-30	08:31:00	AMCR	0	0	0	0	0	0	0	0	1	0	0	1
Bayou Cocodrie NWR	Brookes Brake	4	BB	4	2007-05-30	08:31:00	BGGN	0	0	0	0	0	0	0	1	0	0	0	0
Bayou Cocodrie NWR	Brookes Brake	4	BB	4	2007-05-30	08:31:00	CARW	0	0	0	0	0	0	0	0	1	0	0	0
Bayou Cocodrie NWR	Brookes Brake	4	BB	4	2007-05-30	08:31:00	GCFL	1	0	0	1	0	0	1	0	0	0	0	0
Bayou Cocodrie NWR	Brookes Brake	4	BB	4	2007-05-30	08:31:00	NOCA	0	0	0	0	0	0	1	0	1	0	0	0
Bayou Cocodrie NWR	Brookes Brake	4	BB	4	2007-05-30	08:31:00	NOPA	0	0	0	2	1	1	0	0	0	0	0	0
Bayou Cocodrie NWR	Brookes Brake	4	BB	4	2007-05-30	08:31:00	RBWO	0	0	0	0	0	0	0	1	0	0	0	0
Bayou Cocodrie NWR	Brookes Brake	4	BB	4	2007-05-30	08:31:00	REVI	0	0	0	2	0	0	0	0	0	0	0	0
Bayou Cocodrie NWR	Brookes Brake	4	BB	4	2007-05-30	08:31:00	TUTI	0	0	0	1	0	0	1	0	0	0	0	0
Bayou Cocodrie NWR	Brookes Brake	4	BB	4	2007-05-30	08:31:00	YTWA	0	0	0	1	0	0	0	0	0	0	0	0
Bayou Cocodrie NWR	Brookes Brake	4	BB	5	2007-05-30	08:55:00	ACFL	0	0	0	1	0	1	0	0	0	0	0	0
Bayou Cocodrie NWR	Brookes Brake	4	BB	5	2007-05-30	08:55:00	BGGN	0	1	1	0	0	0	0	0	0	0	0	0
Bayou Cocodrie NWR	Brookes Brake	4	BB	5	2007-05-30	08:55:00	CARW	0	0	0	0	1	0	0	0	2	0	0	0
Bayou Cocodrie NWR	Brookes Brake	4	BB	5	2007-05-30	08:55:00	EAWP	0	0	0	2	0	0	0	0	0	0	0	0
Bayou Cocodrie NWR	Brookes Brake	4	BB	5	2007-05-30	08:55:00	NOCA	2	0	0	0	0	0	0	0	0	0	0	0
Bayou Cocodrie NWR	Brookes Brake	4	BB	5	2007-05-30	08:55:00	NOPA	1	0	1	0	0	0	0	0	1	0	0	0
Bayou Cocodrie NWR	Brookes Brake	4	BB	5	2007-05-30	08:55:00	REVI	0	0	0	0	0	0	0	0	1	0	0	0
Bayou Cocodrie NWR	Brookes Brake	4	BB	5	2007-05-30	08:55:00	RHWO	0	0	0	0	0	1	0	0	0	0	0	0
Bayou Cocodrie NWR	Brookes Brake	4	BB	5	2007-05-30	08:55:00	SUTA	0	0	1	0	0	1	0	0	0	0	0	0
Bayou Cocodrie NWR	Brookes Brake	4	BB	5	2007-05-30	08:55:00	TUTI	0	0	0	0	0	1	0	0	1	0	0	0
Bayou Cocodrie NWR	Brookes Brake	4	BB	5	2007-05-30	08:55:00	WEVI	0	0	0	0	0	0	0	1	0	0	0	0
Bayou Cocodrie NWR	Brookes Brake	4	BB	6	2007-05-30	09:19:00	ACFL	0	1	0	0	0	1	0	0	0	0	0	0
Bayou Cocodrie NWR	Brookes Brake	4	BB	6	2007-05-30	09:19:00	BGGN	3	0	0	0	0	0	0	0	0	0	0	0
Bayou Cocodrie NWR	Brookes Brake	4	BB	6	2007-05-30	09:19:00	CACH	0	0	0	0	0	0	0	0	1	0	0	0
Bayou Cocodrie NWR	Brookes Brake	4	BB	6	2007-05-30	09:19:00	CARW	0	0	0	0	0	0	1	0	1	0	0	0
Bayou Cocodrie NWR	Brookes Brake	4	BB	6	2007-05-30	09:19:00	EAWP	0	0	0	1	0	0	0	0	0	0	0	0
Bayou Cocodrie NWR	Brookes Brake	4	BB	6	2007-05-30	09:19:00	GCFL	0	0	0	1	0	0	0	0	0	0	0	0
Bayou Cocodrie NWR	Brookes Brake	4	BB	6	2007-05-30	09:19:00	INBU	0	0	0	0	0	0	0	1	0	0	0	0
Bayou Cocodrie NWR	Brookes Brake	4	BB	6	2007-05-30	09:19:00	NOCA	0	0	0	0	0	0	1	1	0	0	0	0
Bayou Cocodrie NWR	Brookes Brake	4	BB	6	2007-05-30	09:19:00	NOPA	0	0	0	1	0	0	0	0	0	0	0	0
Bayou Cocodrie NWR	Brookes Brake	4	BB	6	2007-05-30	09:19:00	RBWO	0	0	0	0	1	0	0	0	1	0	0	0
Bayou Cocodrie NWR	Brookes Brake	4	BB	6	2007-05-30	09:19:00	REVI	0	0	0	0	1	0	0	0	0	0	0	0
Bayou Cocodrie NWR	Brookes Brake	4	BB	6	2007-05-30	09:19:00	TUTI	0	0	0	1	0	0	1	0	0	0	0	0
Bayou Cocodrie NWR	Brookes Brake	4	BB	6	2007-05-30	09:19:00	WBNU	0	0	1	0	0	0	0	0	0	0	0	0
Bayou Cocodrie NWR	Brookes Brake	4	BB	6	2007-05-30	09:19:00	WEVI	1	0	0	2	0	0	0	1	0	0	0	0
Bayou Cocodrie NWR	Brookes Brake	1	BB	1	2007-05-31	08:20:00	ACFL	2	0	0	0	0	0	0	0	0	0	0	0
Bayou Cocodrie NWR	Brookes Brake	1	BB	1	2007-05-31	08:20:00	BGGN	0	1	1	0	1	1	0	0	0	0	0	0
Bayou Cocodrie NWR	Brookes Brake	1	BB	1	2007-05-31	08:20:00	BHCO	0	1	0	0	0	0	0	0	0	0	0	0
Bayou Cocodrie NWR	Brookes Brake	1	BB	1	2007-05-31	08:20:00	CACH	0	0	2	0	0	0	0	0	0	0	0	0
Bayou Cocodrie NWR	Brookes Brake	1	BB	1	2007-05-31	08:20:00	EAWP	0	0	0	0	0	0	1	0	0	0	0	0
Bayou Cocodrie NWR	Brookes Brake	1	BB	1	2007-05-31	08:20:00	HOWA	0	0	0	1	0	0	0	0	0	0	0	0
Bayou Cocodrie NWR	Brookes Brake	1	BB	1	2007-05-31	08:20:00	NOCA	0	0	0	1	0	0	1	0	1	0	0	0
Bayou Cocodrie NWR	Brookes Brake	1	BB	1	2007-05-31	08:20:00	NOPA	0	0	0	0	0	0	1	0	0	0	0	0
Bayou Cocodrie NWR	Brookes Brake	1	BB	1	2007-05-31	08:20:00	PROW	0	0	0	1	0	0	0	0	0	0	0	0
Bayou Cocodrie NWR	Brookes Brake	1	BB	1	2007-05-31	08:20:00	RBWO	0	0	0	0	0	0	0	0	1	0	0	0
Bayou Cocodrie NWR	Brookes Brake	1	BB	1	2007-05-31	08:20:00	REVI	1	0	0	0	0	0	0	0	0	0	0	0
Bayou Cocodrie NWR	Brookes Brake	1	BB	1	2007-05-31	08:20:00	TUTI	0	0	0	1	0	0	0	0	0	0	0	0
Bayou Cocodrie NWR	Brookes Brake	1	BB	1	2007-05-31	08:20:00	WEVI	0	0	0	1	0	0	0	0	0	0	0	0
Bayou Cocodrie NWR	Brookes Brake	1	BB	2	2007-05-31	08:41:00	ACFL	2	0	0	0	1	0	0	0	0	0	0	0
Bayou Cocodrie NWR	Brookes Brake	1	BB	2	2007-05-31	08:41:00	AMGO	0	0	0	0	0	0	0	0	1	0	0	0
Bayou Cocodrie NWR	Brookes Brake	1	BB	2	2007-05-31	08:41:00	CACH	0	0	0	1	1	0	0	0	0	0	0	0
Bayou Cocodrie NWR	Brookes Brake	1	BB	2	2007-05-31	08:41:00	CARW	0	0	0	0	0	1	1	0	1	0	0	0
Bayou Cocodrie NWR	Brookes Brake	1	BB	2	2007-05-31	08:41:00	NOCA	0	0	0	1	0	0	1	0	0	0	0	0
Bayou Cocodrie NWR	Brookes Brake	1	BB	2	2007-05-31	08:41:00	NOFL	0	0	0	0	1	0	0	0	0	0	0	0
Bayou Cocodrie NWR	Brookes Brake	1	BB	2	2007-05-31	08:41:00	NOPA	0	0	0	0	0	0	0	0	1	0	0	0
Bayou Cocodrie NWR	Brookes Brake	1	BB	2	2007-05-31	08:41:00	PIWO	0	0	0	1	0	0	0	0	0	0	0	0
Bayou Cocodrie NWR	Brookes Brake	1	BB	2	2007-05-31	08:41:00	PROW	1	0	0	2	0	0	0	0	0	0	0	0
Bayou Cocodrie NWR	Brookes Brake	1	BB	2	2007-05-31	08:41:00	RBWO	0	0	0	1	0	0	0	1	0	0	0	0
Bayou Cocodrie NWR	Brookes Brake	1	BB	2	2007-05-31	08:41:00	SWWA	1	0	0	0	0	0	0	0	0	0	0	0
Bayou Cocodrie NWR	Brookes Brake	1	BB	2	2007-05-31	08:41:00	TUTI	0	0	0	0	0	1	0	0	1	0	0	0
Bayou Cocodrie NWR	Brookes Brake	1	BB	2	2007-05-31	08:41:00	WEVI	1	0	0	2	0	0	0	0	0	0	0	0
Bayou Cocodrie NWR	Brookes Brake	1	BB	2	2007-05-31	08:41:00	WOTH	0	0	0	1	0	0	0	0	0	0	0	0
Bayou Cocodrie NWR	Brookes Brake	1	BB	3	2007-05-31	09:05:00	ACFL	2	0	0	0	1	0	1	0	0	0	0	0
Bayou Cocodrie NWR	Brookes Brake	1	BB	3	2007-05-31	09:05:00	CARW	0	0	0	1	0	0	1	0	0	0	0	0
Bayou Cocodrie NWR	Brookes Brake	1	BB	3	2007-05-31	09:05:00	HOWA	0	0	0	0	0	0	0	1	0	0	0	0
Bayou Cocodrie NWR	Brookes Brake	1	BB	3	2007-05-31	09:05:00	NOCA	0	0	0	1	0	0	1	0	1	0	0	0
Bayou Cocodrie NWR	Brookes Brake	1	BB	3	2007-05-31	09:05:00	NOPA	0	0	0	2	0	0	0	0	0	0	0	0
Bayou Cocodrie NWR	Brookes Brake	1	BB	3	2007-05-31	09:05:00	PIWO	0	0	0	0	0	0	1	0	0	0	0	0
Bayou Cocodrie NWR	Brookes Brake	1	BB	3	2007-05-31	09:05:00	PROW	0	0	0	1	0	0	0	0	1	0	0	0
Bayou Cocodrie NWR	Brookes Brake	1	BB	3	2007-05-31	09:05:00	RBWO	0	0	0	1	0	0	0	0	0	0	0	0
Bayou Cocodrie NWR	Brookes Brake	1	BB	3	2007-05-31	09:05:00	REVI	0	0	0	1	0	0	0	0	0	0	0	0
Bayou Cocodrie NWR	Brookes Brake	1	BB	3	2007-05-31	09:05:00	TUTI	0	0	0	1	0	0	0	1	0	0	0	0
Bayou Cocodrie NWR	Brookes Brake	1	BB	3	2007-05-31	09:05:00	WEVI	0	0	1	0	0	0	0	0	0	0	0	0
Bayou Cocodrie NWR	Brookes Brake	1	BB	3	2007-05-31	09:05:00	YBCH	0	0	0	0	0	1	0	0	0	0	0	0
Bayou Cocodrie NWR	Brookes Brake	1	BB	4	2007-05-31	09:32:00	ACFL	1	0	1	0	0	1	0	0	0	0	0	0
Bayou Cocodrie NWR	Brookes Brake	1	BB	4	2007-05-31	09:32:00	BGGN	1	0	1	0	0	0	0	0	0	0	0	0
Bayou Cocodrie NWR	Brookes Brake	1	BB	4	2007-05-31	09:32:00	CACH	0	0	0	0	0	1	0	0	0	0	0	0
Bayou Cocodrie NWR	Brookes Brake	1	BB	4	2007-05-31	09:32:00	CARW	0	0	0	0	1	0	1	0	0	0	0	0
Bayou Cocodrie NWR	Brookes Brake	1	BB	4	2007-05-31	09:32:00	HOWA	0	0	0	0	1	0	0	0	0	0	0	0
Bayou Cocodrie NWR	Brookes Brake	1	BB	4	2007-05-31	09:32:00	NOCA	0	0	0	0	1	0	1	0	1	0	0	0
Bayou Cocodrie NWR	Brookes Brake	1	BB	4	2007-05-31	09:32:00	NOPA	0	0	0	1	0	1	0	0	0	0	0	0
Bayou Cocodrie NWR	Brookes Brake	1	BB	4	2007-05-31	09:32:00	PIWO	0	0	0	0	0	0	1	0	0	0	0	0
Bayou Cocodrie NWR	Brookes Brake	1	BB	4	2007-05-31	09:32:00	PROW	2	0	0	0	1	2	0	0	0	0	0	0
Bayou Cocodrie NWR	Brookes Brake	1	BB	4	2007-05-31	09:32:00	RBWO	0	0	0	0	0	0	0	1	0	0	0	0
Bayou Cocodrie NWR	Brookes Brake	1	BB	4	2007-05-31	09:32:00	REVI	0	0	0	0	0	1	0	0	0	0	0	0
Bayou Cocodrie NWR	Brookes Brake	1	BB	4	2007-05-31	09:32:00	RHWO	0	0	0	1	0	0	0	0	0	0	0	0
Bayou Cocodrie NWR	Brookes Brake	1	BB	4	2007-05-31	09:32:00	TUTI	0	0	0	1	0	0	1	0	1	0	0	0
Bayou Cocodrie NWR	Brookes Brake	1	BB	4	2007-05-31	09:32:00	WEVI	0	0	0	0	1	0	0	0	0	0	0	0
Bayou Cocodrie NWR	Brookes Brake	1	BB	4	2007-05-31	09:32:00	YTVI	0	0	0	1	0	0	0	0	0	0	0	0
Bayou Cocodrie NWR	Brookes Brake	2	BB	1	2007-06-06	07:23:00	ACFL	2	1	0	0	0	0	0	0	0	0	0	0
Bayou Cocodrie NWR	Brookes Brake	2	BB	1	2007-06-06	07:23:00	CACH	0	0	0	0	0	1	0	0	0	0	0	0
Bayou Cocodrie NWR	Brookes Brake	2	BB	1	2007-06-06	07:23:00	CARW	1	0	0	0	0	1	0	0	0	0	0	0
Bayou Cocodrie NWR	Brookes Brake	2	BB	1	2007-06-06	07:23:00	HOWA	0	0	0	0	0	0	0	0	1	0	0	0
Bayou Cocodrie NWR	Brookes Brake	2	BB	1	2007-06-06	07:23:00	NOCA	0	0	0	0	1	0	0	0	1	0	0	0
Bayou Cocodrie NWR	Brookes Brake	2	BB	1	2007-06-06	07:23:00	NOPA	1	0	0	1	0	0	1	0	0	0	0	0
Bayou Cocodrie NWR	Brookes Brake	2	BB	1	2007-06-06	07:23:00	PROW	0	0	0	0	0	0	0	0	1	0	0	0
Bayou Cocodrie NWR	Brookes Brake	2	BB	1	2007-06-06	07:23:00	RBWO	0	0	0	0	1	0	0	0	0	0	0	0
Bayou Cocodrie NWR	Brookes Brake	2	BB	1	2007-06-06	07:23:00	REVI	0	1	0	0	1	0	0	0	1	0	0	0
Bayou Cocodrie NWR	Brookes Brake	2	BB	1	2007-06-06	07:23:00	TUTI	0	0	0	0	0	0	0	0	1	0	0	0
Bayou Cocodrie NWR	Brookes Brake	2	BB	1	2007-06-06	07:23:00	WEVI	1	0	0	0	0	0	0	0	0	0	0	0
Bayou Cocodrie NWR	Brookes Brake	2	BB	2	2007-06-06	07:44:00	ACFL	1	0	0	1	0	0	0	0	0	0	0	0
Bayou Cocodrie NWR	Brookes Brake	2	BB	2	2007-06-06	07:44:00	CACH	0	1	0	0	0	0	0	0	0	0	0	0
Bayou Cocodrie NWR	Brookes Brake	2	BB	2	2007-06-06	07:44:00	CARW	0	0	1	0	0	0	0	1	0	0	0	0
Bayou Cocodrie NWR	Brookes Brake	2	BB	2	2007-06-06	07:44:00	HOWA	1	0	0	0	0	0	0	0	0	0	0	0
Bayou Cocodrie NWR	Brookes Brake	2	BB	2	2007-06-06	07:44:00	NOCA	1	0	0	0	0	0	0	0	0	0	0	0
Bayou Cocodrie NWR	Brookes Brake	2	BB	2	2007-06-06	07:44:00	NOPA	0	0	0	0	0	3	0	0	0	0	0	0
Bayou Cocodrie NWR	Brookes Brake	2	BB	2	2007-06-06	07:44:00	PIWO	0	0	0	0	0	0	0	0	1	0	0	0
Bayou Cocodrie NWR	Brookes Brake	2	BB	2	2007-06-06	07:44:00	PROW	0	1	0	0	0	1	1	2	0	0	0	0
Bayou Cocodrie NWR	Brookes Brake	2	BB	2	2007-06-06	07:44:00	RBWO	0	0	0	0	0	0	0	0	1	0	0	0
Bayou Cocodrie NWR	Brookes Brake	2	BB	2	2007-06-06	07:44:00	REVI	1	0	0	0	0	0	0	0	0	0	0	0
Bayou Cocodrie NWR	Brookes Brake	2	BB	2	2007-06-06	07:44:00	TUTI	1	0	0	0	0	0	0	0	0	0	0	0
Bayou Cocodrie NWR	Brookes Brake	2	BB	2	2007-06-06	07:44:00	WEVI	2	0	0	0	0	0	0	0	1	0	0	0
Bayou Cocodrie NWR	Brookes Brake	2	BB	3	2007-06-06	08:04:00	ACFL	2	0	0	2	0	0	0	0	0	0	0	0
Bayou Cocodrie NWR	Brookes Brake	2	BB	3	2007-06-06	08:04:00	BGGN	0	0	0	1	0	0	0	0	0	0	0	0
Bayou Cocodrie NWR	Brookes Brake	2	BB	3	2007-06-06	08:04:00	CARW	0	0	0	1	0	0	1	0	1	0	0	0
Bayou Cocodrie NWR	Brookes Brake	2	BB	3	2007-06-06	08:04:00	HOWA	0	0	0	0	0	0	0	0	1	0	0	0
Bayou Cocodrie NWR	Brookes Brake	2	BB	3	2007-06-06	08:04:00	NOCA	1	0	0	2	0	0	0	0	1	0	0	0
Bayou Cocodrie NWR	Brookes Brake	2	BB	3	2007-06-06	08:04:00	NOPA	0	0	0	1	0	0	0	0	0	0	0	0
Bayou Cocodrie NWR	Brookes Brake	2	BB	3	2007-06-06	08:04:00	PROW	0	0	0	0	0	0	0	0	1	0	0	0
Bayou Cocodrie NWR	Brookes Brake	2	BB	3	2007-06-06	08:04:00	RBWO	1	0	0	1	0	0	0	0	0	0	0	0
Bayou Cocodrie NWR	Brookes Brake	2	BB	3	2007-06-06	08:04:00	SWWA	1	0	0	1	0	0	0	0	0	0	0	0
Bayou Cocodrie NWR	Brookes Brake	2	BB	3	2007-06-06	08:04:00	WEVI	1	0	0	0	0	0	0	0	0	0	0	0
Bayou Cocodrie NWR	Brookes Brake	2	BB	3	2007-06-06	08:04:00	YBCU	0	0	0	0	0	0	0	1	0	0	0	0
Bayou Cocodrie NWR	Brookes Brake	2	BB	4	2007-06-06	08:24:00	ACFL	2	0	0	0	1	0	0	0	0	0	0	0
Bayou Cocodrie NWR	Brookes Brake	2	BB	4	2007-06-06	08:24:00	AMCR	0	0	0	0	0	0	1	0	0	0	0	0
Bayou Cocodrie NWR	Brookes Brake	2	BB	4	2007-06-06	08:24:00	CARW	0	0	0	0	0	0	0	0	1	0	0	0
Bayou Cocodrie NWR	Brookes Brake	2	BB	4	2007-06-06	08:24:00	GCFL	0	0	0	0	0	0	0	0	1	0	0	0
Bayou Cocodrie NWR	Brookes Brake	2	BB	4	2007-06-06	08:24:00	NOCA	1	0	0	0	0	0	1	0	0	0	0	0
Bayou Cocodrie NWR	Brookes Brake	2	BB	4	2007-06-06	08:24:00	NOPA	0	0	0	0	1	1	0	0	0	0	0	0
Bayou Cocodrie NWR	Brookes Brake	2	BB	4	2007-06-06	08:24:00	RBWO	0	0	0	0	0	1	0	0	0	0	0	0
Bayou Cocodrie NWR	Brookes Brake	2	BB	4	2007-06-06	08:24:00	SWWA	0	0	1	1	0	0	0	0	0	0	0	0
Bayou Cocodrie NWR	Brookes Brake	2	BB	4	2007-06-06	08:24:00	TUTI	0	0	0	0	0	0	1	0	1	0	0	0
Bayou Cocodrie NWR	Brookes Brake	2	BB	4	2007-06-06	08:24:00	WEVI	2	0	0	0	0	0	0	0	0	0	0	0
Bayou Cocodrie NWR	Brookes Brake	2	BB	4	2007-06-06	08:24:00	YBCU	0	0	0	0	0	0	1	0	0	0	0	0
Bayou Cocodrie NWR	Brookes Brake	4	BB1	1	2007-06-06	08:55:00	ACFL	1	1	0	1	0	0	0	0	0	0	0	0
Bayou Cocodrie NWR	Brookes Brake	4	BB1	1	2007-06-06	08:55:00	AMCR	0	0	0	0	0	0	1	0	0	0	0	0
Bayou Cocodrie NWR	Brookes Brake	4	BB1	1	2007-06-06	08:55:00	CARW	0	0	0	0	0	0	1	0	2	0	0	0
Bayou Cocodrie NWR	Brookes Brake	4	BB1	1	2007-06-06	08:55:00	EAWP	0	0	0	0	0	0	0	0	1	0	0	0
Bayou Cocodrie NWR	Brookes Brake	4	BB1	1	2007-06-06	08:55:00	NOCA	0	0	0	0	1	0	1	0	2	0	0	0
Bayou Cocodrie NWR	Brookes Brake	4	BB1	1	2007-06-06	08:55:00	NOPA	0	0	0	0	0	2	0	0	1	0	0	0
Bayou Cocodrie NWR	Brookes Brake	4	BB1	1	2007-06-06	08:55:00	PROW	0	0	0	2	0	0	0	0	0	0	0	0
Bayou Cocodrie NWR	Brookes Brake	4	BB1	1	2007-06-06	08:55:00	RBWO	0	0	0	0	0	0	0	0	1	0	0	0
Bayou Cocodrie NWR	Brookes Brake	4	BB1	1	2007-06-06	08:55:00	REVI	0	0	0	0	1	0	0	0	0	0	0	0
Bayou Cocodrie NWR	Brookes Brake	4	BB1	1	2007-06-06	08:55:00	TUTI	0	0	0	0	0	0	0	0	1	0	0	0
Bayou Cocodrie NWR	Brookes Brake	4	BB1	1	2007-06-06	08:55:00	WEVI	1	0	0	0	1	0	0	0	0	0	0	0
Bayou Cocodrie NWR	Brookes Brake	4	BB1	2	2007-06-06	09:14:00	ACFL	1	1	0	0	0	1	0	0	0	0	0	0
Bayou Cocodrie NWR	Brookes Brake	4	BB1	2	2007-06-06	09:14:00	AMRE	1	0	0	0	0	0	0	0	0	0	0	0
Bayou Cocodrie NWR	Brookes Brake	4	BB1	2	2007-06-06	09:14:00	BGGN	0	0	0	0	0	0	0	0	1	0	0	0
Bayou Cocodrie NWR	Brookes Brake	4	BB1	2	2007-06-06	09:14:00	CACH	0	0	0	0	0	1	0	0	0	0	0	0
Bayou Cocodrie NWR	Brookes Brake	4	BB1	2	2007-06-06	09:14:00	CARW	0	0	0	0	0	0	1	0	0	0	0	0
Bayou Cocodrie NWR	Brookes Brake	4	BB1	2	2007-06-06	09:14:00	INBU	0	0	0	0	0	1	0	0	0	0	0	0
Bayou Cocodrie NWR	Brookes Brake	4	BB1	2	2007-06-06	09:14:00	MODO	0	0	0	0	0	0	0	0	1	0	0	0
Bayou Cocodrie NWR	Brookes Brake	4	BB1	2	2007-06-06	09:14:00	NOCA	0	0	0	0	0	1	2	1	1	0	0	0
Bayou Cocodrie NWR	Brookes Brake	4	BB1	2	2007-06-06	09:14:00	NOPA	0	0	0	0	0	0	0	0	2	0	0	0
Bayou Cocodrie NWR	Brookes Brake	4	BB1	2	2007-06-06	09:14:00	PROW	0	0	0	1	0	0	0	0	1	0	0	0
Bayou Cocodrie NWR	Brookes Brake	4	BB1	2	2007-06-06	09:14:00	SWWA	0	0	0	0	1	1	0	0	0	0	0	0
Bayou Cocodrie NWR	Brookes Brake	4	BB1	2	2007-06-06	09:14:00	WEVI	2	0	0	1	0	0	0	0	0	0	0	0
Bayou Cocodrie NWR	Brookes Brake	4	BB1	3	2007-06-06	09:39:00	ACFL	1	0	0	1	1	0	0	0	0	0	0	0
Bayou Cocodrie NWR	Brookes Brake	4	BB1	3	2007-06-06	09:39:00	BGGN	0	0	0	0	0	1	0	0	0	0	0	0
Bayou Cocodrie NWR	Brookes Brake	4	BB1	3	2007-06-06	09:39:00	CACH	0	0	1	0	0	0	0	0	0	0	0	0
Bayou Cocodrie NWR	Brookes Brake	4	BB1	3	2007-06-06	09:39:00	CARW	0	0	0	0	0	0	2	0	0	0	0	0
Bayou Cocodrie NWR	Brookes Brake	4	BB1	3	2007-06-06	09:39:00	NOCA	0	0	0	0	0	0	1	0	1	0	0	0
Bayou Cocodrie NWR	Brookes Brake	4	BB1	3	2007-06-06	09:39:00	NOPA	0	0	0	0	0	0	0	0	1	0	0	0
Bayou Cocodrie NWR	Brookes Brake	4	BB1	3	2007-06-06	09:39:00	PIWO	0	0	0	0	0	1	0	0	0	0	0	0
Bayou Cocodrie NWR	Brookes Brake	4	BB1	3	2007-06-06	09:39:00	PROW	2	0	0	0	0	0	0	0	0	0	0	0
Bayou Cocodrie NWR	Brookes Brake	4	BB1	3	2007-06-06	09:39:00	RBWO	0	0	0	0	0	0	0	0	1	0	0	0
Bayou Cocodrie NWR	Brookes Brake	4	BB1	3	2007-06-06	09:39:00	REVI	1	0	0	1	0	0	0	0	0	0	0	0
Bayou Cocodrie NWR	Brookes Brake	4	BB1	3	2007-06-06	09:39:00	WEVI	0	0	0	0	1	0	0	0	0	0	0	0
Bayou Cocodrie NWR	Brookes Brake	4	BB1	3	2007-06-06	09:39:00	YBCU	0	1	0	0	0	0	0	0	0	0	0	0
Bayou Cocodrie NWR	Brookes Brake	4	BB1	4	2007-06-06	09:56:00	ACFL	0	0	0	0	0	0	0	0	1	0	0	0
Bayou Cocodrie NWR	Brookes Brake	4	BB1	4	2007-06-06	09:56:00	AMCR	0	0	0	0	1	0	0	0	0	0	0	1
Bayou Cocodrie NWR	Brookes Brake	4	BB1	4	2007-06-06	09:56:00	BADO	0	0	0	0	0	0	0	0	1	0	0	0
Bayou Cocodrie NWR	Brookes Brake	4	BB1	4	2007-06-06	09:56:00	CACH	0	0	0	0	0	1	0	1	0	0	0	0
Bayou Cocodrie NWR	Brookes Brake	4	BB1	4	2007-06-06	09:56:00	CARW	0	0	0	2	0	0	0	0	0	0	0	0
Bayou Cocodrie NWR	Brookes Brake	4	BB1	4	2007-06-06	09:56:00	HOWA	0	0	0	0	0	0	0	0	1	0	0	0
Bayou Cocodrie NWR	Brookes Brake	4	BB1	4	2007-06-06	09:56:00	NOCA	0	0	0	1	0	1	0	0	0	0	0	0
Bayou Cocodrie NWR	Brookes Brake	4	BB1	4	2007-06-06	09:56:00	PIWO	0	0	0	0	0	0	0	0	1	0	0	0
Bayou Cocodrie NWR	Brookes Brake	4	BB1	4	2007-06-06	09:56:00	PROW	0	0	0	0	0	0	0	0	2	0	0	0
Bayou Cocodrie NWR	Brookes Brake	4	BB1	4	2007-06-06	09:56:00	RBWO	0	0	0	0	0	0	1	0	0	0	0	0
Bayou Cocodrie NWR	Brookes Brake	4	BB1	4	2007-06-06	09:56:00	REVI	0	0	0	0	1	0	0	0	1	0	0	0
Bayou Cocodrie NWR	Brookes Brake	4	BB1	4	2007-06-06	09:56:00	SUTA	0	0	0	0	0	1	0	0	0	0	0	0
Bayou Cocodrie NWR	Brookes Brake	4	BB1	4	2007-06-06	09:56:00	TUTI	0	0	0	0	1	0	1	0	0	0	0	0
Bayou Cocodrie NWR	Brookes Brake	4	BB1	4	2007-06-06	09:56:00	WEVI	3	0	0	0	0	0	0	0	0	0	0	0
Bayou Cocodrie NWR	Brookes Brake	4	BB1	4	2007-06-06	09:56:00	YTVI	0	0	0	1	0	0	0	0	0	0	0	0
Bayou Cocodrie NWR	Brookes Brake	5	BB	1	2007-06-07	07:40:00	ACFL	2	0	0	0	0	0	0	0	1	0	0	0
Bayou Cocodrie NWR	Brookes Brake	5	BB	1	2007-06-07	07:40:00	AMCR	0	0	0	0	0	0	0	0	1	0	0	0
Bayou Cocodrie NWR	Brookes Brake	5	BB	1	2007-06-07	07:40:00	BGGN	0	0	0	0	0	0	0	1	0	0	0	0
Bayou Cocodrie NWR	Brookes Brake	5	BB	1	2007-06-07	07:40:00	CACH	0	0	0	1	0	0	0	0	0	0	0	0
Bayou Cocodrie NWR	Brookes Brake	5	BB	1	2007-06-07	07:40:00	CARW	0	0	0	1	0	0	2	0	0	0	0	0
Bayou Cocodrie NWR	Brookes Brake	5	BB	1	2007-06-07	07:40:00	NOCA	0	0	0	0	0	0	2	0	1	0	0	0
Bayou Cocodrie NWR	Brookes Brake	5	BB	1	2007-06-07	07:40:00	NOPA	0	0	0	0	0	1	1	0	0	0	0	0
Bayou Cocodrie NWR	Brookes Brake	5	BB	1	2007-06-07	07:40:00	PROW	0	0	0	0	0	1	2	0	0	0	0	0
Bayou Cocodrie NWR	Brookes Brake	5	BB	1	2007-06-07	07:40:00	RBWO	0	0	0	0	0	0	1	0	1	0	0	0
Bayou Cocodrie NWR	Brookes Brake	5	BB	1	2007-06-07	07:40:00	WEVI	1	0	0	1	0	0	0	0	0	0	0	0
Bayou Cocodrie NWR	Brookes Brake	5	BB	2	2007-06-07	08:01:00	ACFL	2	0	0	0	0	0	0	1	1	0	0	0
Bayou Cocodrie NWR	Brookes Brake	5	BB	2	2007-06-07	08:01:00	BGGN	0	0	0	0	1	0	0	0	0	0	0	0
Bayou Cocodrie NWR	Brookes Brake	5	BB	2	2007-06-07	08:01:00	CACH	2	0	0	0	0	0	0	0	0	0	0	0
Bayou Cocodrie NWR	Brookes Brake	5	BB	2	2007-06-07	08:01:00	CARW	1	0	0	0	0	0	0	0	0	0	0	0
Bayou Cocodrie NWR	Brookes Brake	5	BB	2	2007-06-07	08:01:00	NOCA	2	0	0	0	0	0	1	0	0	0	0	0
Bayou Cocodrie NWR	Brookes Brake	5	BB	2	2007-06-07	08:01:00	NOPA	0	0	0	2	0	0	0	0	0	0	0	0
Bayou Cocodrie NWR	Brookes Brake	5	BB	2	2007-06-07	08:01:00	PROW	0	0	0	1	0	0	1	0	0	0	0	0
Bayou Cocodrie NWR	Brookes Brake	5	BB	2	2007-06-07	08:01:00	RBWO	0	0	0	1	1	0	0	0	0	0	0	0
Bayou Cocodrie NWR	Brookes Brake	5	BB	2	2007-06-07	08:01:00	WEVI	0	0	0	1	0	0	1	0	0	0	0	0
Bayou Cocodrie NWR	Brookes Brake	5	BB	2	2007-06-07	08:01:00	YTWA	0	0	0	0	0	1	0	0	0	0	0	0
Bayou Cocodrie NWR	Brookes Brake	5	BB	3	2007-06-07	08:25:00	ACFL	0	0	0	1	0	1	0	0	0	0	0	0
Bayou Cocodrie NWR	Brookes Brake	5	BB	3	2007-06-07	08:25:00	BGGN	1	0	0	0	0	0	0	0	0	0	0	0
Bayou Cocodrie NWR	Brookes Brake	5	BB	3	2007-06-07	08:25:00	CACH	1	0	0	0	0	0	0	0	0	0	0	0
Bayou Cocodrie NWR	Brookes Brake	5	BB	3	2007-06-07	08:25:00	CARW	0	0	0	0	1	0	0	1	0	0	0	0
Bayou Cocodrie NWR	Brookes Brake	5	BB	3	2007-06-07	08:25:00	GRCA	0	0	0	0	0	0	0	0	1	0	0	0
Bayou Cocodrie NWR	Brookes Brake	5	BB	3	2007-06-07	08:25:00	NOCA	1	0	0	0	0	0	0	0	1	0	0	0
Bayou Cocodrie NWR	Brookes Brake	5	BB	3	2007-06-07	08:25:00	NOPA	1	0	1	0	0	0	0	0	0	0	0	0
Bayou Cocodrie NWR	Brookes Brake	5	BB	3	2007-06-07	08:25:00	PROW	0	0	0	0	0	0	0	0	1	0	0	0
Bayou Cocodrie NWR	Brookes Brake	5	BB	3	2007-06-07	08:25:00	RBWO	0	0	0	0	0	0	0	0	1	0	0	0
Bayou Cocodrie NWR	Brookes Brake	5	BB	3	2007-06-07	08:25:00	REVI	0	0	0	0	0	0	0	0	1	0	0	0
Bayou Cocodrie NWR	Brookes Brake	5	BB	3	2007-06-07	08:25:00	RHWO	0	0	0	0	0	0	0	0	1	0	0	0
Bayou Cocodrie NWR	Brookes Brake	5	BB	3	2007-06-07	08:25:00	TUTI	0	0	0	0	0	0	1	0	0	0	0	0
Bayou Cocodrie NWR	Brookes Brake	5	BB	3	2007-06-07	08:25:00	WEVI	0	0	0	1	0	0	0	0	0	0	0	0
Bayou Cocodrie NWR	Brookes Brake	5	BB	3	2007-06-07	08:25:00	YTWA	0	0	0	1	0	0	0	0	0	0	0	0
Bayou Cocodrie NWR	Brookes Brake	5	BB	4	2007-06-07	08:51:00	ACFL	1	0	1	2	0	0	0	0	0	0	0	0
Bayou Cocodrie NWR	Brookes Brake	5	BB	4	2007-06-07	08:51:00	BGGN	0	0	0	1	0	0	0	0	0	0	0	0
Bayou Cocodrie NWR	Brookes Brake	5	BB	4	2007-06-07	08:51:00	CACH	0	0	0	0	0	0	0	0	1	0	0	0
Bayou Cocodrie NWR	Brookes Brake	5	BB	4	2007-06-07	08:51:00	CARW	0	0	0	0	0	0	1	0	1	0	0	0
Bayou Cocodrie NWR	Brookes Brake	5	BB	4	2007-06-07	08:51:00	GCFL	0	0	0	0	0	0	0	0	1	0	0	0
Bayou Cocodrie NWR	Brookes Brake	5	BB	4	2007-06-07	08:51:00	HOWA	0	0	1	0	0	0	0	0	0	0	0	0
Bayou Cocodrie NWR	Brookes Brake	5	BB	4	2007-06-07	08:51:00	NOCA	1	0	0	0	0	0	2	0	0	0	0	0
Bayou Cocodrie NWR	Brookes Brake	5	BB	4	2007-06-07	08:51:00	NOPA	0	0	0	1	1	0	0	0	0	0	0	0
Bayou Cocodrie NWR	Brookes Brake	5	BB	4	2007-06-07	08:51:00	PROW	0	0	0	0	0	0	1	0	0	0	0	0
Bayou Cocodrie NWR	Brookes Brake	5	BB	4	2007-06-07	08:51:00	RBWO	0	0	0	1	1	0	0	0	0	0	0	0
Bayou Cocodrie NWR	Brookes Brake	5	BB	4	2007-06-07	08:51:00	WEVI	1	0	0	1	0	0	0	1	1	0	0	0
Bayou Cocodrie NWR	Brookes Brake	8	BB	1	2007-06-07	09:13:00	ACFL	0	0	1	0	0	0	0	0	0	0	0	0
Bayou Cocodrie NWR	Brookes Brake	8	BB	1	2007-06-07	09:13:00	BADO	0	0	0	0	0	0	1	0	0	0	0	0
Bayou Cocodrie NWR	Brookes Brake	8	BB	1	2007-06-07	09:13:00	BGGN	0	0	0	0	1	0	0	0	0	0	0	0
Bayou Cocodrie NWR	Brookes Brake	8	BB	1	2007-06-07	09:13:00	CACH	1	2	0	0	2	0	0	0	0	0	0	0
Bayou Cocodrie NWR	Brookes Brake	8	BB	1	2007-06-07	09:13:00	CARW	0	0	0	1	1	0	0	0	1	0	0	0
Bayou Cocodrie NWR	Brookes Brake	8	BB	1	2007-06-07	09:13:00	HOWA	2	0	0	0	0	0	0	0	0	0	0	0
Bayou Cocodrie NWR	Brookes Brake	8	BB	1	2007-06-07	09:13:00	NOCA	0	0	0	1	0	0	0	1	0	0	0	0
Bayou Cocodrie NWR	Brookes Brake	8	BB	1	2007-06-07	09:13:00	NOPA	1	0	0	0	1	0	0	0	0	0	0	0
Bayou Cocodrie NWR	Brookes Brake	8	BB	1	2007-06-07	09:13:00	PROW	0	0	0	0	0	0	0	0	1	0	0	0
Bayou Cocodrie NWR	Brookes Brake	8	BB	1	2007-06-07	09:13:00	RBWO	0	0	0	1	0	0	0	0	0	0	0	0
Bayou Cocodrie NWR	Brookes Brake	8	BB	1	2007-06-07	09:13:00	WEVI	1	0	1	1	0	0	0	0	0	0	0	0
Bayou Cocodrie NWR	Brookes Brake	8	BB	1	2007-06-07	09:13:00	YTWA	0	0	0	1	1	0	0	0	0	0	0	0
Bayou Cocodrie NWR	Brookes Brake	8	BB	2	2007-06-07	09:33:00	ACFL	1	0	0	1	0	0	1	0	0	0	0	0
Bayou Cocodrie NWR	Brookes Brake	8	BB	2	2007-06-07	09:33:00	BGGN	0	0	0	0	1	0	0	0	0	0	0	0
Bayou Cocodrie NWR	Brookes Brake	8	BB	2	2007-06-07	09:33:00	CACH	0	0	0	0	0	1	0	0	0	0	0	0
Bayou Cocodrie NWR	Brookes Brake	8	BB	2	2007-06-07	09:33:00	CARW	0	0	0	1	0	0	0	0	1	0	0	0
Bayou Cocodrie NWR	Brookes Brake	8	BB	2	2007-06-07	09:33:00	NOCA	0	0	0	1	0	0	0	1	0	0	0	0
Bayou Cocodrie NWR	Brookes Brake	8	BB	2	2007-06-07	09:33:00	NOPA	1	0	0	0	1	0	0	0	2	0	0	0
Bayou Cocodrie NWR	Brookes Brake	8	BB	2	2007-06-07	09:33:00	PROW	0	0	0	0	0	0	1	0	0	0	0	0
Bayou Cocodrie NWR	Brookes Brake	8	BB	2	2007-06-07	09:33:00	RBWO	0	0	0	0	0	0	0	0	1	0	0	0
Bayou Cocodrie NWR	Brookes Brake	8	BB	2	2007-06-07	09:33:00	REVI	0	0	0	1	0	0	0	0	0	0	0	0
Bayou Cocodrie NWR	Brookes Brake	8	BB	2	2007-06-07	09:33:00	TUTI	0	0	0	0	0	0	1	0	0	0	0	0
Bayou Cocodrie NWR	Brookes Brake	8	BB	2	2007-06-07	09:33:00	WEVI	1	0	0	2	0	0	0	0	0	0	0	0
Bayou Cocodrie NWR	Brookes Brake	8	BB	3	2007-06-07	09:50:00	ACFL	2	0	0	0	0	0	0	0	1	0	0	0
Bayou Cocodrie NWR	Brookes Brake	8	BB	3	2007-06-07	09:50:00	BGGN	0	0	1	0	0	0	0	0	0	0	0	0
Bayou Cocodrie NWR	Brookes Brake	8	BB	3	2007-06-07	09:50:00	BHCO	0	0	1	0	0	0	0	0	0	0	0	0
Bayou Cocodrie NWR	Brookes Brake	8	BB	3	2007-06-07	09:50:00	CACH	1	0	0	0	0	0	0	0	0	0	0	0
Bayou Cocodrie NWR	Brookes Brake	8	BB	3	2007-06-07	09:50:00	CARW	0	0	0	0	0	2	0	0	0	0	0	0
Bayou Cocodrie NWR	Brookes Brake	8	BB	3	2007-06-07	09:50:00	HOWA	1	0	0	0	0	0	0	0	0	0	0	0
Bayou Cocodrie NWR	Brookes Brake	8	BB	3	2007-06-07	09:50:00	NOCA	1	0	0	0	1	0	0	0	0	0	0	0
Bayou Cocodrie NWR	Brookes Brake	8	BB	3	2007-06-07	09:50:00	NOPA	0	0	0	2	0	2	0	0	0	0	0	0
Bayou Cocodrie NWR	Brookes Brake	8	BB	3	2007-06-07	09:50:00	PROW	1	0	0	1	0	0	0	0	0	0	0	0
Bayou Cocodrie NWR	Brookes Brake	8	BB	3	2007-06-07	09:50:00	RBWO	0	1	0	0	0	0	0	0	0	0	0	0
Bayou Cocodrie NWR	Brookes Brake	8	BB	3	2007-06-07	09:50:00	REVI	0	0	0	0	1	0	0	0	0	0	0	0
Bayou Cocodrie NWR	Brookes Brake	8	BB	3	2007-06-07	09:50:00	TUTI	0	0	0	0	1	0	0	0	0	0	0	0
Bayou Cocodrie NWR	Brookes Brake	8	BB	3	2007-06-07	09:50:00	WEVI	0	0	0	1	0	0	0	0	0	0	0	0
Bayou Cocodrie NWR	Brookes Brake	8	BB	4	2007-06-07	10:00:00	ACFL	1	0	0	1	0	0	0	2	0	0	0	0
Bayou Cocodrie NWR	Brookes Brake	8	BB	4	2007-06-07	10:00:00	CARW	0	0	0	0	0	0	1	1	0	0	0	0
Bayou Cocodrie NWR	Brookes Brake	8	BB	4	2007-06-07	10:00:00	EAWP	0	0	0	0	1	0	0	0	0	0	0	0
Bayou Cocodrie NWR	Brookes Brake	8	BB	4	2007-06-07	10:00:00	NOCA	1	0	0	0	0	0	0	2	0	0	0	0
Bayou Cocodrie NWR	Brookes Brake	8	BB	4	2007-06-07	10:00:00	PROW	0	1	0	1	0	0	1	0	1	0	0	0
Bayou Cocodrie NWR	Brookes Brake	8	BB	4	2007-06-07	10:00:00	RBWO	0	0	0	1	0	0	0	0	0	0	0	0
Bayou Cocodrie NWR	Brookes Brake	8	BB	4	2007-06-07	10:00:00	REVI	0	0	0	1	0	0	0	0	0	0	0	0
Bayou Cocodrie NWR	Brookes Brake	8	BB	4	2007-06-07	10:00:00	TUTI	0	0	0	0	0	0	0	0	1	0	0	0
Bayou Cocodrie NWR	Brookes Brake	8	BB	4	2007-06-07	10:00:00	WEVI	0	0	1	1	0	0	0	0	0	0	0	0
Bayou Cocodrie NWR	Brookes Brake	7	BB	1	2007-06-08	08:05:00	ACFL	2	0	0	1	0	1	0	0	0	0	0	0
Bayou Cocodrie NWR	Brookes Brake	7	BB	1	2007-06-08	08:05:00	BGGN	1	0	0	0	0	0	0	0	0	0	0	0
Bayou Cocodrie NWR	Brookes Brake	7	BB	1	2007-06-08	08:05:00	CACH	0	0	0	0	0	1	0	0	0	0	0	0
Bayou Cocodrie NWR	Brookes Brake	7	BB	1	2007-06-08	08:05:00	CARW	0	0	0	0	0	0	1	0	0	0	0	0
Bayou Cocodrie NWR	Brookes Brake	7	BB	1	2007-06-08	08:05:00	EAWP	0	0	0	0	0	0	1	0	0	0	0	0
Bayou Cocodrie NWR	Brookes Brake	7	BB	1	2007-06-08	08:05:00	NOCA	0	0	0	1	0	0	1	0	1	0	0	0
Bayou Cocodrie NWR	Brookes Brake	7	BB	1	2007-06-08	08:05:00	NOPA	0	0	0	2	1	0	0	0	0	0	0	0
Bayou Cocodrie NWR	Brookes Brake	7	BB	1	2007-06-08	08:05:00	PROW	0	0	0	0	0	0	0	1	0	0	0	0
Bayou Cocodrie NWR	Brookes Brake	7	BB	1	2007-06-08	08:05:00	RBWO	0	0	0	0	0	1	0	0	0	0	0	0
Bayou Cocodrie NWR	Brookes Brake	7	BB	1	2007-06-08	08:05:00	WBNU	0	0	0	0	1	0	0	0	0	0	0	0
Bayou Cocodrie NWR	Brookes Brake	7	BB	1	2007-06-08	08:05:00	WEVI	0	0	0	1	1	0	0	0	0	0	0	0
Bayou Cocodrie NWR	Brookes Brake	7	BB	2	2007-06-08	08:30:00	ACFL	4	0	0	1	0	0	0	0	0	0	0	0
Bayou Cocodrie NWR	Brookes Brake	7	BB	2	2007-06-08	08:30:00	CARW	1	0	0	0	0	0	0	0	0	0	0	0
Bayou Cocodrie NWR	Brookes Brake	7	BB	2	2007-06-08	08:30:00	GCFL	0	0	1	0	0	0	0	0	0	0	0	0
Bayou Cocodrie NWR	Brookes Brake	7	BB	2	2007-06-08	08:30:00	NOCA	0	0	0	0	0	0	1	1	1	0	0	0
Bayou Cocodrie NWR	Brookes Brake	7	BB	2	2007-06-08	08:30:00	NOPA	0	0	0	0	0	0	0	0	1	0	0	0
Bayou Cocodrie NWR	Brookes Brake	7	BB	2	2007-06-08	08:30:00	PIWO	0	0	0	0	0	0	0	0	1	0	0	0
Bayou Cocodrie NWR	Brookes Brake	7	BB	2	2007-06-08	08:30:00	PROW	0	0	0	2	0	0	0	0	0	0	0	0
Bayou Cocodrie NWR	Brookes Brake	7	BB	2	2007-06-08	08:30:00	RBWO	0	0	0	1	0	0	0	0	0	0	0	0
Bayou Cocodrie NWR	Brookes Brake	7	BB	2	2007-06-08	08:30:00	TUTI	0	0	0	0	0	0	1	0	0	0	0	0
Bayou Cocodrie NWR	Brookes Brake	7	BB	2	2007-06-08	08:30:00	WEVI	0	0	0	1	0	0	0	0	0	0	0	0
Bayou Cocodrie NWR	Brookes Brake	7	BB	3	2007-06-08	08:51:00	ACFL	3	0	0	0	0	0	0	0	0	0	0	0
Bayou Cocodrie NWR	Brookes Brake	7	BB	3	2007-06-08	08:51:00	BGGN	1	0	0	0	0	0	0	0	0	0	0	0
Bayou Cocodrie NWR	Brookes Brake	7	BB	3	2007-06-08	08:51:00	CACH	0	1	0	0	0	0	0	0	0	0	0	0
Bayou Cocodrie NWR	Brookes Brake	7	BB	3	2007-06-08	08:51:00	CARW	0	0	0	1	1	1	0	0	0	0	0	0
Bayou Cocodrie NWR	Brookes Brake	7	BB	3	2007-06-08	08:51:00	EAWP	0	0	0	1	0	0	0	0	0	0	0	0
Bayou Cocodrie NWR	Brookes Brake	7	BB	3	2007-06-08	08:51:00	NOCA	0	1	0	2	0	0	1	0	1	0	0	0
Bayou Cocodrie NWR	Brookes Brake	7	BB	3	2007-06-08	08:51:00	NOPA	0	0	0	0	0	1	1	0	0	0	0	0
Bayou Cocodrie NWR	Brookes Brake	7	BB	3	2007-06-08	08:51:00	RBWO	0	0	0	0	0	1	1	0	0	0	0	0
Bayou Cocodrie NWR	Brookes Brake	7	BB	3	2007-06-08	08:51:00	REVI	1	0	0	0	0	0	0	0	0	0	0	0
Bayou Cocodrie NWR	Brookes Brake	7	BB	3	2007-06-08	08:51:00	RTHU	1	0	0	0	0	0	0	0	0	0	0	0
Bayou Cocodrie NWR	Brookes Brake	7	BB	3	2007-06-08	08:51:00	TUTI	0	0	0	0	0	0	1	0	0	0	0	0
Bayou Cocodrie NWR	Brookes Brake	7	BB	3	2007-06-08	08:51:00	WEVI	0	0	0	1	0	0	0	0	0	0	0	0
Bayou Cocodrie NWR	Brookes Brake	7	BB	3	2007-06-08	08:51:00	WOTH	0	0	0	0	0	1	0	0	0	0	0	0
Bayou Cocodrie NWR	Brookes Brake	7	BB	4	2007-06-08	09:32:00	ACFL	2	0	0	1	0	0	0	0	0	0	0	0
Bayou Cocodrie NWR	Brookes Brake	7	BB	4	2007-06-08	09:32:00	AMCR	0	0	0	0	0	0	0	1	2	0	0	0
Bayou Cocodrie NWR	Brookes Brake	7	BB	4	2007-06-08	09:32:00	CARW	0	0	0	0	0	0	0	0	1	0	0	0
Bayou Cocodrie NWR	Brookes Brake	7	BB	4	2007-06-08	09:32:00	DOWO	0	0	0	0	0	1	0	0	0	0	0	0
Bayou Cocodrie NWR	Brookes Brake	7	BB	4	2007-06-08	09:32:00	GCFL	0	1	0	0	0	0	0	0	0	0	0	0
Bayou Cocodrie NWR	Brookes Brake	7	BB	4	2007-06-08	09:32:00	NOCA	0	0	0	0	1	0	0	1	0	0	0	0
Bayou Cocodrie NWR	Brookes Brake	7	BB	4	2007-06-08	09:32:00	PIWO	0	0	0	0	0	0	0	1	0	0	0	0
Bayou Cocodrie NWR	Brookes Brake	7	BB	4	2007-06-08	09:32:00	RBWO	0	0	0	0	0	0	0	0	1	0	0	0
Bayou Cocodrie NWR	Brookes Brake	7	BB	4	2007-06-08	09:32:00	TUTI	0	0	0	0	0	0	0	1	0	0	0	0
Bayou Cocodrie NWR	Brookes Brake	7	BB	4	2007-06-08	09:32:00	WEVI	2	0	0	0	0	0	0	0	0	0	0	0
Bayou Cocodrie NWR	Brookes Brake	7	BB	4	2007-06-08	09:32:00	YBCH	3	0	0	0	0	0	0	0	0	0	0	0
Bayou Cocodrie NWR	Brookes Brake	7	BB	4	2007-06-08	09:32:00	YTWA	0	0	0	0	0	0	1	0	0	0	0	0
Bayou Cocodrie NWR	Brookes Brake	9	BB	1	2007-06-11	07:48:00	ACFL	1	0	0	2	0	0	0	0	1	0	0	0
Bayou Cocodrie NWR	Brookes Brake	9	BB	1	2007-06-11	07:48:00	BHCO	0	0	0	0	0	2	0	0	0	0	0	0
Bayou Cocodrie NWR	Brookes Brake	9	BB	1	2007-06-11	07:48:00	CACH	0	0	0	0	0	1	0	0	0	0	0	0
Bayou Cocodrie NWR	Brookes Brake	9	BB	1	2007-06-11	07:48:00	CARW	1	0	0	0	0	0	1	0	0	0	0	0
Bayou Cocodrie NWR	Brookes Brake	9	BB	1	2007-06-11	07:48:00	NOCA	3	0	0	1	0	0	0	0	2	0	0	0
Bayou Cocodrie NWR	Brookes Brake	9	BB	1	2007-06-11	07:48:00	NOPA	0	1	0	0	1	0	1	0	0	0	0	0
Bayou Cocodrie NWR	Brookes Brake	9	BB	1	2007-06-11	07:48:00	PIWO	0	0	0	0	0	0	0	0	1	0	0	0
Bayou Cocodrie NWR	Brookes Brake	9	BB	1	2007-06-11	07:48:00	PROW	1	0	0	0	0	0	0	0	0	0	0	0
Bayou Cocodrie NWR	Brookes Brake	9	BB	1	2007-06-11	07:48:00	RBWO	0	0	1	1	0	0	0	0	0	0	0	0
Bayou Cocodrie NWR	Brookes Brake	9	BB	1	2007-06-11	07:48:00	TUTI	0	0	0	0	0	0	1	0	0	0	0	0
Bayou Cocodrie NWR	Brookes Brake	9	BB	1	2007-06-11	07:48:00	WEVI	0	0	0	0	0	2	0	0	0	0	0	0
Bayou Cocodrie NWR	Brookes Brake	9	BB	1	2007-06-11	07:48:00	YBCU	0	0	0	0	0	0	0	0	1	0	0	0
Bayou Cocodrie NWR	Brookes Brake	9	BB	2	2007-06-11	08:13:00	ACFL	2	0	0	0	0	0	0	0	0	0	0	0
Bayou Cocodrie NWR	Brookes Brake	9	BB	2	2007-06-11	08:13:00	BGGN	1	0	0	0	0	0	0	0	0	0	0	0
Bayou Cocodrie NWR	Brookes Brake	9	BB	2	2007-06-11	08:13:00	CACH	0	0	0	0	1	0	0	0	0	0	0	0
Bayou Cocodrie NWR	Brookes Brake	9	BB	2	2007-06-11	08:13:00	CARW	0	0	0	0	0	0	1	0	0	0	0	0
Bayou Cocodrie NWR	Brookes Brake	9	BB	2	2007-06-11	08:13:00	EAWP	0	0	0	1	0	0	0	0	0	0	0	0
Bayou Cocodrie NWR	Brookes Brake	9	BB	2	2007-06-11	08:13:00	GCFL	0	0	0	0	0	1	0	0	0	0	0	0
Bayou Cocodrie NWR	Brookes Brake	9	BB	2	2007-06-11	08:13:00	HAWO	0	0	0	0	0	0	0	0	1	0	0	0
Bayou Cocodrie NWR	Brookes Brake	9	BB	2	2007-06-11	08:13:00	NOCA	0	0	1	0	0	0	3	0	0	0	0	0
Bayou Cocodrie NWR	Brookes Brake	9	BB	2	2007-06-11	08:13:00	NOPA	0	0	1	2	0	0	0	0	0	0	0	0
Bayou Cocodrie NWR	Brookes Brake	9	BB	2	2007-06-11	08:13:00	PIWO	0	0	0	0	0	0	0	0	1	0	0	0
Bayou Cocodrie NWR	Brookes Brake	9	BB	2	2007-06-11	08:13:00	PROW	0	0	1	0	0	0	0	0	0	0	0	0
Bayou Cocodrie NWR	Brookes Brake	9	BB	2	2007-06-11	08:13:00	RBWO	0	0	0	1	0	0	1	0	0	0	0	0
Bayou Cocodrie NWR	Brookes Brake	9	BB	2	2007-06-11	08:13:00	REVI	0	0	0	1	0	0	0	0	0	0	0	0
Bayou Cocodrie NWR	Brookes Brake	9	BB	2	2007-06-11	08:13:00	TUTI	0	0	0	0	0	0	1	0	0	0	0	0
Bayou Cocodrie NWR	Brookes Brake	9	BB	2	2007-06-11	08:13:00	WEVI	1	0	0	1	0	0	0	0	0	0	0	0
Bayou Cocodrie NWR	Brookes Brake	9	BB	3	2007-06-11	08:40:00	ACFL	0	0	1	1	0	2	0	0	0	0	0	0
Bayou Cocodrie NWR	Brookes Brake	9	BB	3	2007-06-11	08:40:00	CARW	0	0	0	1	0	0	1	0	0	0	0	0
Bayou Cocodrie NWR	Brookes Brake	9	BB	3	2007-06-11	08:40:00	GCFL	0	0	1	0	0	0	0	0	0	0	0	0
Bayou Cocodrie NWR	Brookes Brake	9	BB	3	2007-06-11	08:40:00	NOCA	0	0	0	2	0	0	1	0	0	0	0	0
Bayou Cocodrie NWR	Brookes Brake	9	BB	3	2007-06-11	08:40:00	NOPA	0	0	0	1	0	0	0	0	1	0	0	0
Bayou Cocodrie NWR	Brookes Brake	9	BB	3	2007-06-11	08:40:00	RBWO	0	0	1	0	0	0	1	0	0	0	0	0
Bayou Cocodrie NWR	Brookes Brake	9	BB	3	2007-06-11	08:40:00	TUTI	0	1	0	0	0	0	0	0	0	0	0	0
Bayou Cocodrie NWR	Brookes Brake	9	BB	3	2007-06-11	08:40:00	WBNU	0	0	1	0	0	0	0	0	0	0	0	0
Bayou Cocodrie NWR	Brookes Brake	9	BB	3	2007-06-11	08:40:00	WEVI	1	0	0	1	0	0	0	0	0	0	0	0
Bayou Cocodrie NWR	Brookes Brake	9	BB	4	2007-06-11	09:01:00	ACFL	2	1	0	0	0	1	0	0	0	0	0	0
Bayou Cocodrie NWR	Brookes Brake	9	BB	4	2007-06-11	09:01:00	BGGN	1	0	0	0	0	0	0	0	0	0	0	0
Bayou Cocodrie NWR	Brookes Brake	9	BB	4	2007-06-11	09:01:00	BHCO	0	0	0	0	0	1	0	1	0	0	0	0
Bayou Cocodrie NWR	Brookes Brake	9	BB	4	2007-06-11	09:01:00	CACH	1	0	0	1	0	0	0	0	0	0	0	0
Bayou Cocodrie NWR	Brookes Brake	9	BB	4	2007-06-11	09:01:00	CARW	0	0	0	0	0	1	0	0	1	0	0	0
Bayou Cocodrie NWR	Brookes Brake	9	BB	4	2007-06-11	09:01:00	NOCA	0	0	0	1	1	0	2	0	1	0	0	0
Bayou Cocodrie NWR	Brookes Brake	9	BB	4	2007-06-11	09:01:00	NOPA	1	0	0	0	0	0	0	0	0	0	0	0
Bayou Cocodrie NWR	Brookes Brake	9	BB	4	2007-06-11	09:01:00	PIWO	0	0	0	0	1	0	0	0	0	0	0	0
Bayou Cocodrie NWR	Brookes Brake	9	BB	4	2007-06-11	09:01:00	PROW	1	0	0	0	1	0	0	0	0	0	0	0
Bayou Cocodrie NWR	Brookes Brake	9	BB	4	2007-06-11	09:01:00	RBWO	0	0	0	1	0	0	0	0	0	0	0	0
Bayou Cocodrie NWR	Brookes Brake	9	BB	4	2007-06-11	09:01:00	TUTI	0	0	0	1	0	0	0	0	0	0	0	0
Bayou Cocodrie NWR	Brookes Brake	9	BB	4	2007-06-11	09:01:00	WEVI	1	0	0	0	0	1	0	0	0	0	0	0
Bayou Cocodrie NWR	Brookes Brake	10	BB	1	2007-06-12	07:55:00	ACFL	3	0	0	2	0	0	0	0	0	0	0	0
Bayou Cocodrie NWR	Brookes Brake	10	BB	1	2007-06-12	07:55:00	BGGN	0	0	0	0	1	0	0	0	0	0	0	0
Bayou Cocodrie NWR	Brookes Brake	10	BB	1	2007-06-12	07:55:00	BHCO	0	0	0	0	0	0	0	0	1	0	0	0
Bayou Cocodrie NWR	Brookes Brake	10	BB	1	2007-06-12	07:55:00	CACH	0	0	0	0	2	0	0	0	0	0	0	0
Bayou Cocodrie NWR	Brookes Brake	10	BB	1	2007-06-12	07:55:00	CARW	1	0	0	0	0	0	0	0	1	0	0	0
Bayou Cocodrie NWR	Brookes Brake	10	BB	1	2007-06-12	07:55:00	NOCA	0	0	0	0	0	0	3	0	0	0	0	0
Bayou Cocodrie NWR	Brookes Brake	10	BB	1	2007-06-12	07:55:00	NOPA	0	0	0	0	0	1	0	0	0	0	0	0
Bayou Cocodrie NWR	Brookes Brake	10	BB	1	2007-06-12	07:55:00	PROW	0	0	0	2	0	0	0	0	0	0	0	0
Bayou Cocodrie NWR	Brookes Brake	10	BB	1	2007-06-12	07:55:00	RBWO	0	0	0	1	0	1	0	0	0	0	0	0
Bayou Cocodrie NWR	Brookes Brake	10	BB	1	2007-06-12	07:55:00	REVI	1	0	0	0	0	0	0	0	0	0	0	0
Bayou Cocodrie NWR	Brookes Brake	10	BB	1	2007-06-12	07:55:00	TUTI	0	0	0	0	0	0	1	0	0	0	0	0
Bayou Cocodrie NWR	Brookes Brake	10	BB	1	2007-06-12	07:55:00	WEVI	1	0	0	1	0	0	0	0	0	0	0	0
Bayou Cocodrie NWR	Brookes Brake	10	BB	1	2007-06-12	07:55:00	YTVI	0	0	0	0	0	1	0	0	0	0	0	0
Bayou Cocodrie NWR	Brookes Brake	10	BB	1	2007-06-12	07:55:00	YTWA	0	0	0	1	0	0	0	0	0	0	0	0
Bayou Cocodrie NWR	Brookes Brake	10	BB	2	2007-06-12	08:21:00	ACFL	0	0	1	2	0	0	0	0	1	0	0	0
Bayou Cocodrie NWR	Brookes Brake	10	BB	2	2007-06-12	08:21:00	CACH	0	0	0	2	0	1	0	0	0	0	0	0
Bayou Cocodrie NWR	Brookes Brake	10	BB	2	2007-06-12	08:21:00	CARW	2	0	0	0	0	0	0	0	0	0	0	0
Bayou Cocodrie NWR	Brookes Brake	10	BB	2	2007-06-12	08:21:00	GCFL	0	0	0	1	0	0	0	0	0	0	0	0
Bayou Cocodrie NWR	Brookes Brake	10	BB	2	2007-06-12	08:21:00	NOCA	0	1	0	1	0	1	1	0	1	0	0	0
Bayou Cocodrie NWR	Brookes Brake	10	BB	2	2007-06-12	08:21:00	NOPA	0	0	0	2	0	1	0	1	0	0	0	0
Bayou Cocodrie NWR	Brookes Brake	10	BB	2	2007-06-12	08:21:00	PROW	0	0	0	1	0	0	0	0	0	0	0	0
Bayou Cocodrie NWR	Brookes Brake	10	BB	2	2007-06-12	08:21:00	RBWO	0	0	0	0	0	0	0	0	1	0	0	0
Bayou Cocodrie NWR	Brookes Brake	10	BB	2	2007-06-12	08:21:00	TUTI	0	0	0	0	0	0	1	1	0	0	0	0
Bayou Cocodrie NWR	Brookes Brake	10	BB	2	2007-06-12	08:21:00	YBCU	0	0	0	0	0	0	1	0	0	0	0	0
Bayou Cocodrie NWR	Brookes Brake	10	BB	2	2007-06-12	08:21:00	YTVI	1	0	0	0	0	0	0	0	0	0	0	0
Bayou Cocodrie NWR	Brookes Brake	10	BB	3	2007-06-12	08:50:00	ACFL	1	0	0	1	0	0	0	0	0	0	0	0
Bayou Cocodrie NWR	Brookes Brake	10	BB	3	2007-06-12	08:50:00	BGGN	0	0	0	1	0	0	0	0	0	0	0	0
Bayou Cocodrie NWR	Brookes Brake	10	BB	3	2007-06-12	08:50:00	CACH	0	0	0	0	1	0	0	0	0	0	0	0
Bayou Cocodrie NWR	Brookes Brake	10	BB	3	2007-06-12	08:50:00	CARW	0	0	0	2	0	0	0	1	0	0	0	0
Bayou Cocodrie NWR	Brookes Brake	10	BB	3	2007-06-12	08:50:00	NOCA	0	0	0	2	0	0	1	0	0	0	0	0
Bayou Cocodrie NWR	Brookes Brake	10	BB	3	2007-06-12	08:50:00	NOPA	0	0	0	3	0	0	0	0	0	0	0	0
Bayou Cocodrie NWR	Brookes Brake	10	BB	3	2007-06-12	08:50:00	PIWO	0	0	0	0	0	1	0	0	0	0	0	0
Bayou Cocodrie NWR	Brookes Brake	10	BB	3	2007-06-12	08:50:00	PROW	2	0	0	0	0	0	0	0	0	0	0	0
Bayou Cocodrie NWR	Brookes Brake	10	BB	3	2007-06-12	08:50:00	RBWO	0	0	0	0	0	0	1	0	0	0	0	0
Bayou Cocodrie NWR	Brookes Brake	10	BB	3	2007-06-12	08:50:00	REVI	1	0	0	0	0	0	0	0	0	0	0	0
Bayou Cocodrie NWR	Brookes Brake	10	BB	3	2007-06-12	08:50:00	TUTI	0	0	0	1	0	0	0	0	0	0	0	0
Bayou Cocodrie NWR	Brookes Brake	10	BB	3	2007-06-12	08:50:00	WEVI	1	0	0	0	0	0	0	0	0	0	0	0
Bayou Cocodrie NWR	Brookes Brake	10	BB	3	2007-06-12	08:50:00	WOTH	0	0	0	1	0	0	0	0	0	0	0	0
Bayou Cocodrie NWR	Brookes Brake	10	BB	4	2007-06-12	09:11:00	ACFL	1	0	0	2	0	0	0	0	0	0	0	0
Bayou Cocodrie NWR	Brookes Brake	10	BB	4	2007-06-12	09:11:00	AMCR	0	0	0	0	0	0	0	0	1	0	0	0
Bayou Cocodrie NWR	Brookes Brake	10	BB	4	2007-06-12	09:11:00	CACH	0	0	0	1	0	0	0	0	0	0	0	0
Bayou Cocodrie NWR	Brookes Brake	10	BB	4	2007-06-12	09:11:00	CARW	0	0	0	1	0	0	1	0	1	0	0	0
Bayou Cocodrie NWR	Brookes Brake	10	BB	4	2007-06-12	09:11:00	EAWP	0	0	0	0	0	0	0	0	1	0	0	0
Bayou Cocodrie NWR	Brookes Brake	10	BB	4	2007-06-12	09:11:00	HOWA	2	0	0	0	0	0	0	0	0	0	0	0
Bayou Cocodrie NWR	Brookes Brake	10	BB	4	2007-06-12	09:11:00	NOCA	0	0	0	2	0	0	0	0	1	0	0	0
Bayou Cocodrie NWR	Brookes Brake	10	BB	4	2007-06-12	09:11:00	NOPA	1	0	0	1	0	0	0	0	0	0	0	0
Bayou Cocodrie NWR	Brookes Brake	10	BB	4	2007-06-12	09:11:00	PROW	0	0	0	0	0	2	0	0	0	0	0	0
Bayou Cocodrie NWR	Brookes Brake	10	BB	4	2007-06-12	09:11:00	RBWO	0	0	0	1	0	0	0	0	0	0	0	0
Bayou Cocodrie NWR	Brookes Brake	10	BB	4	2007-06-12	09:11:00	RHWO	0	0	0	0	1	0	0	0	0	0	0	0
Bayou Cocodrie NWR	Brookes Brake	10	BB	4	2007-06-12	09:11:00	TUTI	0	0	0	0	0	0	1	0	0	0	0	0
Bayou Cocodrie NWR	Brookes Brake	10	BB	4	2007-06-12	09:11:00	WEVI	0	0	0	0	0	2	0	0	0	0	0	0
Bayou Cocodrie NWR	Brookes Brake	10	BB	4	2007-06-12	09:11:00	YBCU	0	0	0	1	0	0	0	0	0	0	0	0
Bayou Cocodrie NWR	Brookes Brake	11	BB	1	2007-06-14	07:52:00	ACFL	1	0	1	2	0	0	0	0	0	0	0	0
Bayou Cocodrie NWR	Brookes Brake	11	BB	1	2007-06-14	07:52:00	CACH	0	0	0	3	0	0	0	0	0	0	0	0
Bayou Cocodrie NWR	Brookes Brake	11	BB	1	2007-06-14	07:52:00	CARW	0	0	0	1	0	0	0	1	0	0	0	0
Bayou Cocodrie NWR	Brookes Brake	11	BB	1	2007-06-14	07:52:00	HOWA	0	0	1	0	0	0	0	0	0	0	0	0
Bayou Cocodrie NWR	Brookes Brake	11	BB	1	2007-06-14	07:52:00	NOCA	0	0	0	1	0	0	0	0	1	0	0	0
Bayou Cocodrie NWR	Brookes Brake	11	BB	1	2007-06-14	07:52:00	NOPA	0	0	0	3	0	0	0	0	0	0	0	0
Bayou Cocodrie NWR	Brookes Brake	11	BB	1	2007-06-14	07:52:00	PROW	0	0	0	0	1	0	0	0	0	0	0	0
Bayou Cocodrie NWR	Brookes Brake	11	BB	1	2007-06-14	07:52:00	RBWO	0	0	0	1	0	0	1	0	1	0	0	0
Bayou Cocodrie NWR	Brookes Brake	11	BB	1	2007-06-14	07:52:00	REVI	0	0	0	1	0	1	0	0	0	0	0	0
Bayou Cocodrie NWR	Brookes Brake	11	BB	1	2007-06-14	07:52:00	TUTI	0	0	0	0	0	1	0	0	0	0	0	0
Bayou Cocodrie NWR	Brookes Brake	11	BB	1	2007-06-14	07:52:00	WEVI	1	1	0	0	1	0	0	0	0	0	0	0
Bayou Cocodrie NWR	Brookes Brake	11	BB	2	2007-06-14	08:15:00	ACFL	1	0	1	1	0	0	0	0	0	0	0	0
Bayou Cocodrie NWR	Brookes Brake	11	BB	2	2007-06-14	08:15:00	BGGN	0	0	0	1	0	0	0	0	0	0	0	0
Bayou Cocodrie NWR	Brookes Brake	11	BB	2	2007-06-14	08:15:00	BLJA	0	0	0	1	0	0	0	0	0	0	0	0
Bayou Cocodrie NWR	Brookes Brake	11	BB	2	2007-06-14	08:15:00	CACH	0	0	0	2	0	0	0	0	0	0	0	0
Bayou Cocodrie NWR	Brookes Brake	11	BB	2	2007-06-14	08:15:00	CARW	0	0	0	0	0	0	3	0	0	0	0	0
Bayou Cocodrie NWR	Brookes Brake	11	BB	2	2007-06-14	08:15:00	EATO	0	0	0	1	0	0	0	0	0	0	0	0
Bayou Cocodrie NWR	Brookes Brake	11	BB	2	2007-06-14	08:15:00	NOCA	0	0	0	0	0	0	2	0	0	0	0	0
Bayou Cocodrie NWR	Brookes Brake	11	BB	2	2007-06-14	08:15:00	NOPA	0	0	0	1	0	0	0	0	0	0	0	0
Bayou Cocodrie NWR	Brookes Brake	11	BB	2	2007-06-14	08:15:00	RBWO	0	0	0	0	0	0	1	0	0	0	0	0
Bayou Cocodrie NWR	Brookes Brake	11	BB	2	2007-06-14	08:15:00	TUTI	0	0	0	0	0	1	0	1	0	0	0	0
Bayou Cocodrie NWR	Brookes Brake	11	BB	2	2007-06-14	08:15:00	WEVI	0	1	0	1	0	0	0	0	0	0	0	0
Bayou Cocodrie NWR	Brookes Brake	11	BB	2	2007-06-14	08:15:00	YBCU	0	0	0	0	0	0	1	0	0	0	0	0
Bayou Cocodrie NWR	Brookes Brake	1	A	16	2010-05-19	08:56:00	BGGN	4	0	0	0	0	0	0	0	0	0	0	0
Bayou Cocodrie NWR	Brookes Brake	1	A	16	2010-05-19	08:56:00	CARW	0	0	0	1	0	0	0	0	0	0	0	0
Bayou Cocodrie NWR	Brookes Brake	1	A	16	2010-05-19	08:56:00	EAWP	0	0	0	1	0	0	1	0	0	0	0	0
Bayou Cocodrie NWR	Brookes Brake	1	A	16	2010-05-19	08:56:00	GCFL	0	0	0	0	0	1	0	0	0	0	0	0
Bayou Cocodrie NWR	Brookes Brake	1	A	16	2010-05-19	08:56:00	INBU	0	0	0	0	0	0	0	1	0	0	0	0
Bayou Cocodrie NWR	Brookes Brake	1	A	16	2010-05-19	08:56:00	NOCA	0	0	0	2	0	0	0	0	0	0	0	0
Bayou Cocodrie NWR	Brookes Brake	1	A	16	2010-05-19	08:56:00	PROW	0	0	1	0	0	0	0	0	0	0	0	0
Bayou Cocodrie NWR	Brookes Brake	1	A	16	2010-05-19	08:56:00	RBWO	0	0	0	0	0	0	0	0	1	0	0	0
Bayou Cocodrie NWR	Brookes Brake	1	A	16	2010-05-19	08:56:00	REVI	0	0	0	0	0	0	0	0	1	0	0	0
Bayou Cocodrie NWR	Brookes Brake	1	A	16	2010-05-19	08:56:00	RHWO	0	0	0	0	0	0	1	0	0	0	0	0
Bayou Cocodrie NWR	Brookes Brake	1	A	16	2010-05-19	08:56:00	TUTI	0	0	0	0	0	0	0	0	1	0	0	0
Bayou Cocodrie NWR	Brookes Brake	1	A	16	2010-05-19	08:56:00	WEVI	0	0	0	0	0	0	0	0	1	0	0	0
Bayou Cocodrie NWR	Brookes Brake	1	A	16	2010-05-19	08:56:00	YBCU	0	0	0	0	0	0	0	0	1	0	0	0
Bayou Cocodrie NWR	Brookes Brake	1	A	17	2010-05-19	09:44:00	ACFL	1	0	0	0	1	0	0	0	0	0	0	0
Bayou Cocodrie NWR	Brookes Brake	1	A	17	2010-05-19	09:44:00	AMCR	0	0	0	0	0	0	0	1	0	0	0	0
Bayou Cocodrie NWR	Brookes Brake	1	A	17	2010-05-19	09:44:00	BHCO	0	0	0	0	0	0	0	0	1	0	0	0
Bayou Cocodrie NWR	Brookes Brake	1	A	17	2010-05-19	09:44:00	CARW	0	0	0	0	0	0	0	0	1	0	0	0
Bayou Cocodrie NWR	Brookes Brake	1	A	17	2010-05-19	09:44:00	GCFL	0	0	0	0	1	0	0	0	0	0	0	0
Bayou Cocodrie NWR	Brookes Brake	1	A	17	2010-05-19	09:44:00	LBHE	0	0	0	0	0	0	0	0	1	0	0	0
Bayou Cocodrie NWR	Brookes Brake	1	A	17	2010-05-19	09:44:00	MODO	0	0	0	0	0	0	0	0	1	0	0	0
Bayou Cocodrie NWR	Brookes Brake	1	A	17	2010-05-19	09:44:00	NOCA	0	0	0	1	0	0	0	0	1	0	0	0
Bayou Cocodrie NWR	Brookes Brake	1	A	17	2010-05-19	09:44:00	NOPA	0	0	0	1	0	0	0	0	0	0	0	0
Bayou Cocodrie NWR	Brookes Brake	1	A	17	2010-05-19	09:44:00	PIWO	0	0	0	0	0	0	0	0	1	0	0	0
Bayou Cocodrie NWR	Brookes Brake	1	A	17	2010-05-19	09:44:00	PROW	1	0	0	0	0	0	0	0	0	0	0	0
Bayou Cocodrie NWR	Brookes Brake	1	A	17	2010-05-19	09:44:00	REVI	0	0	0	0	1	0	0	0	0	0	0	0
Bayou Cocodrie NWR	Brookes Brake	1	A	17	2010-05-19	09:44:00	SUTA	2	0	0	0	0	0	0	0	0	0	0	0
Bayou Cocodrie NWR	Brookes Brake	1	A	17	2010-05-19	09:44:00	TUTI	0	0	2	0	0	0	1	0	0	0	0	0
Bayou Cocodrie NWR	Brookes Brake	1	A	17	2010-05-19	09:44:00	WEVI	1	0	0	0	0	0	0	0	0	0	0	0
Bayou Cocodrie NWR	Brookes Brake	1	A	17	2010-05-19	09:44:00	YBCU	0	0	0	0	1	0	0	0	0	0	0	0
Bayou Cocodrie NWR	Brookes Brake	1	A	18	2010-05-20	08:30:00	AMCR	0	0	0	0	0	0	1	0	0	0	0	0
Bayou Cocodrie NWR	Brookes Brake	1	A	18	2010-05-20	08:30:00	EAWP	0	0	0	0	0	0	1	0	0	0	0	0
Bayou Cocodrie NWR	Brookes Brake	1	A	18	2010-05-20	08:30:00	GCFL	0	0	1	0	0	0	0	0	0	0	0	0
Bayou Cocodrie NWR	Brookes Brake	1	A	18	2010-05-20	08:30:00	HOWA	0	0	0	1	0	0	0	0	0	0	0	0
Bayou Cocodrie NWR	Brookes Brake	1	A	18	2010-05-20	08:30:00	INBU	0	0	0	0	1	0	0	0	0	0	0	0
Bayou Cocodrie NWR	Brookes Brake	1	A	18	2010-05-20	08:30:00	NOCA	0	0	0	1	0	0	0	0	1	0	0	0
Bayou Cocodrie NWR	Brookes Brake	1	A	18	2010-05-20	08:30:00	NOPA	2	0	0	0	0	0	0	0	0	0	0	0
Bayou Cocodrie NWR	Brookes Brake	1	A	18	2010-05-20	08:30:00	PROW	2	0	0	0	0	0	0	0	0	0	0	0
Bayou Cocodrie NWR	Brookes Brake	1	A	18	2010-05-20	08:30:00	RBWO	0	0	0	1	0	0	0	0	0	0	0	0
Bayou Cocodrie NWR	Brookes Brake	1	A	18	2010-05-20	08:30:00	REVI	0	0	0	0	0	0	1	0	0	0	0	0
Bayou Cocodrie NWR	Brookes Brake	1	A	18	2010-05-20	08:30:00	TUTI	0	0	0	0	0	1	1	0	0	0	0	0
Bayou Cocodrie NWR	Brookes Brake	1	A	18	2010-05-20	08:30:00	WEVI	0	0	0	0	0	0	0	0	1	0	0	0
Bayou Cocodrie NWR	Brookes Brake	1	A	18	2010-05-20	08:30:00	YBCH	0	0	0	0	0	0	0	1	0	0	0	0
Bayou Cocodrie NWR	Brookes Brake	1	A	18	2010-05-20	08:30:00	YBCU	0	0	0	0	0	0	0	0	1	0	0	0
Bayou Cocodrie NWR	Brookes Brake	1	A	19	2010-05-20	09:26:00	ACFL	0	0	0	1	0	0	0	0	0	0	0	0
Bayou Cocodrie NWR	Brookes Brake	1	A	19	2010-05-20	09:26:00	AMCR	0	0	0	0	0	0	0	0	1	0	0	0
Bayou Cocodrie NWR	Brookes Brake	1	A	19	2010-05-20	09:26:00	BGGN	1	0	0	0	0	0	0	0	0	0	0	0
Bayou Cocodrie NWR	Brookes Brake	1	A	19	2010-05-20	09:26:00	BLJA	0	0	0	0	0	0	0	1	0	0	0	0
Bayou Cocodrie NWR	Brookes Brake	1	A	19	2010-05-20	09:26:00	CACH	1	0	0	0	0	0	0	0	0	0	0	0
Bayou Cocodrie NWR	Brookes Brake	1	A	19	2010-05-20	09:26:00	CARW	0	0	0	1	0	0	0	0	0	0	0	0
Bayou Cocodrie NWR	Brookes Brake	1	A	19	2010-05-20	09:26:00	EAWP	0	0	0	0	0	0	1	0	0	0	0	0
Bayou Cocodrie NWR	Brookes Brake	1	A	19	2010-05-20	09:26:00	INBU	0	0	0	1	0	0	0	1	0	0	0	0
Bayou Cocodrie NWR	Brookes Brake	1	A	19	2010-05-20	09:26:00	KEWA	0	0	0	0	0	0	0	0	1	0	0	0
Bayou Cocodrie NWR	Brookes Brake	1	A	19	2010-05-20	09:26:00	NOPA	0	0	0	0	1	0	0	0	0	0	0	0
Bayou Cocodrie NWR	Brookes Brake	1	A	19	2010-05-20	09:26:00	PIWO	0	0	0	0	0	0	0	1	0	0	0	0
Bayou Cocodrie NWR	Brookes Brake	1	A	19	2010-05-20	09:26:00	PROW	0	0	0	1	0	0	0	0	0	0	0	0
Bayou Cocodrie NWR	Brookes Brake	1	A	19	2010-05-20	09:26:00	RBWO	0	0	0	0	2	0	0	0	0	0	0	0
Bayou Cocodrie NWR	Brookes Brake	1	A	19	2010-05-20	09:26:00	REVI	1	0	0	0	0	0	0	0	0	0	0	0
Bayou Cocodrie NWR	Brookes Brake	1	A	19	2010-05-20	09:26:00	RTHU	0	0	1	0	0	0	0	0	0	0	0	0
Bayou Cocodrie NWR	Brookes Brake	1	A	19	2010-05-20	09:26:00	SUTA	0	0	0	0	0	0	0	1	0	0	0	0
Bayou Cocodrie NWR	Brookes Brake	1	A	19	2010-05-20	09:26:00	TUTI	0	0	0	0	0	0	0	1	0	0	0	0
Bayou Cocodrie NWR	Brookes Brake	1	A	19	2010-05-20	09:26:00	WEVI	0	0	0	1	0	0	0	0	0	0	0	0
Bayou Cocodrie NWR	Brookes Brake	1	A	19	2010-05-20	09:26:00	YBCU	0	0	0	0	0	1	0	0	0	0	0	0
Bayou Cocodrie NWR	Brookes Brake	8	A	7	2010-05-21	08:40:00	ACFL	2	0	0	0	0	0	0	0	0	0	0	0
Bayou Cocodrie NWR	Brookes Brake	8	A	7	2010-05-21	08:40:00	CARW	0	0	0	1	0	0	1	0	0	0	0	0
Bayou Cocodrie NWR	Brookes Brake	8	A	7	2010-05-21	08:40:00	HOWA	0	0	1	0	0	0	0	0	0	0	0	0
Bayou Cocodrie NWR	Brookes Brake	8	A	7	2010-05-21	08:40:00	KEWA	0	0	0	0	0	0	0	1	0	0	0	0
Bayou Cocodrie NWR	Brookes Brake	8	A	7	2010-05-21	08:40:00	NOCA	1	0	0	1	0	0	1	0	0	0	0	0
Bayou Cocodrie NWR	Brookes Brake	8	A	7	2010-05-21	08:40:00	NOPA	0	0	0	0	1	0	0	0	0	0	0	0
Bayou Cocodrie NWR	Brookes Brake	8	A	7	2010-05-21	08:40:00	PIWO	1	0	0	0	0	0	0	0	0	0	0	0
Bayou Cocodrie NWR	Brookes Brake	8	A	7	2010-05-21	08:40:00	PROW	1	0	0	0	0	0	0	0	0	0	0	0
Bayou Cocodrie NWR	Brookes Brake	8	A	7	2010-05-21	08:40:00	RBWO	2	0	0	0	0	1	0	0	0	0	0	0
Bayou Cocodrie NWR	Brookes Brake	8	A	7	2010-05-21	08:40:00	REVI	0	0	0	0	1	0	0	1	0	0	0	0
Bayou Cocodrie NWR	Brookes Brake	8	A	7	2010-05-21	08:40:00	TUTI	0	0	0	1	0	0	0	0	0	0	0	0
Bayou Cocodrie NWR	Brookes Brake	8	A	7	2010-05-21	08:40:00	WEVI	0	0	0	0	1	0	0	0	0	0	0	0
Bayou Cocodrie NWR	Brookes Brake	8	A	13	2010-05-21	09:33:00	ACFL	2	0	0	0	0	0	0	0	0	0	0	0
Bayou Cocodrie NWR	Brookes Brake	8	A	13	2010-05-21	09:33:00	CARW	0	0	0	0	0	0	0	1	0	0	0	0
Bayou Cocodrie NWR	Brookes Brake	8	A	13	2010-05-21	09:33:00	EATO	1	0	0	0	0	0	0	0	0	0	0	0
Bayou Cocodrie NWR	Brookes Brake	8	A	13	2010-05-21	09:33:00	GCFL	0	0	0	1	0	0	0	0	0	0	0	0
Bayou Cocodrie NWR	Brookes Brake	8	A	13	2010-05-21	09:33:00	KEWA	0	0	0	0	0	1	0	0	0	0	0	0
Bayou Cocodrie NWR	Brookes Brake	8	A	13	2010-05-21	09:33:00	NOCA	1	0	0	0	0	0	1	0	0	0	0	0
Bayou Cocodrie NWR	Brookes Brake	8	A	13	2010-05-21	09:33:00	PROW	1	0	0	0	1	0	0	0	0	1	0	0
Bayou Cocodrie NWR	Brookes Brake	8	A	13	2010-05-21	09:33:00	REVI	0	0	0	0	0	1	0	0	0	0	0	0
Bayou Cocodrie NWR	Brookes Brake	8	A	13	2010-05-21	09:33:00	TUTI	1	0	0	0	0	0	1	0	0	0	0	0
Bayou Cocodrie NWR	Brookes Brake	8	A	13	2010-05-21	09:33:00	WEVI	0	0	0	0	0	1	0	0	0	0	0	0
Bayou Cocodrie NWR	Brookes Brake	8	A	13	2010-05-21	09:33:00	YBCU	0	0	0	0	0	0	1	0	0	0	0	0
Bayou Cocodrie NWR	Brookes Brake	8	A	14	2010-05-21	08:20:00	ACFL	2	0	0	1	0	0	0	0	0	0	0	0
Bayou Cocodrie NWR	Brookes Brake	8	A	14	2010-05-21	08:20:00	CARW	0	0	0	0	0	1	0	0	0	0	0	0
Bayou Cocodrie NWR	Brookes Brake	8	A	14	2010-05-21	08:20:00	EAWP	0	0	0	0	0	0	0	1	0	0	0	0
Bayou Cocodrie NWR	Brookes Brake	8	A	14	2010-05-21	08:20:00	GCFL	1	0	0	0	0	0	0	0	0	0	0	0
Bayou Cocodrie NWR	Brookes Brake	8	A	14	2010-05-21	08:20:00	HOWA	0	0	0	1	0	0	0	0	0	0	0	0
Bayou Cocodrie NWR	Brookes Brake	8	A	14	2010-05-21	08:20:00	NOPA	1	0	0	1	0	0	0	0	0	0	0	0
Bayou Cocodrie NWR	Brookes Brake	8	A	14	2010-05-21	08:20:00	PIWO	0	0	0	1	0	0	0	0	0	0	0	0
Bayou Cocodrie NWR	Brookes Brake	8	A	14	2010-05-21	08:20:00	PROW	0	0	0	1	0	0	0	1	0	0	0	0
Bayou Cocodrie NWR	Brookes Brake	8	A	14	2010-05-21	08:20:00	RBWO	0	0	0	0	1	0	0	0	0	0	0	0
Bayou Cocodrie NWR	Brookes Brake	8	A	14	2010-05-21	08:20:00	RSHA	0	0	0	0	0	0	0	1	0	0	0	0
Bayou Cocodrie NWR	Brookes Brake	8	A	14	2010-05-21	08:20:00	TUTI	0	0	0	1	0	0	0	0	0	0	0	0
Bayou Cocodrie NWR	Brookes Brake	8	A	14	2010-05-21	08:20:00	WEVI	0	0	0	2	0	0	0	0	0	0	0	0
Bayou Cocodrie NWR	Brookes Brake	8	A	14	2010-05-21	08:20:00	YBCU	0	0	0	0	0	1	0	0	1	0	0	0
Bayou Cocodrie NWR	Brookes Brake	2	A	7	2010-06-02	09:23:00	ACFL	0	0	0	0	0	1	0	0	0	0	0	0
Bayou Cocodrie NWR	Brookes Brake	2	A	7	2010-06-02	09:23:00	BHCO	0	0	0	1	0	0	0	0	0	0	0	0
Bayou Cocodrie NWR	Brookes Brake	2	A	7	2010-06-02	09:23:00	CACH	0	0	0	1	0	0	0	0	0	0	0	0
Bayou Cocodrie NWR	Brookes Brake	2	A	7	2010-06-02	09:23:00	CARW	0	0	0	0	1	0	0	0	0	0	0	0
Bayou Cocodrie NWR	Brookes Brake	2	A	7	2010-06-02	09:23:00	GCFL	0	0	0	0	0	0	1	0	0	0	0	0
Bayou Cocodrie NWR	Brookes Brake	2	A	7	2010-06-02	09:23:00	HOWA	0	0	0	1	0	0	0	0	0	0	0	0
Bayou Cocodrie NWR	Brookes Brake	2	A	7	2010-06-02	09:23:00	INBU	0	0	0	1	1	0	0	0	0	0	0	0
Bayou Cocodrie NWR	Brookes Brake	2	A	7	2010-06-02	09:23:00	NOCA	0	0	0	0	1	0	0	0	0	0	0	0
Bayou Cocodrie NWR	Brookes Brake	2	A	7	2010-06-02	09:23:00	NOPA	0	0	0	1	0	1	0	0	0	0	0	0
Bayou Cocodrie NWR	Brookes Brake	2	A	7	2010-06-02	09:23:00	RBWO	0	0	0	0	0	0	1	0	0	0	0	0
Bayou Cocodrie NWR	Brookes Brake	2	A	7	2010-06-02	09:23:00	RSHA	0	0	0	0	0	0	0	0	0	1	0	0
Bayou Cocodrie NWR	Brookes Brake	2	A	7	2010-06-02	09:23:00	SUTA	1	0	0	0	0	0	0	0	0	0	0	0
Bayou Cocodrie NWR	Brookes Brake	2	A	7	2010-06-02	09:23:00	TUTI	0	0	0	2	0	0	0	0	0	0	0	0
Bayou Cocodrie NWR	Brookes Brake	2	A	7	2010-06-02	09:23:00	WEVI	0	0	1	0	0	0	0	0	0	0	0	0
Bayou Cocodrie NWR	Brookes Brake	2	A	7	2010-06-02	09:23:00	YBCH	0	0	0	0	0	0	0	0	1	0	0	0
Bayou Cocodrie NWR	Brookes Brake	2	A	8	2010-06-02	08:49:00	ACFL	0	0	0	1	0	0	0	0	0	0	0	0
Bayou Cocodrie NWR	Brookes Brake	2	A	8	2010-06-02	08:49:00	AMCR	0	0	0	0	0	0	0	0	1	0	0	0
Bayou Cocodrie NWR	Brookes Brake	2	A	8	2010-06-02	08:49:00	CACH	0	0	0	3	0	0	0	0	0	0	0	0
Bayou Cocodrie NWR	Brookes Brake	2	A	8	2010-06-02	08:49:00	EAWP	0	0	0	2	0	0	0	0	0	0	0	0
Bayou Cocodrie NWR	Brookes Brake	2	A	8	2010-06-02	08:49:00	GCFL	0	0	0	0	2	0	0	0	0	0	0	0
Bayou Cocodrie NWR	Brookes Brake	2	A	8	2010-06-02	08:49:00	HAWO	0	1	0	0	0	0	0	0	0	0	0	0
Bayou Cocodrie NWR	Brookes Brake	2	A	8	2010-06-02	08:49:00	INBU	0	0	0	0	0	0	0	0	1	0	0	0
Bayou Cocodrie NWR	Brookes Brake	2	A	8	2010-06-02	08:49:00	NOCA	0	0	0	0	1	0	0	0	1	0	0	0
Bayou Cocodrie NWR	Brookes Brake	2	A	8	2010-06-02	08:49:00	NOPA	0	0	0	0	0	1	0	0	0	0	0	0
Bayou Cocodrie NWR	Brookes Brake	2	A	8	2010-06-02	08:49:00	PIWO	0	0	0	0	0	0	1	0	1	0	0	0
Bayou Cocodrie NWR	Brookes Brake	2	A	8	2010-06-02	08:49:00	PROW	0	0	0	2	0	0	0	0	0	0	0	0
Bayou Cocodrie NWR	Brookes Brake	2	A	8	2010-06-02	08:49:00	RBWO	2	0	0	0	0	0	0	0	0	0	0	0
Bayou Cocodrie NWR	Brookes Brake	2	A	8	2010-06-02	08:49:00	TUTI	0	0	0	0	0	0	2	0	0	0	0	0
Bayou Cocodrie NWR	Brookes Brake	2	A	8	2010-06-02	08:49:00	WEVI	0	0	0	2	0	0	0	0	0	0	0	0
Bayou Cocodrie NWR	Brookes Brake	2	A	8	2010-06-02	08:49:00	YBCH	0	0	0	1	0	0	1	0	0	0	0	0
Bayou Cocodrie NWR	Brookes Brake	2	A	9	2010-06-02	08:03:00	AMCR	0	0	0	0	0	0	0	1	0	0	0	0
Bayou Cocodrie NWR	Brookes Brake	2	A	9	2010-06-02	08:03:00	BHCO	0	0	0	0	2	0	0	0	0	0	0	0
Bayou Cocodrie NWR	Brookes Brake	2	A	9	2010-06-02	08:03:00	MODO	0	0	0	0	0	0	1	0	0	0	0	0
Bayou Cocodrie NWR	Brookes Brake	2	A	9	2010-06-02	08:03:00	NOCA	0	0	0	1	0	0	0	0	0	0	0	0
Bayou Cocodrie NWR	Brookes Brake	2	A	9	2010-06-02	08:03:00	NOPA	0	0	0	2	0	0	0	0	0	0	0	0
Bayou Cocodrie NWR	Brookes Brake	2	A	9	2010-06-02	08:03:00	PIWO	0	0	0	0	0	0	1	1	0	0	0	0
Bayou Cocodrie NWR	Brookes Brake	2	A	9	2010-06-02	08:03:00	RBWO	0	0	0	0	0	1	0	0	0	0	0	0
Bayou Cocodrie NWR	Brookes Brake	2	A	9	2010-06-02	08:03:00	REVI	0	0	0	1	0	0	0	0	0	0	0	0
Bayou Cocodrie NWR	Brookes Brake	2	A	9	2010-06-02	08:03:00	RTHU	1	0	0	0	0	0	0	0	0	0	0	0
Bayou Cocodrie NWR	Brookes Brake	2	A	9	2010-06-02	08:03:00	WEVI	1	0	0	0	0	1	0	0	0	0	0	0
Bayou Cocodrie NWR	Brookes Brake	2	A	9	2010-06-02	08:03:00	YBCH	0	0	0	0	0	0	1	0	0	0	0	0
Bayou Cocodrie NWR	Brookes Brake	2	A	9	2010-06-02	08:03:00	YBCU	0	0	0	1	0	0	0	0	0	0	0	0
Bayou Cocodrie NWR	Brookes Brake	2	A	9	2010-06-02	08:03:00	YTVI	0	0	0	1	0	0	0	0	0	0	0	0
Bayou Cocodrie NWR	Brookes Brake	2	A	10	2010-06-02	09:50:00	ACFL	0	0	0	1	0	0	0	0	0	0	0	0
Bayou Cocodrie NWR	Brookes Brake	2	A	10	2010-06-02	09:50:00	CACH	0	0	0	1	0	0	0	0	0	0	0	0
Bayou Cocodrie NWR	Brookes Brake	2	A	10	2010-06-02	09:50:00	CARW	0	0	0	0	1	0	0	0	0	0	0	0
Bayou Cocodrie NWR	Brookes Brake	2	A	10	2010-06-02	09:50:00	GCFL	0	0	0	1	0	0	0	0	0	0	0	0
Bayou Cocodrie NWR	Brookes Brake	2	A	10	2010-06-02	09:50:00	INBU	0	0	0	1	0	1	0	0	0	0	0	0
Bayou Cocodrie NWR	Brookes Brake	2	A	10	2010-06-02	09:50:00	NOCA	0	0	0	1	0	0	1	0	0	0	0	0
Bayou Cocodrie NWR	Brookes Brake	2	A	10	2010-06-02	09:50:00	PIWO	0	0	0	0	0	0	0	0	0	1	0	0
Bayou Cocodrie NWR	Brookes Brake	2	A	10	2010-06-02	09:50:00	WEVI	0	0	0	1	0	0	0	0	0	0	0	0
Bayou Cocodrie NWR	Brookes Brake	2	A	10	2010-06-02	09:50:00	YBCU	0	0	0	0	0	0	1	0	0	0	0	0
Bayou Cocodrie NWR	Brookes Brake	3	A	3	2010-06-03	08:50:00	ACFL	0	0	0	0	1	0	0	0	0	0	0	0
Bayou Cocodrie NWR	Brookes Brake	3	A	3	2010-06-03	08:50:00	BGGN	1	0	0	0	0	0	0	0	0	0	0	0
Bayou Cocodrie NWR	Brookes Brake	3	A	3	2010-06-03	08:50:00	CARW	0	0	0	0	0	1	0	0	0	0	0	0
Bayou Cocodrie NWR	Brookes Brake	3	A	3	2010-06-03	08:50:00	EATO	0	0	0	1	0	1	0	0	0	0	0	0
Bayou Cocodrie NWR	Brookes Brake	3	A	3	2010-06-03	08:50:00	NOCA	0	0	0	0	1	0	0	0	0	0	0	0
Bayou Cocodrie NWR	Brookes Brake	3	A	3	2010-06-03	08:50:00	NOPA	0	0	0	1	0	0	0	0	0	0	0	0
Bayou Cocodrie NWR	Brookes Brake	3	A	3	2010-06-03	08:50:00	PIWO	0	0	0	0	0	0	1	0	0	0	0	0
Bayou Cocodrie NWR	Brookes Brake	3	A	3	2010-06-03	08:50:00	PROW	0	0	0	1	0	0	0	0	0	0	0	0
Bayou Cocodrie NWR	Brookes Brake	3	A	3	2010-06-03	08:50:00	RHWO	1	0	0	0	0	0	0	0	0	0	0	0
Bayou Cocodrie NWR	Brookes Brake	3	A	3	2010-06-03	08:50:00	TUTI	0	0	0	0	0	0	0	0	1	0	0	0
Bayou Cocodrie NWR	Brookes Brake	3	A	3	2010-06-03	08:50:00	WEVI	0	0	0	1	0	0	0	0	0	0	0	0
Bayou Cocodrie NWR	Brookes Brake	3	A	5	2010-06-03	08:05:00	ACFL	0	0	0	0	0	1	0	0	0	0	0	0
Bayou Cocodrie NWR	Brookes Brake	3	A	5	2010-06-03	08:05:00	AMCR	0	0	0	0	0	0	0	0	1	0	0	0
Bayou Cocodrie NWR	Brookes Brake	3	A	5	2010-06-03	08:05:00	BHCO	0	0	0	1	0	0	0	0	0	0	0	0
Bayou Cocodrie NWR	Brookes Brake	3	A	5	2010-06-03	08:05:00	INBU	1	0	0	0	0	0	0	0	0	0	0	0
Bayou Cocodrie NWR	Brookes Brake	3	A	5	2010-06-03	08:05:00	NOCA	0	0	0	0	0	0	1	0	0	0	0	0
Bayou Cocodrie NWR	Brookes Brake	3	A	5	2010-06-03	08:05:00	NOPA	0	0	0	0	0	1	0	0	0	0	0	0
Bayou Cocodrie NWR	Brookes Brake	3	A	5	2010-06-03	08:05:00	PIWO	0	0	0	0	0	0	2	0	0	0	0	0
Bayou Cocodrie NWR	Brookes Brake	3	A	5	2010-06-03	08:05:00	RBWO	0	0	0	0	0	0	2	0	0	0	0	0
Bayou Cocodrie NWR	Brookes Brake	3	A	5	2010-06-03	08:05:00	TUTI	1	0	0	0	0	0	0	0	0	0	0	0
Bayou Cocodrie NWR	Brookes Brake	3	A	5	2010-06-03	08:05:00	WEVI	0	0	1	0	0	0	0	0	0	0	0	0
Bayou Cocodrie NWR	Brookes Brake	3	A	8	2010-06-03	09:30:00	ACFL	2	0	0	0	0	0	0	0	0	0	0	0
Bayou Cocodrie NWR	Brookes Brake	3	A	8	2010-06-03	09:30:00	AMCR	0	0	0	0	0	0	0	0	1	0	0	0
Bayou Cocodrie NWR	Brookes Brake	3	A	8	2010-06-03	09:30:00	BGGN	1	0	0	0	0	0	0	0	0	0	0	0
Bayou Cocodrie NWR	Brookes Brake	3	A	8	2010-06-03	09:30:00	BHCO	0	0	0	0	1	0	0	0	0	0	0	0
Bayou Cocodrie NWR	Brookes Brake	3	A	8	2010-06-03	09:30:00	CARW	0	0	0	1	0	0	0	0	0	0	0	0
Bayou Cocodrie NWR	Brookes Brake	3	A	8	2010-06-03	09:30:00	EAWP	0	0	0	0	0	0	1	0	0	0	0	0
Bayou Cocodrie NWR	Brookes Brake	3	A	8	2010-06-03	09:30:00	GCFL	0	0	0	1	0	0	0	0	0	0	0	0
Bayou Cocodrie NWR	Brookes Brake	3	A	8	2010-06-03	09:30:00	INBU	0	0	0	2	0	0	0	0	0	0	0	0
Bayou Cocodrie NWR	Brookes Brake	3	A	8	2010-06-03	09:30:00	NOCA	2	0	0	0	0	0	0	0	0	0	0	0
Bayou Cocodrie NWR	Brookes Brake	3	A	8	2010-06-03	09:30:00	NOPA	0	0	0	1	1	0	0	0	0	0	0	0
Bayou Cocodrie NWR	Brookes Brake	3	A	8	2010-06-03	09:30:00	PIWO	0	0	0	0	1	0	0	0	0	0	0	0
Bayou Cocodrie NWR	Brookes Brake	3	A	8	2010-06-03	09:30:00	PROW	1	0	0	0	0	0	0	0	0	0	0	0
Bayou Cocodrie NWR	Brookes Brake	3	A	8	2010-06-03	09:30:00	RBWO	0	0	0	1	0	0	0	0	0	0	0	0
Bayou Cocodrie NWR	Brookes Brake	3	A	8	2010-06-03	09:30:00	TUTI	0	0	0	0	0	1	0	0	0	0	0	0
Bayou Cocodrie NWR	Brookes Brake	3	A	8	2010-06-03	09:30:00	WEVI	0	0	0	1	0	1	0	0	0	0	0	0
Bayou Cocodrie NWR	Brookes Brake	3	A	1	2010-06-04	07:36:00	ACFL	0	0	0	1	0	1	0	0	0	0	0	0
Bayou Cocodrie NWR	Brookes Brake	3	A	1	2010-06-04	07:36:00	BHCO	0	0	0	1	0	0	0	0	0	0	0	0
Bayou Cocodrie NWR	Brookes Brake	3	A	1	2010-06-04	07:36:00	CARW	0	0	0	0	1	0	0	0	0	0	0	0
Bayou Cocodrie NWR	Brookes Brake	3	A	1	2010-06-04	07:36:00	EAWP	0	0	0	1	0	0	0	0	0	0	0	0
Bayou Cocodrie NWR	Brookes Brake	3	A	1	2010-06-04	07:36:00	GCFL	0	0	0	1	0	0	0	0	0	0	0	0
Bayou Cocodrie NWR	Brookes Brake	3	A	1	2010-06-04	07:36:00	INBU	0	0	0	0	0	2	0	0	0	0	0	0
Bayou Cocodrie NWR	Brookes Brake	3	A	1	2010-06-04	07:36:00	NOCA	1	0	0	0	0	0	0	0	0	0	0	0
Bayou Cocodrie NWR	Brookes Brake	3	A	1	2010-06-04	07:36:00	NOPA	0	0	0	1	0	0	0	0	0	0	0	0
Bayou Cocodrie NWR	Brookes Brake	3	A	1	2010-06-04	07:36:00	PROW	1	0	0	0	0	0	0	0	0	0	0	0
Bayou Cocodrie NWR	Brookes Brake	3	A	1	2010-06-04	07:36:00	RBWO	0	0	0	0	0	0	1	0	0	0	0	0
Bayou Cocodrie NWR	Brookes Brake	3	A	1	2010-06-04	07:36:00	TUTI	0	0	0	0	0	1	0	0	0	0	0	0
Bayou Cocodrie NWR	Brookes Brake	3	A	1	2010-06-04	07:36:00	WEVI	0	0	0	2	0	0	0	0	0	0	0	0
Bayou Cocodrie NWR	Brookes Brake	3	A	1	2010-06-04	07:36:00	YBCU	0	0	0	0	0	0	0	1	0	0	0	0
Bayou Cocodrie NWR	Brookes Brake	3	A	1	2010-06-04	07:36:00	YTVI	0	0	0	0	0	1	0	0	0	0	0	0
Bayou Cocodrie NWR	Brookes Brake	4	A	13	2010-06-04	09:50:00	ACFL	0	0	0	0	0	1	0	0	0	0	0	0
Bayou Cocodrie NWR	Brookes Brake	4	A	13	2010-06-04	09:50:00	AMCR	0	0	0	0	0	0	1	0	1	0	0	0
Bayou Cocodrie NWR	Brookes Brake	4	A	13	2010-06-04	09:50:00	BLJA	0	0	0	0	4	0	0	0	0	0	0	0
Bayou Cocodrie NWR	Brookes Brake	4	A	13	2010-06-04	09:50:00	KEWA	0	0	0	0	0	1	0	0	0	0	0	0
Bayou Cocodrie NWR	Brookes Brake	4	A	13	2010-06-04	09:50:00	NOCA	0	0	0	1	0	0	0	0	0	0	0	0
Bayou Cocodrie NWR	Brookes Brake	4	A	13	2010-06-04	09:50:00	NOPA	0	0	0	0	0	1	0	0	0	0	0	0
Bayou Cocodrie NWR	Brookes Brake	4	A	13	2010-06-04	09:50:00	PIWO	0	0	0	0	0	0	0	0	1	0	0	0
Bayou Cocodrie NWR	Brookes Brake	4	A	13	2010-06-04	09:50:00	PROW	0	0	0	1	0	1	0	0	0	0	0	0
Bayou Cocodrie NWR	Brookes Brake	4	A	13	2010-06-04	09:50:00	RBWO	0	0	0	1	0	0	0	0	1	0	0	0
Bayou Cocodrie NWR	Brookes Brake	4	A	13	2010-06-04	09:50:00	RTHU	1	0	0	0	0	0	0	0	0	0	0	0
Bayou Cocodrie NWR	Brookes Brake	4	A	13	2010-06-04	09:50:00	TUTI	0	0	0	0	0	0	0	1	0	0	0	0
Bayou Cocodrie NWR	Brookes Brake	4	A	13	2010-06-04	09:50:00	WEVI	2	0	0	1	0	0	0	0	0	0	0	0
Bayou Cocodrie NWR	Brookes Brake	4	A	19	2010-06-04	09:35:00	ACFL	0	0	0	1	0	0	0	0	0	0	0	0
Bayou Cocodrie NWR	Brookes Brake	4	A	19	2010-06-04	09:35:00	CARW	0	0	0	2	1	0	0	0	0	0	0	0
Bayou Cocodrie NWR	Brookes Brake	4	A	19	2010-06-04	09:35:00	DOWO	0	0	0	0	0	1	0	0	0	0	0	0
Bayou Cocodrie NWR	Brookes Brake	4	A	19	2010-06-04	09:35:00	MODO	0	0	0	0	0	0	0	0	1	0	0	0
Bayou Cocodrie NWR	Brookes Brake	4	A	19	2010-06-04	09:35:00	NOCA	0	0	0	0	1	0	1	1	0	0	0	0
Bayou Cocodrie NWR	Brookes Brake	4	A	19	2010-06-04	09:35:00	PROW	1	0	0	0	2	0	0	0	0	0	0	0
Bayou Cocodrie NWR	Brookes Brake	4	A	19	2010-06-04	09:35:00	RBWO	0	0	0	0	0	0	0	1	0	0	0	0
Bayou Cocodrie NWR	Brookes Brake	4	A	19	2010-06-04	09:35:00	TUTI	0	0	0	0	0	1	0	0	0	0	0	0
Bayou Cocodrie NWR	Brookes Brake	4	A	19	2010-06-04	09:35:00	WEVI	0	0	0	0	0	1	0	1	0	0	0	0
Bayou Cocodrie NWR	Brookes Brake	4	A	20	2010-06-04	09:00:00	ACFL	0	0	0	2	0	0	0	0	0	0	0	0
Bayou Cocodrie NWR	Brookes Brake	4	A	20	2010-06-04	09:00:00	BGGN	1	0	0	0	0	0	0	0	0	0	0	0
Bayou Cocodrie NWR	Brookes Brake	4	A	20	2010-06-04	09:00:00	CARW	0	0	0	0	0	0	1	0	0	0	0	0
Bayou Cocodrie NWR	Brookes Brake	4	A	20	2010-06-04	09:00:00	NOCA	0	0	0	0	0	1	0	0	0	0	0	0
Bayou Cocodrie NWR	Brookes Brake	4	A	20	2010-06-04	09:00:00	NOPA	0	0	0	1	0	0	0	0	0	0	0	0
Bayou Cocodrie NWR	Brookes Brake	4	A	20	2010-06-04	09:00:00	PROW	0	0	0	2	0	0	0	0	0	0	0	0
Bayou Cocodrie NWR	Brookes Brake	4	A	20	2010-06-04	09:00:00	RBWO	0	0	0	1	0	0	0	0	0	0	0	0
Bayou Cocodrie NWR	Brookes Brake	4	A	20	2010-06-04	09:00:00	REVI	0	0	0	1	0	0	0	0	0	0	0	0
Bayou Cocodrie NWR	Brookes Brake	4	A	20	2010-06-04	09:00:00	RSHA	0	0	0	1	0	0	0	0	0	0	0	0
Bayou Cocodrie NWR	Brookes Brake	4	A	20	2010-06-04	09:00:00	SUTA	0	0	0	0	1	0	0	0	0	0	0	0
Bayou Cocodrie NWR	Brookes Brake	4	A	20	2010-06-04	09:00:00	TUTI	0	0	0	0	0	0	1	0	0	0	0	0
Bayou Cocodrie NWR	Brookes Brake	4	A	20	2010-06-04	09:00:00	WEVI	0	0	0	1	0	0	0	0	1	0	0	0
Bayou Cocodrie NWR	Brookes Brake	8	A	21	2010-06-04	08:10:00	ACFL	1	0	0	1	0	0	0	0	0	0	0	0
Bayou Cocodrie NWR	Brookes Brake	8	A	21	2010-06-04	08:10:00	BADO	0	0	0	0	0	0	1	0	0	0	0	0
Bayou Cocodrie NWR	Brookes Brake	8	A	21	2010-06-04	08:10:00	BHCO	0	0	0	1	0	0	0	0	0	0	0	0
Bayou Cocodrie NWR	Brookes Brake	8	A	21	2010-06-04	08:10:00	CARW	0	0	0	1	0	0	0	0	0	0	0	0
Bayou Cocodrie NWR	Brookes Brake	8	A	21	2010-06-04	08:10:00	GCFL	0	1	0	0	0	0	0	0	0	0	0	0
Bayou Cocodrie NWR	Brookes Brake	8	A	21	2010-06-04	08:10:00	HAWO	0	0	0	0	0	0	0	0	1	0	0	0
Bayou Cocodrie NWR	Brookes Brake	8	A	21	2010-06-04	08:10:00	NOCA	1	0	0	0	0	0	1	0	0	0	0	0
Bayou Cocodrie NWR	Brookes Brake	8	A	21	2010-06-04	08:10:00	PIWO	0	0	0	1	0	0	0	0	0	0	0	0
Bayou Cocodrie NWR	Brookes Brake	8	A	21	2010-06-04	08:10:00	RBWO	0	0	0	0	0	0	1	0	1	0	0	0
Bayou Cocodrie NWR	Brookes Brake	8	A	21	2010-06-04	08:10:00	REVI	1	0	0	0	0	0	0	0	0	0	0	0
Bayou Cocodrie NWR	Brookes Brake	8	A	21	2010-06-04	08:10:00	RSHA	0	0	0	0	0	0	1	0	0	0	0	0
Bayou Cocodrie NWR	Brookes Brake	4	A	18	2010-06-07	07:51:00	ACFL	2	0	0	0	0	0	0	0	0	0	0	0
Bayou Cocodrie NWR	Brookes Brake	4	A	18	2010-06-07	07:51:00	BGGN	0	1	0	0	0	0	0	0	0	0	0	0
Bayou Cocodrie NWR	Brookes Brake	4	A	18	2010-06-07	07:51:00	CACH	0	0	1	0	0	0	1	0	0	0	0	0
Bayou Cocodrie NWR	Brookes Brake	4	A	18	2010-06-07	07:51:00	EAWP	0	0	0	1	0	0	0	0	1	0	0	0
Bayou Cocodrie NWR	Brookes Brake	4	A	18	2010-06-07	07:51:00	HOWA	0	0	0	1	0	0	0	0	0	0	0	0
Bayou Cocodrie NWR	Brookes Brake	4	A	18	2010-06-07	07:51:00	NOCA	0	0	0	0	0	0	2	0	0	0	0	0
Bayou Cocodrie NWR	Brookes Brake	4	A	18	2010-06-07	07:51:00	NOPA	0	0	0	0	2	0	0	0	0	0	0	0
Bayou Cocodrie NWR	Brookes Brake	4	A	18	2010-06-07	07:51:00	RBWO	0	0	0	0	0	0	1	0	1	0	0	0
Bayou Cocodrie NWR	Brookes Brake	4	A	18	2010-06-07	07:51:00	RSHA	0	0	0	0	0	0	1	0	0	0	0	0
Bayou Cocodrie NWR	Brookes Brake	4	A	18	2010-06-07	07:51:00	TUTI	0	0	0	0	0	1	0	0	1	0	0	0
Bayou Cocodrie NWR	Brookes Brake	4	A	18	2010-06-07	07:51:00	YBCU	0	0	0	0	0	0	0	1	2	0	0	0
Bayou Cocodrie NWR	Brookes Brake	7	A	21	2010-06-07	08:50:00	ACFL	1	0	0	1	0	0	0	0	0	0	0	0
Bayou Cocodrie NWR	Brookes Brake	7	A	21	2010-06-07	08:50:00	BADO	0	0	0	0	0	0	1	0	0	0	0	0
Bayou Cocodrie NWR	Brookes Brake	7	A	21	2010-06-07	08:50:00	BGGN	1	0	0	0	0	0	0	0	0	0	0	0
Bayou Cocodrie NWR	Brookes Brake	7	A	21	2010-06-07	08:50:00	BHCO	0	0	0	1	0	0	0	0	0	0	0	0
Bayou Cocodrie NWR	Brookes Brake	7	A	21	2010-06-07	08:50:00	CARW	0	0	0	1	0	1	0	1	0	0	0	0
Bayou Cocodrie NWR	Brookes Brake	7	A	21	2010-06-07	08:50:00	CHSW	2	0	0	0	0	0	0	0	0	0	0	0
Bayou Cocodrie NWR	Brookes Brake	7	A	21	2010-06-07	08:50:00	HAWO	0	0	1	0	0	0	0	0	0	0	0	0
Bayou Cocodrie NWR	Brookes Brake	7	A	21	2010-06-07	08:50:00	HOWA	2	0	0	0	0	0	0	0	0	0	0	0
Bayou Cocodrie NWR	Brookes Brake	7	A	21	2010-06-07	08:50:00	NOCA	0	0	0	1	0	0	0	0	1	0	0	0
Bayou Cocodrie NWR	Brookes Brake	7	A	21	2010-06-07	08:50:00	NOPA	0	0	0	1	1	0	0	0	0	0	0	0
Bayou Cocodrie NWR	Brookes Brake	7	A	21	2010-06-07	08:50:00	RBWO	0	0	0	1	0	0	0	0	0	0	0	0
Bayou Cocodrie NWR	Brookes Brake	7	A	21	2010-06-07	08:50:00	TUTI	1	0	0	1	0	1	0	0	0	0	0	0
Bayou Cocodrie NWR	Brookes Brake	7	A	21	2010-06-07	08:50:00	WEVI	0	0	0	1	0	0	0	1	0	0	0	0
Bayou Cocodrie NWR	Brookes Brake	7	A	21	2010-06-07	08:50:00	YBCU	0	0	0	0	0	0	0	0	1	0	0	0
Bayou Cocodrie NWR	Brookes Brake	7	A	22	2010-06-07	09:27:00	ACFL	1	0	0	0	0	0	0	0	0	0	0	0
Bayou Cocodrie NWR	Brookes Brake	7	A	22	2010-06-07	09:27:00	AMRO	0	0	0	1	0	0	0	0	0	0	0	0
Bayou Cocodrie NWR	Brookes Brake	7	A	22	2010-06-07	09:27:00	CARW	0	0	0	0	0	0	1	0	0	0	0	0
Bayou Cocodrie NWR	Brookes Brake	7	A	22	2010-06-07	09:27:00	NOCA	0	0	0	1	0	0	0	0	0	0	0	0
Bayou Cocodrie NWR	Brookes Brake	7	A	22	2010-06-07	09:27:00	NOPA	0	0	0	0	1	0	0	0	0	0	0	0
Bayou Cocodrie NWR	Brookes Brake	7	A	22	2010-06-07	09:27:00	PROW	0	0	0	0	0	0	1	0	0	0	0	0
Bayou Cocodrie NWR	Brookes Brake	7	A	22	2010-06-07	09:27:00	RBWO	0	0	0	1	0	1	0	0	0	0	0	0
Bayou Cocodrie NWR	Brookes Brake	7	A	22	2010-06-07	09:27:00	WEVI	0	0	0	3	0	0	0	0	0	0	0	0
Bayou Cocodrie NWR	Brookes Brake	7	A	22	2010-06-07	09:27:00	YBCU	0	0	0	1	0	0	0	0	1	0	0	0
Bayou Cocodrie NWR	Brookes Brake	7	A	23	2010-06-07	09:47:00	ACFL	2	0	0	0	0	0	0	0	0	0	0	0
Bayou Cocodrie NWR	Brookes Brake	7	A	23	2010-06-07	09:47:00	BGGN	0	0	0	0	0	0	2	0	0	0	0	0
Bayou Cocodrie NWR	Brookes Brake	7	A	23	2010-06-07	09:47:00	BHCO	3	0	0	0	0	0	0	0	0	0	0	0
Bayou Cocodrie NWR	Brookes Brake	7	A	23	2010-06-07	09:47:00	BLJA	0	0	0	0	1	0	1	0	0	0	0	0
Bayou Cocodrie NWR	Brookes Brake	7	A	23	2010-06-07	09:47:00	CACH	0	0	0	0	1	0	0	0	0	0	0	0
Bayou Cocodrie NWR	Brookes Brake	7	A	23	2010-06-07	09:47:00	EATO	0	0	0	2	0	0	0	0	0	0	0	0
Bayou Cocodrie NWR	Brookes Brake	7	A	23	2010-06-07	09:47:00	GCFL	0	0	0	0	1	0	0	0	0	0	0	0
Bayou Cocodrie NWR	Brookes Brake	7	A	23	2010-06-07	09:47:00	HOWA	0	0	0	1	0	0	0	0	0	0	0	0
Bayou Cocodrie NWR	Brookes Brake	7	A	23	2010-06-07	09:47:00	NOCA	0	0	0	2	0	0	0	0	0	0	0	0
Bayou Cocodrie NWR	Brookes Brake	7	A	23	2010-06-07	09:47:00	NOPA	0	0	0	0	0	0	1	0	0	0	0	0
Bayou Cocodrie NWR	Brookes Brake	7	A	23	2010-06-07	09:47:00	PROW	0	0	1	0	0	0	0	0	0	0	0	0
Bayou Cocodrie NWR	Brookes Brake	7	A	23	2010-06-07	09:47:00	RBWO	0	0	0	0	1	0	0	0	0	0	0	0
Bayou Cocodrie NWR	Brookes Brake	7	A	23	2010-06-07	09:47:00	RTHU	1	0	0	0	0	0	0	0	0	0	0	0
Bayou Cocodrie NWR	Brookes Brake	7	A	23	2010-06-07	09:47:00	TUTI	0	0	0	0	1	0	0	0	0	0	0	0
Bayou Cocodrie NWR	Brookes Brake	7	A	23	2010-06-07	09:47:00	WEVI	0	0	0	0	1	0	0	0	0	0	0	0
Bayou Cocodrie NWR	Brookes Brake	10	A	11	2010-06-08	08:40:00	ACFL	1	1	0	1	0	0	0	0	0	0	0	0
Bayou Cocodrie NWR	Brookes Brake	10	A	11	2010-06-08	08:40:00	BHCO	1	0	0	0	0	0	0	0	0	0	0	0
Bayou Cocodrie NWR	Brookes Brake	10	A	11	2010-06-08	08:40:00	CARW	0	0	1	0	0	0	0	0	0	0	0	0
Bayou Cocodrie NWR	Brookes Brake	10	A	11	2010-06-08	08:40:00	DOWO	1	0	0	1	0	0	0	0	0	0	0	0
Bayou Cocodrie NWR	Brookes Brake	10	A	11	2010-06-08	08:40:00	EAWP	0	0	0	0	0	0	0	0	1	0	0	0
Bayou Cocodrie NWR	Brookes Brake	10	A	11	2010-06-08	08:40:00	NOCA	0	0	0	1	0	0	0	1	0	0	0	0
Bayou Cocodrie NWR	Brookes Brake	10	A	11	2010-06-08	08:40:00	NOPA	0	0	0	0	2	0	0	0	0	0	0	0
Bayou Cocodrie NWR	Brookes Brake	10	A	11	2010-06-08	08:40:00	PIWO	0	0	0	0	0	0	0	0	1	0	0	0
Bayou Cocodrie NWR	Brookes Brake	10	A	11	2010-06-08	08:40:00	RBWO	0	0	0	1	0	0	0	0	1	0	0	0
Bayou Cocodrie NWR	Brookes Brake	10	A	11	2010-06-08	08:40:00	RSHA	0	0	0	1	1	0	0	0	0	0	0	0
Bayou Cocodrie NWR	Brookes Brake	10	A	11	2010-06-08	08:40:00	SUTA	0	0	0	0	0	1	0	0	0	0	0	0
Bayou Cocodrie NWR	Brookes Brake	10	A	11	2010-06-08	08:40:00	TUTI	0	0	0	1	0	0	0	0	0	0	0	0
Bayou Cocodrie NWR	Brookes Brake	10	A	11	2010-06-08	08:40:00	WEVI	1	0	0	1	0	0	0	0	0	0	0	0
Bayou Cocodrie NWR	Brookes Brake	10	A	11	2010-06-08	08:40:00	YBCU	0	0	0	2	0	0	0	0	0	0	0	0
Bayou Cocodrie NWR	Brookes Brake	10	A	12	2010-06-08	09:05:00	ACFL	1	0	0	1	0	0	0	0	0	0	0	0
Bayou Cocodrie NWR	Brookes Brake	10	A	12	2010-06-08	09:05:00	BADO	0	1	0	0	0	0	0	0	0	0	0	0
Bayou Cocodrie NWR	Brookes Brake	10	A	12	2010-06-08	09:05:00	CARW	0	0	0	2	0	0	0	0	0	0	0	0
Bayou Cocodrie NWR	Brookes Brake	10	A	12	2010-06-08	09:05:00	EATO	1	0	0	0	0	0	0	0	0	0	0	0
Bayou Cocodrie NWR	Brookes Brake	10	A	12	2010-06-08	09:05:00	EAWP	0	0	0	1	1	0	0	0	0	0	0	0
Bayou Cocodrie NWR	Brookes Brake	10	A	12	2010-06-08	09:05:00	HOWA	0	0	0	1	0	0	0	0	0	0	0	0
Bayou Cocodrie NWR	Brookes Brake	10	A	12	2010-06-08	09:05:00	MODO	0	0	0	0	0	0	1	0	0	0	0	0
Bayou Cocodrie NWR	Brookes Brake	10	A	12	2010-06-08	09:05:00	NOCA	0	0	0	0	0	0	1	0	0	0	0	0
Bayou Cocodrie NWR	Brookes Brake	10	A	12	2010-06-08	09:05:00	NOPA	1	0	0	1	0	0	0	0	1	0	0	0
Bayou Cocodrie NWR	Brookes Brake	10	A	12	2010-06-08	09:05:00	PROW	0	0	0	0	0	1	0	0	0	0	0	0
Bayou Cocodrie NWR	Brookes Brake	10	A	12	2010-06-08	09:05:00	RBWO	0	0	0	0	0	0	1	0	1	0	0	0
Bayou Cocodrie NWR	Brookes Brake	10	A	12	2010-06-08	09:05:00	TUTI	2	0	0	0	0	0	0	0	0	0	0	0
Bayou Cocodrie NWR	Brookes Brake	10	A	12	2010-06-08	09:05:00	WEVI	0	0	0	1	0	1	0	0	0	0	0	0
Bayou Cocodrie NWR	Brookes Brake	10	A	12	2010-06-08	09:05:00	YBCU	0	0	0	0	0	0	1	0	1	0	0	0
Bayou Cocodrie NWR	Brookes Brake	10	A	17	2010-06-08	09:46:00	ACFL	1	0	0	0	0	0	0	0	0	0	0	0
Bayou Cocodrie NWR	Brookes Brake	10	A	17	2010-06-08	09:46:00	AMCR	0	0	0	0	0	0	1	1	0	0	0	0
Bayou Cocodrie NWR	Brookes Brake	10	A	17	2010-06-08	09:46:00	BGGN	1	0	0	0	0	0	0	0	0	0	0	0
Bayou Cocodrie NWR	Brookes Brake	10	A	17	2010-06-08	09:46:00	CARW	0	0	0	0	0	0	0	0	1	0	0	0
Bayou Cocodrie NWR	Brookes Brake	10	A	17	2010-06-08	09:46:00	DOWO	1	0	0	0	0	0	0	0	0	0	0	0
Bayou Cocodrie NWR	Brookes Brake	10	A	17	2010-06-08	09:46:00	INBU	0	0	0	0	0	0	1	0	0	0	0	0
Bayou Cocodrie NWR	Brookes Brake	10	A	17	2010-06-08	09:46:00	NOCA	1	0	0	0	0	0	0	0	1	0	0	0
Bayou Cocodrie NWR	Brookes Brake	10	A	17	2010-06-08	09:46:00	NOPA	1	0	0	0	1	0	0	1	0	0	0	0
Bayou Cocodrie NWR	Brookes Brake	10	A	17	2010-06-08	09:46:00	PROW	1	0	0	0	0	0	0	0	0	0	0	0
Bayou Cocodrie NWR	Brookes Brake	10	A	17	2010-06-08	09:46:00	SUTA	0	0	0	0	0	1	0	0	0	0	0	0
Bayou Cocodrie NWR	Brookes Brake	10	A	17	2010-06-08	09:46:00	TUTI	0	0	0	1	1	0	0	0	0	0	0	0
Bayou Cocodrie NWR	Brookes Brake	10	A	17	2010-06-08	09:46:00	WEVI	1	0	0	0	0	0	0	0	0	0	0	0
Bayou Cocodrie NWR	Brookes Brake	10	A	17	2010-06-08	09:46:00	YBCU	0	0	0	0	1	0	0	0	0	0	0	0
Bayou Cocodrie NWR	Brookes Brake	10	A	18	2010-06-08	09:28:00	ACFL	1	0	0	0	0	0	0	0	0	0	0	0
Bayou Cocodrie NWR	Brookes Brake	10	A	18	2010-06-08	09:28:00	AMCR	0	0	0	2	0	0	0	0	0	0	0	0
Bayou Cocodrie NWR	Brookes Brake	10	A	18	2010-06-08	09:28:00	CARW	1	0	0	2	0	0	0	0	0	0	0	0
Bayou Cocodrie NWR	Brookes Brake	10	A	18	2010-06-08	09:28:00	HOWA	1	0	0	0	0	0	0	0	0	0	0	0
Bayou Cocodrie NWR	Brookes Brake	10	A	18	2010-06-08	09:28:00	MODO	0	0	0	1	0	0	0	0	0	0	0	0
Bayou Cocodrie NWR	Brookes Brake	10	A	18	2010-06-08	09:28:00	NOCA	0	0	0	1	0	0	1	0	0	0	0	0
Bayou Cocodrie NWR	Brookes Brake	10	A	18	2010-06-08	09:28:00	NOPA	0	0	0	0	0	1	0	0	0	0	0	0
Bayou Cocodrie NWR	Brookes Brake	10	A	18	2010-06-08	09:28:00	PROW	0	0	0	1	0	0	0	0	0	0	0	0
Bayou Cocodrie NWR	Brookes Brake	10	A	18	2010-06-08	09:28:00	RBWO	0	0	0	0	0	0	0	1	0	0	0	0
Bayou Cocodrie NWR	Brookes Brake	10	A	18	2010-06-08	09:28:00	RTHU	0	0	0	0	1	0	0	0	0	0	0	0
Bayou Cocodrie NWR	Brookes Brake	10	A	18	2010-06-08	09:28:00	WEVI	1	0	0	0	0	0	1	0	0	0	0	0
Bayou Cocodrie NWR	Brookes Brake	10	A	18	2010-06-08	09:28:00	YBCU	0	0	0	0	0	0	0	0	1	0	0	0
Bayou Cocodrie NWR	Brookes Brake	6	A	11	2010-06-09	08:00:00	ACFL	1	0	0	1	0	0	0	0	0	0	0	0
Bayou Cocodrie NWR	Brookes Brake	6	A	11	2010-06-09	08:00:00	BHCO	0	0	0	0	0	0	0	0	1	0	0	0
Bayou Cocodrie NWR	Brookes Brake	6	A	11	2010-06-09	08:00:00	CARW	0	0	0	1	0	0	1	0	0	0	0	0
Bayou Cocodrie NWR	Brookes Brake	6	A	11	2010-06-09	08:00:00	EAWP	0	0	0	0	0	0	0	0	1	0	0	0
Bayou Cocodrie NWR	Brookes Brake	6	A	11	2010-06-09	08:00:00	NOCA	0	0	0	0	0	0	1	0	0	0	0	0
Bayou Cocodrie NWR	Brookes Brake	6	A	11	2010-06-09	08:00:00	NOPA	0	1	0	0	0	0	0	0	0	0	0	0
Bayou Cocodrie NWR	Brookes Brake	6	A	11	2010-06-09	08:00:00	PROW	0	0	0	2	0	0	0	0	0	0	0	0
Bayou Cocodrie NWR	Brookes Brake	6	A	11	2010-06-09	08:00:00	RBWO	0	0	0	0	0	0	1	0	0	0	0	0
Bayou Cocodrie NWR	Brookes Brake	6	A	11	2010-06-09	08:00:00	SUTA	0	0	0	0	0	0	0	0	1	0	0	0
Bayou Cocodrie NWR	Brookes Brake	6	A	11	2010-06-09	08:00:00	WEVI	1	0	0	1	0	0	0	0	0	0	0	0
Bayou Cocodrie NWR	Brookes Brake	6	A	17	2010-06-09	08:37:00	ACFL	2	0	0	0	0	0	0	0	0	0	0	0
Bayou Cocodrie NWR	Brookes Brake	6	A	17	2010-06-09	08:37:00	CARW	0	0	0	1	0	0	1	0	0	0	0	0
Bayou Cocodrie NWR	Brookes Brake	6	A	17	2010-06-09	08:37:00	MODO	0	0	0	0	0	0	1	0	0	0	0	0
Bayou Cocodrie NWR	Brookes Brake	6	A	17	2010-06-09	08:37:00	NOPA	0	0	0	2	0	0	0	0	0	0	0	0
Bayou Cocodrie NWR	Brookes Brake	6	A	17	2010-06-09	08:37:00	PIWO	0	0	0	0	0	0	1	0	0	0	0	0
Bayou Cocodrie NWR	Brookes Brake	6	A	17	2010-06-09	08:37:00	PROW	1	0	0	1	1	0	0	0	0	0	0	0
Bayou Cocodrie NWR	Brookes Brake	6	A	17	2010-06-09	08:37:00	RBWO	0	0	0	0	0	0	2	0	0	0	0	0
Bayou Cocodrie NWR	Brookes Brake	6	A	17	2010-06-09	08:37:00	TUTI	0	0	0	0	0	0	0	0	1	0	0	0
Bayou Cocodrie NWR	Brookes Brake	6	A	17	2010-06-09	08:37:00	WEVI	2	0	0	0	0	0	0	0	0	0	0	0
Bayou Cocodrie NWR	Brookes Brake	6	A	17	2010-06-09	08:37:00	YBCU	0	0	0	1	0	0	0	0	0	0	0	0
Bayou Cocodrie NWR	Brookes Brake	6	A	22	2010-06-09	09:50:00	CACH	3	0	0	0	0	0	0	0	0	0	0	0
Bayou Cocodrie NWR	Brookes Brake	6	A	22	2010-06-09	09:50:00	CARW	0	0	0	2	0	0	0	0	0	0	0	0
Bayou Cocodrie NWR	Brookes Brake	6	A	22	2010-06-09	09:50:00	GCFL	0	0	0	1	0	0	0	0	0	0	0	0
Bayou Cocodrie NWR	Brookes Brake	6	A	22	2010-06-09	09:50:00	NOCA	0	0	2	0	0	0	1	0	0	0	0	0
Bayou Cocodrie NWR	Brookes Brake	6	A	22	2010-06-09	09:50:00	PROW	0	0	0	1	0	0	0	0	0	0	0	0
Bayou Cocodrie NWR	Brookes Brake	6	A	22	2010-06-09	09:50:00	RBWO	0	0	0	1	0	0	1	0	0	0	0	0
Bayou Cocodrie NWR	Brookes Brake	6	A	22	2010-06-09	09:50:00	RTHU	0	0	1	0	0	0	0	0	0	0	0	0
Bayou Cocodrie NWR	Brookes Brake	6	A	22	2010-06-09	09:50:00	WEVI	2	0	0	0	1	0	0	0	0	0	0	0
Bayou Cocodrie NWR	Brookes Brake	6	A	22	2010-06-09	09:50:00	YBCU	0	0	1	0	0	0	0	0	0	0	0	0
Bayou Cocodrie NWR	Brookes Brake	6	A	23	2010-06-09	09:15:00	ACFL	3	1	0	0	0	0	0	0	0	0	0	0
Bayou Cocodrie NWR	Brookes Brake	6	A	23	2010-06-09	09:15:00	BHCO	0	0	0	1	0	0	0	0	0	0	0	0
Bayou Cocodrie NWR	Brookes Brake	6	A	23	2010-06-09	09:15:00	CACH	0	0	0	0	1	0	0	0	0	0	0	0
Bayou Cocodrie NWR	Brookes Brake	6	A	23	2010-06-09	09:15:00	CARW	1	0	0	2	0	0	0	0	0	0	0	0
Bayou Cocodrie NWR	Brookes Brake	6	A	23	2010-06-09	09:15:00	EAWP	0	0	0	0	0	0	0	0	1	0	0	0
Bayou Cocodrie NWR	Brookes Brake	6	A	23	2010-06-09	09:15:00	INBU	0	0	0	0	0	1	0	0	0	0	0	0
Bayou Cocodrie NWR	Brookes Brake	6	A	23	2010-06-09	09:15:00	NOCA	1	1	0	0	0	0	0	0	0	0	0	0
Bayou Cocodrie NWR	Brookes Brake	6	A	23	2010-06-09	09:15:00	NOPA	0	0	0	0	1	0	0	0	0	0	0	0
Bayou Cocodrie NWR	Brookes Brake	6	A	23	2010-06-09	09:15:00	PIWO	0	0	0	0	0	0	0	0	1	0	0	0
Bayou Cocodrie NWR	Brookes Brake	6	A	23	2010-06-09	09:15:00	PROW	1	0	0	1	0	0	0	0	0	0	0	0
Bayou Cocodrie NWR	Brookes Brake	6	A	23	2010-06-09	09:15:00	RBWO	0	0	0	2	0	0	0	0	0	0	0	0
Bayou Cocodrie NWR	Brookes Brake	6	A	23	2010-06-09	09:15:00	REVI	0	0	0	1	0	0	0	0	0	0	0	0
Bayou Cocodrie NWR	Brookes Brake	6	A	23	2010-06-09	09:15:00	RSHA	0	0	0	0	0	0	1	0	0	0	0	0
Bayou Cocodrie NWR	Brookes Brake	6	A	23	2010-06-09	09:15:00	RTHU	1	0	0	0	0	0	0	0	0	0	0	0
Bayou Cocodrie NWR	Brookes Brake	6	A	23	2010-06-09	09:15:00	SNEG	0	0	0	0	0	0	1	0	0	0	0	0
Bayou Cocodrie NWR	Brookes Brake	6	A	23	2010-06-09	09:15:00	TUTI	0	0	0	1	0	0	0	0	0	0	0	0
Bayou Cocodrie NWR	Brookes Brake	6	A	23	2010-06-09	09:15:00	WEVI	0	0	0	3	1	0	0	0	0	0	0	0
Bayou Cocodrie NWR	Brookes Brake	6	A	23	2010-06-09	09:15:00	YBCU	0	0	0	1	0	0	1	0	0	0	0	0
Bayou Cocodrie NWR	Brookes Brake	5	A	17	2010-06-10	08:40:00	ACFL	2	0	0	0	0	0	0	0	0	0	0	0
Bayou Cocodrie NWR	Brookes Brake	5	A	17	2010-06-10	08:40:00	BADO	0	0	0	0	0	0	1	0	0	0	0	0
Bayou Cocodrie NWR	Brookes Brake	5	A	17	2010-06-10	08:40:00	BGGN	1	0	0	0	0	0	0	0	0	0	0	0
Bayou Cocodrie NWR	Brookes Brake	5	A	17	2010-06-10	08:40:00	CARW	0	0	0	1	0	0	0	0	0	0	0	0
Bayou Cocodrie NWR	Brookes Brake	5	A	17	2010-06-10	08:40:00	CHSW	1	0	0	0	0	0	0	0	0	0	0	0
Bayou Cocodrie NWR	Brookes Brake	5	A	17	2010-06-10	08:40:00	DOWO	0	0	0	1	0	0	0	0	0	0	0	0
Bayou Cocodrie NWR	Brookes Brake	5	A	17	2010-06-10	08:40:00	GCFL	1	0	0	0	0	0	0	0	0	0	0	0
Bayou Cocodrie NWR	Brookes Brake	5	A	17	2010-06-10	08:40:00	GREG	0	0	0	0	0	0	1	0	0	0	0	0
Bayou Cocodrie NWR	Brookes Brake	5	A	17	2010-06-10	08:40:00	INBU	0	0	0	0	0	1	0	0	0	0	0	0
Bayou Cocodrie NWR	Brookes Brake	5	A	17	2010-06-10	08:40:00	NOCA	0	0	0	0	0	0	2	0	0	0	0	0
Bayou Cocodrie NWR	Brookes Brake	5	A	17	2010-06-10	08:40:00	NOPA	0	0	0	0	0	1	0	0	0	0	0	0
Bayou Cocodrie NWR	Brookes Brake	5	A	17	2010-06-10	08:40:00	PROW	1	0	0	0	0	0	0	0	0	0	0	0
Bayou Cocodrie NWR	Brookes Brake	5	A	17	2010-06-10	08:40:00	RBWO	0	0	0	0	0	0	1	0	0	0	0	0
Bayou Cocodrie NWR	Brookes Brake	5	A	17	2010-06-10	08:40:00	SNEG	0	0	0	0	0	0	0	1	0	0	0	0
Bayou Cocodrie NWR	Brookes Brake	5	A	17	2010-06-10	08:40:00	TUTI	0	0	0	0	0	2	0	0	0	0	0	0
Bayou Cocodrie NWR	Brookes Brake	5	A	17	2010-06-10	08:40:00	YTVI	0	0	0	0	0	1	0	0	0	0	0	0
Bayou Cocodrie NWR	Brookes Brake	5	A	18	2010-06-10	07:54:00	ACFL	1	0	0	0	0	0	0	0	0	0	0	0
Bayou Cocodrie NWR	Brookes Brake	5	A	18	2010-06-10	07:54:00	BHCO	0	0	0	1	0	0	0	0	0	0	0	0
Bayou Cocodrie NWR	Brookes Brake	5	A	18	2010-06-10	07:54:00	BLJA	0	0	0	0	0	0	1	0	0	0	0	0
Bayou Cocodrie NWR	Brookes Brake	5	A	18	2010-06-10	07:54:00	CARW	0	0	0	1	0	0	0	0	0	0	0	0
Bayou Cocodrie NWR	Brookes Brake	5	A	18	2010-06-10	07:54:00	EATO	0	0	0	0	0	0	1	0	0	0	0	0
Bayou Cocodrie NWR	Brookes Brake	5	A	18	2010-06-10	07:54:00	MODO	0	0	0	0	0	0	1	0	1	0	0	0
Bayou Cocodrie NWR	Brookes Brake	5	A	18	2010-06-10	07:54:00	NOCA	0	0	0	1	0	0	0	0	0	0	0	0
Bayou Cocodrie NWR	Brookes Brake	5	A	18	2010-06-10	07:54:00	NOPA	0	0	1	1	0	0	0	0	0	0	0	0
Bayou Cocodrie NWR	Brookes Brake	5	A	18	2010-06-10	07:54:00	PROW	0	0	0	2	0	0	0	0	0	0	0	0
Bayou Cocodrie NWR	Brookes Brake	5	A	18	2010-06-10	07:54:00	RBWO	0	0	0	1	0	0	0	1	0	0	0	0
Bayou Cocodrie NWR	Brookes Brake	5	A	18	2010-06-10	07:54:00	RTHU	1	0	0	0	0	0	0	0	0	0	0	0
Bayou Cocodrie NWR	Brookes Brake	5	A	18	2010-06-10	07:54:00	SUTA	0	0	0	0	0	0	0	1	0	0	0	0
Bayou Cocodrie NWR	Brookes Brake	5	A	18	2010-06-10	07:54:00	WEVI	0	0	0	1	0	0	0	0	0	0	0	0
Bayou Cocodrie NWR	Brookes Brake	5	A	18	2010-06-10	07:54:00	YBCU	0	0	0	0	0	0	0	1	0	0	0	0
Bayou Cocodrie NWR	Brookes Brake	5	A	23	2010-06-10	09:20:00	ACFL	0	1	0	0	0	0	0	0	0	0	0	0
Bayou Cocodrie NWR	Brookes Brake	5	A	23	2010-06-10	09:20:00	BADO	0	0	0	0	0	0	1	0	0	0	0	0
Bayou Cocodrie NWR	Brookes Brake	5	A	23	2010-06-10	09:20:00	CARW	0	0	0	1	0	0	0	0	0	0	0	0
Bayou Cocodrie NWR	Brookes Brake	5	A	23	2010-06-10	09:20:00	DOWO	0	0	0	0	0	0	0	0	1	0	0	0
Bayou Cocodrie NWR	Brookes Brake	5	A	23	2010-06-10	09:20:00	EAWP	0	0	0	1	0	0	0	0	0	0	0	0
Bayou Cocodrie NWR	Brookes Brake	5	A	23	2010-06-10	09:20:00	HOWA	0	0	0	0	0	0	1	0	0	0	0	0
Bayou Cocodrie NWR	Brookes Brake	5	A	23	2010-06-10	09:20:00	NOCA	0	0	0	0	0	1	0	0	0	0	0	0
Bayou Cocodrie NWR	Brookes Brake	5	A	23	2010-06-10	09:20:00	NOPA	0	0	0	0	1	0	0	0	0	0	0	0
Bayou Cocodrie NWR	Brookes Brake	5	A	23	2010-06-10	09:20:00	PROW	1	0	0	1	0	0	0	0	0	0	0	0
Bayou Cocodrie NWR	Brookes Brake	5	A	23	2010-06-10	09:20:00	RBWO	0	0	0	0	0	0	0	1	0	0	0	0
Bayou Cocodrie NWR	Brookes Brake	5	A	23	2010-06-10	09:20:00	REVI	0	0	0	1	0	0	0	0	0	0	0	0
Bayou Cocodrie NWR	Brookes Brake	5	A	23	2010-06-10	09:20:00	WEVI	1	0	0	0	0	0	0	0	0	0	0	0
Bayou Cocodrie NWR	Brookes Brake	5	A	23	2010-06-10	09:20:00	YBCU	0	0	0	0	0	0	0	0	1	0	0	0
Bayou Cocodrie NWR	Brookes Brake	5	A	23	2010-06-10	09:20:00	YTWA	0	0	0	0	0	0	1	0	0	0	0	0
Bayou Cocodrie NWR	Brookes Brake	5	A	24	2010-06-10	09:50:00	ACFL	1	0	0	1	0	0	0	0	0	0	0	0
Bayou Cocodrie NWR	Brookes Brake	5	A	24	2010-06-10	09:50:00	BADO	0	0	0	0	1	0	0	0	0	0	0	0
Bayou Cocodrie NWR	Brookes Brake	5	A	24	2010-06-10	09:50:00	BHCO	0	0	0	1	0	0	0	0	0	0	0	0
Bayou Cocodrie NWR	Brookes Brake	5	A	24	2010-06-10	09:50:00	COYE	0	0	0	0	0	0	0	0	1	0	0	0
Bayou Cocodrie NWR	Brookes Brake	5	A	24	2010-06-10	09:50:00	GCFL	0	0	0	0	1	0	0	0	0	0	0	0
Bayou Cocodrie NWR	Brookes Brake	5	A	24	2010-06-10	09:50:00	INBU	1	1	0	0	0	0	0	0	0	0	0	0
Bayou Cocodrie NWR	Brookes Brake	5	A	24	2010-06-10	09:50:00	NOCA	1	0	0	0	0	0	2	0	0	0	0	0
Bayou Cocodrie NWR	Brookes Brake	5	A	24	2010-06-10	09:50:00	PROW	1	0	0	1	0	0	0	0	0	0	0	0
Bayou Cocodrie NWR	Brookes Brake	5	A	24	2010-06-10	09:50:00	RBWO	0	0	0	0	0	1	0	0	0	0	0	0
Bayou Cocodrie NWR	Brookes Brake	5	A	24	2010-06-10	09:50:00	WEVI	2	0	0	0	0	0	0	0	0	0	0	0
Bayou Cocodrie NWR	Brookes Brake	5	A	24	2010-06-10	09:50:00	YBCU	0	0	0	1	0	0	1	0	0	0	0	0
Bayou Cocodrie NWR	Brookes Brake	5	A	24	2010-06-10	09:50:00	YTVI	0	0	0	1	0	0	0	0	0	0	0	0
Bayou Cocodrie NWR	Brookes Brake	9	A	1	2010-06-11	08:05:00	ACFL	1	0	0	0	0	0	0	1	0	0	0	0
Bayou Cocodrie NWR	Brookes Brake	9	A	1	2010-06-11	08:05:00	BHCO	1	0	0	0	0	0	0	0	0	0	0	0
Bayou Cocodrie NWR	Brookes Brake	9	A	1	2010-06-11	08:05:00	CACH	0	0	0	3	0	0	0	0	0	0	0	0
Bayou Cocodrie NWR	Brookes Brake	9	A	1	2010-06-11	08:05:00	NOCA	0	0	0	0	0	0	1	0	1	0	0	0
Bayou Cocodrie NWR	Brookes Brake	9	A	1	2010-06-11	08:05:00	NOPA	0	0	0	1	0	0	1	0	0	0	0	0
Bayou Cocodrie NWR	Brookes Brake	9	A	1	2010-06-11	08:05:00	PIWO	0	0	0	0	0	0	1	0	0	0	0	0
Bayou Cocodrie NWR	Brookes Brake	9	A	1	2010-06-11	08:05:00	PROW	1	0	0	0	0	0	0	0	0	0	0	0
Bayou Cocodrie NWR	Brookes Brake	9	A	1	2010-06-11	08:05:00	REVI	0	0	0	0	0	0	1	0	0	0	0	0
Bayou Cocodrie NWR	Brookes Brake	9	A	1	2010-06-11	08:05:00	RSHA	0	0	0	0	0	0	0	0	0	1	0	0
Bayou Cocodrie NWR	Brookes Brake	9	A	1	2010-06-11	08:05:00	SUTA	0	0	1	0	0	0	0	0	0	0	0	0
Bayou Cocodrie NWR	Brookes Brake	9	A	1	2010-06-11	08:05:00	TUTI	0	0	0	0	0	0	0	1	0	0	0	0
Bayou Cocodrie NWR	Brookes Brake	9	A	1	2010-06-11	08:05:00	WEVI	0	0	0	0	0	0	1	0	0	0	0	0
Bayou Cocodrie NWR	Brookes Brake	9	A	2	2010-06-11	08:25:00	ACFL	1	0	0	1	0	0	0	0	0	0	0	0
Bayou Cocodrie NWR	Brookes Brake	9	A	2	2010-06-11	08:25:00	CARW	0	0	0	1	0	0	0	0	0	0	0	0
Bayou Cocodrie NWR	Brookes Brake	9	A	2	2010-06-11	08:25:00	EAWP	0	0	0	1	0	0	0	0	0	0	0	0
Bayou Cocodrie NWR	Brookes Brake	9	A	2	2010-06-11	08:25:00	NOCA	0	0	0	1	0	1	0	0	0	0	0	0
Bayou Cocodrie NWR	Brookes Brake	9	A	2	2010-06-11	08:25:00	NOPA	0	0	0	1	0	0	0	0	0	0	0	0
Bayou Cocodrie NWR	Brookes Brake	9	A	2	2010-06-11	08:25:00	RBWO	0	0	0	2	0	0	0	0	0	0	0	0
Bayou Cocodrie NWR	Brookes Brake	9	A	2	2010-06-11	08:25:00	RSHA	0	0	0	0	0	0	0	0	0	1	0	0
Bayou Cocodrie NWR	Brookes Brake	9	A	2	2010-06-11	08:25:00	SWWA	1	0	0	0	0	0	0	0	0	0	0	0
Bayou Cocodrie NWR	Brookes Brake	9	A	2	2010-06-11	08:25:00	TUTI	3	0	0	0	0	1	0	0	0	0	0	0
Bayou Cocodrie NWR	Brookes Brake	9	A	2	2010-06-11	08:25:00	WEVI	0	0	0	0	0	1	0	0	0	0	0	0
Bayou Cocodrie NWR	Brookes Brake	9	A	2	2010-06-11	08:25:00	YBCU	0	0	0	0	0	0	0	0	1	0	0	0
Bayou Cocodrie NWR	Brookes Brake	9	A	3	2010-06-11	09:05:00	ACFL	0	0	0	1	0	0	0	0	0	0	0	0
Bayou Cocodrie NWR	Brookes Brake	9	A	3	2010-06-11	09:05:00	CARW	0	0	0	0	1	0	0	0	0	0	0	0
Bayou Cocodrie NWR	Brookes Brake	9	A	3	2010-06-11	09:05:00	GCFL	1	0	0	0	0	0	0	0	0	0	0	0
Bayou Cocodrie NWR	Brookes Brake	9	A	3	2010-06-11	09:05:00	NOCA	0	0	0	1	0	0	0	0	0	0	0	0
Bayou Cocodrie NWR	Brookes Brake	9	A	3	2010-06-11	09:05:00	NOPA	0	0	0	2	0	0	0	0	0	0	0	0
Bayou Cocodrie NWR	Brookes Brake	9	A	3	2010-06-11	09:05:00	PROW	0	0	0	1	0	0	0	0	0	0	0	0
Bayou Cocodrie NWR	Brookes Brake	9	A	3	2010-06-11	09:05:00	REVI	1	0	0	0	0	0	0	0	0	0	0	0
Bayou Cocodrie NWR	Brookes Brake	9	A	3	2010-06-11	09:05:00	RTHU	0	0	1	0	0	0	0	0	0	0	0	0
Bayou Cocodrie NWR	Brookes Brake	9	A	3	2010-06-11	09:05:00	WEVI	0	0	0	1	0	0	0	0	0	0	0	0
Bayou Cocodrie NWR	Brookes Brake	9	A	4	2010-06-11	08:40:00	ACFL	0	0	1	1	0	0	0	0	0	0	0	0
Bayou Cocodrie NWR	Brookes Brake	9	A	4	2010-06-11	08:40:00	CARW	0	0	0	1	0	0	0	0	0	0	0	0
Bayou Cocodrie NWR	Brookes Brake	9	A	4	2010-06-11	08:40:00	INBU	0	0	0	0	0	1	0	0	0	0	0	0
Bayou Cocodrie NWR	Brookes Brake	9	A	4	2010-06-11	08:40:00	NOCA	0	0	0	0	1	0	0	0	0	0	0	0
Bayou Cocodrie NWR	Brookes Brake	9	A	4	2010-06-11	08:40:00	NOPA	0	0	0	0	0	1	0	0	0	0	0	0
Bayou Cocodrie NWR	Brookes Brake	9	A	4	2010-06-11	08:40:00	PIWO	0	0	0	0	0	0	0	0	1	0	0	0
Bayou Cocodrie NWR	Brookes Brake	9	A	4	2010-06-11	08:40:00	PROW	0	0	0	1	0	0	0	0	0	0	0	0
Bayou Cocodrie NWR	Brookes Brake	9	A	4	2010-06-11	08:40:00	RBWO	0	0	0	1	1	0	0	0	0	0	0	0
Bayou Cocodrie NWR	Brookes Brake	9	A	4	2010-06-11	08:40:00	REVI	0	0	0	1	0	0	0	0	0	0	0	0
Bayou Cocodrie NWR	Brookes Brake	9	A	4	2010-06-11	08:40:00	RSHA	0	0	0	0	0	0	0	0	1	0	0	0
Bayou Cocodrie NWR	Brookes Brake	9	A	4	2010-06-11	08:40:00	TUTI	0	0	0	0	0	0	0	0	1	0	0	0
Bayou Cocodrie NWR	Brookes Brake	9	A	4	2010-06-11	08:40:00	WEVI	0	0	0	0	0	1	0	0	0	0	0	0
Bayou Cocodrie NWR	Brookes Brake	9	A	4	2010-06-11	08:40:00	YBCU	0	0	0	0	0	0	1	1	0	0	0	0
Bayou Cocodrie NWR	CBU	8	0	4	2011-05-26	09:10:00	ACFL	1	0	0	0	2	0	0	0	0	0	0	0
Bayou Cocodrie NWR	CBU	8	0	4	2011-05-26	09:10:00	BGGN	1	0	0	0	0	0	0	0	0	0	0	0
Bayou Cocodrie NWR	CBU	8	0	4	2011-05-26	09:10:00	CARW	0	0	0	0	0	0	1	0	0	0	0	0
Bayou Cocodrie NWR	CBU	8	0	4	2011-05-26	09:10:00	EATO	0	0	0	0	0	0	0	0	1	0	0	0
Bayou Cocodrie NWR	CBU	8	0	4	2011-05-26	09:10:00	EAWP	0	0	0	0	0	1	0	0	0	0	0	0
Bayou Cocodrie NWR	CBU	8	0	4	2011-05-26	09:10:00	GCFL	0	0	0	0	1	0	0	0	0	0	0	0
Bayou Cocodrie NWR	CBU	8	0	4	2011-05-26	09:10:00	NOCA	0	0	0	0	0	0	1	0	0	0	0	0
Bayou Cocodrie NWR	CBU	8	0	4	2011-05-26	09:10:00	PROW	0	0	0	0	0	0	0	1	1	0	0	0
Bayou Cocodrie NWR	CBU	8	0	4	2011-05-26	09:10:00	RBWO	0	0	0	1	1	0	0	0	0	0	0	0
Bayou Cocodrie NWR	CBU	8	0	4	2011-05-26	09:10:00	REVI	0	0	0	1	0	0	0	0	0	0	0	0
Bayou Cocodrie NWR	CBU	8	0	4	2011-05-26	09:10:00	TUTI	0	0	0	0	0	0	1	0	0	0	0	0
Bayou Cocodrie NWR	CBU	8	0	4	2011-05-26	09:10:00	YBCU	0	0	0	0	1	0	0	0	0	0	0	0
Bayou Cocodrie NWR	CBU	8	0	4	2011-05-26	09:10:00	YTWA	0	0	0	0	0	0	0	0	1	0	0	0
Bayou Cocodrie NWR	CBU	8	0	5	2011-05-26	08:40:00	ACFL	1	0	0	1	0	0	0	0	0	0	0	0
Bayou Cocodrie NWR	CBU	8	0	5	2011-05-26	08:40:00	BGGN	1	0	0	0	0	0	0	0	0	0	0	0
Bayou Cocodrie NWR	CBU	8	0	5	2011-05-26	08:40:00	BHCO	0	0	0	1	0	0	0	0	0	0	0	0
Bayou Cocodrie NWR	CBU	8	0	5	2011-05-26	08:40:00	CACH	1	0	0	0	1	0	0	0	0	0	0	0
Bayou Cocodrie NWR	CBU	8	0	5	2011-05-26	08:40:00	CARW	0	0	0	1	1	0	0	0	0	0	0	0
Bayou Cocodrie NWR	CBU	8	0	5	2011-05-26	08:40:00	GCFL	1	0	0	0	0	0	0	0	0	0	0	0
Bayou Cocodrie NWR	CBU	8	0	5	2011-05-26	08:40:00	NOCA	0	0	0	2	0	0	0	0	0	0	0	0
Bayou Cocodrie NWR	CBU	8	0	5	2011-05-26	08:40:00	PROW	0	0	0	0	0	2	0	0	0	0	0	0
Bayou Cocodrie NWR	CBU	8	0	5	2011-05-26	08:40:00	RBWO	0	0	1	0	0	0	0	0	0	0	0	0
Bayou Cocodrie NWR	CBU	8	0	5	2011-05-26	08:40:00	REVI	1	0	0	0	0	0	0	0	0	0	0	0
Bayou Cocodrie NWR	CBU	8	0	5	2011-05-26	08:40:00	RHWO	1	0	1	0	0	0	0	0	0	0	0	0
Bayou Cocodrie NWR	CBU	8	0	5	2011-05-26	08:40:00	SUTA	0	0	0	0	1	0	0	0	0	0	0	0
Bayou Cocodrie NWR	CBU	8	0	7	2011-05-26	09:35:00	ACFL	0	0	1	0	0	0	0	0	0	0	0	0
Bayou Cocodrie NWR	CBU	8	0	7	2011-05-26	09:35:00	BRTH	0	0	0	1	0	0	0	0	0	0	0	0
Bayou Cocodrie NWR	CBU	8	0	7	2011-05-26	09:35:00	CACH	5	0	0	0	0	0	0	0	0	0	0	0
Bayou Cocodrie NWR	CBU	8	0	7	2011-05-26	09:35:00	GCFL	0	0	0	1	0	0	0	0	0	0	0	0
Bayou Cocodrie NWR	CBU	8	0	7	2011-05-26	09:35:00	INBU	0	0	0	1	0	0	0	0	0	0	0	0
Bayou Cocodrie NWR	CBU	8	0	7	2011-05-26	09:35:00	MODO	0	0	0	0	0	0	1	0	0	0	0	0
Bayou Cocodrie NWR	CBU	8	0	7	2011-05-26	09:35:00	NOCA	1	0	0	0	0	0	0	0	0	0	0	0
Bayou Cocodrie NWR	CBU	8	0	7	2011-05-26	09:35:00	PIWO	1	0	0	0	0	0	0	0	0	0	0	0
Bayou Cocodrie NWR	CBU	8	0	7	2011-05-26	09:35:00	PROW	1	0	1	0	0	0	0	0	0	0	0	0
Bayou Cocodrie NWR	CBU	8	0	7	2011-05-26	09:35:00	RBWO	0	0	0	0	1	0	0	0	0	0	0	0
Bayou Cocodrie NWR	CBU	8	0	7	2011-05-26	09:35:00	REVI	0	0	0	0	1	0	0	0	0	0	0	0
Bayou Cocodrie NWR	CBU	8	0	7	2011-05-26	09:35:00	TUTI	0	0	0	0	1	0	0	0	0	0	0	0
Bayou Cocodrie NWR	CBU	8	0	8	2011-05-26	09:00:00	ACFL	1	0	0	0	0	0	0	0	0	0	0	0
Bayou Cocodrie NWR	CBU	8	0	8	2011-05-26	09:00:00	AMCR	0	0	0	0	0	0	0	0	1	0	0	0
Bayou Cocodrie NWR	CBU	8	0	8	2011-05-26	09:00:00	CACH	1	0	0	0	0	0	0	0	0	0	0	0
Bayou Cocodrie NWR	CBU	8	0	8	2011-05-26	09:00:00	CARW	0	0	0	1	0	0	0	0	0	0	0	0
Bayou Cocodrie NWR	CBU	8	0	8	2011-05-26	09:00:00	EATO	1	0	0	1	0	0	0	0	0	0	0	0
Bayou Cocodrie NWR	CBU	8	0	8	2011-05-26	09:00:00	NOCA	0	0	1	0	0	0	0	0	0	0	0	0
Bayou Cocodrie NWR	CBU	8	0	8	2011-05-26	09:00:00	PIWO	0	0	1	0	0	0	0	0	0	0	0	0
Bayou Cocodrie NWR	CBU	8	0	8	2011-05-26	09:00:00	SUTA	1	0	0	0	0	0	0	0	0	0	0	0
Bayou Cocodrie NWR	CBU	8	0	8	2011-05-26	09:00:00	TUTI	0	0	0	0	0	0	1	0	0	0	0	0
Bayou Cocodrie NWR	CBU	8	0	8	2011-05-26	09:00:00	WEVI	1	0	0	0	0	0	0	0	0	0	0	0
Bayou Cocodrie NWR	CBU	8	0	8	2011-05-26	09:00:00	YBCU	0	0	0	0	1	0	0	0	0	0	0	0
Bayou Cocodrie NWR	CBU	9	0	30	2011-05-26	07:10:00	ACFL	1	0	0	1	0	0	0	0	0	0	0	0
Bayou Cocodrie NWR	CBU	9	0	30	2011-05-26	07:10:00	CARW	1	0	0	0	0	0	0	0	0	0	0	0
Bayou Cocodrie NWR	CBU	9	0	30	2011-05-26	07:10:00	EAWP	0	0	0	0	0	0	1	0	0	0	0	0
Bayou Cocodrie NWR	CBU	9	0	30	2011-05-26	07:10:00	NOCA	2	0	0	0	0	0	0	0	0	0	0	0
Bayou Cocodrie NWR	CBU	9	0	30	2011-05-26	07:10:00	NOPA	0	0	0	0	0	1	0	0	0	0	0	0
Bayou Cocodrie NWR	CBU	9	0	30	2011-05-26	07:10:00	PROW	0	2	0	0	0	0	0	0	0	0	0	0
Bayou Cocodrie NWR	CBU	9	0	30	2011-05-26	07:10:00	RBWO	1	0	1	0	0	0	0	0	0	0	0	0
Bayou Cocodrie NWR	CBU	9	0	30	2011-05-26	07:10:00	REVI	0	0	0	0	0	0	2	0	0	0	0	0
Bayou Cocodrie NWR	CBU	9	0	30	2011-05-26	07:10:00	SUTA	0	0	0	1	0	0	0	0	0	0	0	0
Bayou Cocodrie NWR	CBU	9	0	30	2011-05-26	07:10:00	TUTI	0	0	0	1	0	0	0	1	0	0	0	0
Bayou Cocodrie NWR	CBU	9	0	30	2011-05-26	07:10:00	YBCU	0	0	0	1	0	0	0	0	0	0	0	0
Bayou Cocodrie NWR	CBU	9	0	31	2011-05-26	07:40:00	ACFL	1	0	0	1	0	0	0	0	0	0	0	0
Bayou Cocodrie NWR	CBU	9	0	31	2011-05-26	07:40:00	BGGN	3	0	0	0	0	0	0	0	0	0	0	0
Bayou Cocodrie NWR	CBU	9	0	31	2011-05-26	07:40:00	CARW	0	0	0	0	0	0	1	0	0	0	0	0
Bayou Cocodrie NWR	CBU	9	0	31	2011-05-26	07:40:00	EAWP	0	0	0	0	0	0	0	1	0	0	0	0
Bayou Cocodrie NWR	CBU	9	0	31	2011-05-26	07:40:00	HOWA	0	0	0	0	1	0	0	0	0	0	0	0
Bayou Cocodrie NWR	CBU	9	0	31	2011-05-26	07:40:00	NOCA	0	0	0	1	1	0	0	0	0	0	0	0
Bayou Cocodrie NWR	CBU	9	0	31	2011-05-26	07:40:00	NOPA	1	0	0	1	0	0	0	0	0	0	0	0
Bayou Cocodrie NWR	CBU	9	0	31	2011-05-26	07:40:00	PROW	0	0	0	0	0	1	0	0	0	0	0	0
Bayou Cocodrie NWR	CBU	9	0	31	2011-05-26	07:40:00	RBWO	0	0	2	0	0	0	0	0	0	0	0	0
Bayou Cocodrie NWR	CBU	9	0	31	2011-05-26	07:40:00	WEVI	1	0	0	0	1	0	0	0	0	0	0	0
Bayou Cocodrie NWR	CBU	9	0	31	2011-05-26	07:40:00	YBCU	0	0	0	0	0	0	1	0	0	0	0	0
Bayou Cocodrie NWR	CBU	1	0	1	2011-05-27	08:25:00	ACFL	1	0	0	0	0	0	0	0	0	0	0	0
Bayou Cocodrie NWR	CBU	1	0	1	2011-05-27	08:25:00	CARW	0	0	0	0	0	0	1	0	0	0	0	0
Bayou Cocodrie NWR	CBU	1	0	1	2011-05-27	08:25:00	DOWO	0	0	0	1	0	0	0	0	0	0	0	0
Bayou Cocodrie NWR	CBU	1	0	1	2011-05-27	08:25:00	GCFL	1	0	0	0	0	0	0	0	0	0	0	0
Bayou Cocodrie NWR	CBU	1	0	1	2011-05-27	08:25:00	HOWA	1	0	0	0	0	0	0	0	0	0	0	0
Bayou Cocodrie NWR	CBU	1	0	1	2011-05-27	08:25:00	NOCA	1	0	0	0	0	0	1	0	0	0	0	0
Bayou Cocodrie NWR	CBU	1	0	1	2011-05-27	08:25:00	NOPA	1	0	0	0	0	0	0	0	0	0	0	0
Bayou Cocodrie NWR	CBU	1	0	1	2011-05-27	08:25:00	PROW	1	0	0	0	0	0	0	0	0	0	0	0
Bayou Cocodrie NWR	CBU	1	0	1	2011-05-27	08:25:00	RBWO	1	0	0	0	0	0	0	0	0	0	0	0
Bayou Cocodrie NWR	CBU	1	0	1	2011-05-27	08:25:00	REVI	1	0	0	0	0	0	0	1	0	0	0	0
Bayou Cocodrie NWR	CBU	1	0	1	2011-05-27	08:25:00	TUTI	0	0	0	0	0	0	1	0	0	0	0	0
Bayou Cocodrie NWR	CBU	1	0	1	2011-05-27	08:25:00	YBCU	1	0	0	0	0	0	0	0	1	0	0	0
Bayou Cocodrie NWR	CBU	1	0	3	2011-05-27	08:00:00	ACFL	0	0	0	2	0	0	1	0	0	0	0	0
Bayou Cocodrie NWR	CBU	1	0	3	2011-05-27	08:00:00	AMCR	0	0	0	3	0	0	0	0	0	0	0	0
Bayou Cocodrie NWR	CBU	1	0	3	2011-05-27	08:00:00	BGGN	1	0	0	0	0	0	0	0	0	0	0	0
Bayou Cocodrie NWR	CBU	1	0	3	2011-05-27	08:00:00	CARW	0	0	0	1	0	0	0	0	0	0	0	0
Bayou Cocodrie NWR	CBU	1	0	3	2011-05-27	08:00:00	NOCA	0	0	0	1	0	0	0	0	0	0	1	0
Bayou Cocodrie NWR	CBU	1	0	3	2011-05-27	08:00:00	PROW	1	0	0	0	0	0	0	0	0	0	0	0
Bayou Cocodrie NWR	CBU	1	0	3	2011-05-27	08:00:00	RBWO	0	0	0	0	0	1	0	0	0	0	0	0
Bayou Cocodrie NWR	CBU	1	0	3	2011-05-27	08:00:00	REVI	0	0	0	0	0	0	1	0	0	0	0	0
Bayou Cocodrie NWR	CBU	1	0	3	2011-05-27	08:00:00	TUTI	0	0	0	0	0	0	1	0	0	0	0	1
Bayou Cocodrie NWR	CBU	1	0	3	2011-05-27	08:00:00	WEVI	0	0	0	0	1	0	0	0	0	0	0	0
Bayou Cocodrie NWR	CBU	1	0	3	2011-05-27	08:00:00	WOTH	0	0	0	0	0	0	1	0	0	0	0	0
Bayou Cocodrie NWR	CBU	1	0	3	2011-05-27	08:00:00	YBCU	0	0	1	0	0	0	0	0	0	0	0	1
Bayou Cocodrie NWR	CBU	1	0	4	2011-05-27	07:45:00	ACFL	2	0	0	0	0	0	0	0	0	0	0	0
Bayou Cocodrie NWR	CBU	1	0	4	2011-05-27	07:45:00	AMCR	0	0	0	0	0	0	0	1	0	0	0	0
Bayou Cocodrie NWR	CBU	1	0	4	2011-05-27	07:45:00	BHCO	0	0	0	1	0	0	0	0	0	0	0	0
Bayou Cocodrie NWR	CBU	1	0	4	2011-05-27	07:45:00	BRTH	0	0	1	0	0	0	0	0	0	0	0	0
Bayou Cocodrie NWR	CBU	1	0	4	2011-05-27	07:45:00	CARW	0	0	0	1	0	0	0	0	0	0	0	0
Bayou Cocodrie NWR	CBU	1	0	4	2011-05-27	07:45:00	EATO	1	0	0	0	0	0	0	0	0	0	0	0
Bayou Cocodrie NWR	CBU	1	0	4	2011-05-27	07:45:00	GCFL	0	0	0	1	0	0	0	0	0	0	0	0
Bayou Cocodrie NWR	CBU	1	0	4	2011-05-27	07:45:00	HOWA	0	0	1	0	0	0	0	0	0	0	0	0
Bayou Cocodrie NWR	CBU	1	0	4	2011-05-27	07:45:00	KEWA	1	0	0	0	0	0	0	0	0	0	0	0
Bayou Cocodrie NWR	CBU	1	0	4	2011-05-27	07:45:00	NOCA	0	1	0	0	0	0	0	0	0	0	0	0
Bayou Cocodrie NWR	CBU	1	0	4	2011-05-27	07:45:00	PROW	1	0	0	0	0	0	0	0	0	0	0	0
Bayou Cocodrie NWR	CBU	1	0	4	2011-05-27	07:45:00	RBWO	0	0	1	0	1	0	0	0	0	0	0	0
Bayou Cocodrie NWR	CBU	1	0	4	2011-05-27	07:45:00	REVI	0	0	0	0	0	0	0	1	0	0	0	0
Bayou Cocodrie NWR	CBU	1	0	4	2011-05-27	07:45:00	TUTI	0	1	0	0	0	0	0	0	0	0	0	0
Bayou Cocodrie NWR	CBU	1	0	4	2011-05-27	07:45:00	YBCU	0	0	0	1	0	1	0	0	0	0	0	0
Bayou Cocodrie NWR	CBU	1	0	5	2011-05-27	07:15:00	ACFL	1	0	0	0	0	0	0	0	0	0	0	0
Bayou Cocodrie NWR	CBU	1	0	5	2011-05-27	07:15:00	BGGN	0	1	0	0	0	0	0	0	0	0	0	0
Bayou Cocodrie NWR	CBU	1	0	5	2011-05-27	07:15:00	BHCO	1	0	0	0	0	0	0	0	0	0	0	0
Bayou Cocodrie NWR	CBU	1	0	5	2011-05-27	07:15:00	CARW	1	0	0	0	0	1	0	0	0	0	0	0
Bayou Cocodrie NWR	CBU	1	0	5	2011-05-27	07:15:00	NOCA	1	0	0	0	0	0	0	0	0	0	0	0
Bayou Cocodrie NWR	CBU	1	0	5	2011-05-27	07:15:00	PROW	1	0	0	0	1	0	0	0	0	0	0	0
Bayou Cocodrie NWR	CBU	1	0	5	2011-05-27	07:15:00	RBWO	1	0	0	0	0	0	0	0	0	0	0	0
Bayou Cocodrie NWR	CBU	1	0	5	2011-05-27	07:15:00	REVI	0	0	0	1	0	0	0	0	0	0	0	0
Bayou Cocodrie NWR	CBU	1	0	5	2011-05-27	07:15:00	TUTI	1	0	0	1	0	0	0	0	0	0	0	0
Bayou Cocodrie NWR	CBU	1	0	5	2011-05-27	07:15:00	WEVI	0	0	0	1	0	0	0	0	0	0	0	0
Bayou Cocodrie NWR	CBU	1	0	5	2011-05-27	07:15:00	YBCU	1	0	0	0	0	0	0	0	0	0	0	0
Bayou Cocodrie NWR	CBU	1	0	5	2011-05-27	07:15:00	YTVI	1	0	0	0	0	0	0	0	0	0	0	0
Bayou Cocodrie NWR	CBU	2	0	4	2011-05-27	08:50:00	ACFL	1	0	0	0	1	0	0	0	0	0	0	0
Bayou Cocodrie NWR	CBU	2	0	4	2011-05-27	08:50:00	AMCR	0	0	0	0	0	0	0	0	1	0	0	0
Bayou Cocodrie NWR	CBU	2	0	4	2011-05-27	08:50:00	BGGN	3	0	0	0	0	0	0	0	0	0	0	0
Bayou Cocodrie NWR	CBU	2	0	4	2011-05-27	08:50:00	BHCO	0	0	1	0	0	0	0	0	0	0	0	0
Bayou Cocodrie NWR	CBU	2	0	4	2011-05-27	08:50:00	CACH	0	0	0	1	0	0	0	0	0	0	0	0
Bayou Cocodrie NWR	CBU	2	0	4	2011-05-27	08:50:00	EATO	0	0	0	1	0	0	0	0	0	0	0	0
Bayou Cocodrie NWR	CBU	2	0	4	2011-05-27	08:50:00	MODO	0	0	0	0	0	0	1	0	0	0	0	0
Bayou Cocodrie NWR	CBU	2	0	4	2011-05-27	08:50:00	NOCA	0	0	1	0	0	0	1	0	0	0	0	0
Bayou Cocodrie NWR	CBU	2	0	4	2011-05-27	08:50:00	PROW	0	0	0	1	1	0	0	0	0	0	0	0
Bayou Cocodrie NWR	CBU	2	0	4	2011-05-27	08:50:00	RBWO	0	0	0	0	0	1	0	0	0	0	0	0
Bayou Cocodrie NWR	CBU	2	0	4	2011-05-27	08:50:00	REVI	0	0	0	1	0	0	0	0	0	0	0	0
Bayou Cocodrie NWR	CBU	2	0	4	2011-05-27	08:50:00	RHWO	0	0	0	1	0	0	0	0	0	0	0	0
Bayou Cocodrie NWR	CBU	2	0	4	2011-05-27	08:50:00	RTHA	0	0	0	0	0	1	0	0	0	0	0	0
Bayou Cocodrie NWR	CBU	2	0	4	2011-05-27	08:50:00	SUTA	0	0	0	0	0	0	0	1	0	0	0	0
Bayou Cocodrie NWR	CBU	2	0	4	2011-05-27	08:50:00	TUTI	0	0	0	1	0	0	1	0	0	0	0	0
Bayou Cocodrie NWR	CBU	2	0	4	2011-05-27	08:50:00	WEVI	0	0	0	1	0	0	0	0	0	0	0	0
Bayou Cocodrie NWR	CBU	2	0	4	2011-05-27	08:50:00	YBCU	0	0	0	1	0	0	0	0	0	0	0	0
Bayou Cocodrie NWR	CBU	2	0	10	2011-05-27	09:24:00	ACFL	0	0	0	0	0	0	1	1	0	0	0	0
Bayou Cocodrie NWR	CBU	2	0	10	2011-05-27	09:24:00	CACH	1	0	0	0	0	0	0	0	0	0	0	0
Bayou Cocodrie NWR	CBU	2	0	10	2011-05-27	09:24:00	CARW	0	0	0	0	0	0	1	0	0	0	0	0
Bayou Cocodrie NWR	CBU	2	0	10	2011-05-27	09:24:00	HOWA	0	0	0	0	0	0	1	0	0	0	0	0
Bayou Cocodrie NWR	CBU	2	0	10	2011-05-27	09:24:00	NOCA	3	0	0	0	0	0	0	0	0	0	0	0
Bayou Cocodrie NWR	CBU	2	0	10	2011-05-27	09:24:00	PROW	0	0	0	1	0	0	0	0	1	0	0	0
Bayou Cocodrie NWR	CBU	2	0	10	2011-05-27	09:24:00	RBWO	0	0	0	0	0	0	0	0	1	0	0	0
Bayou Cocodrie NWR	CBU	2	0	10	2011-05-27	09:24:00	TUTI	0	0	0	0	0	0	1	0	1	0	0	0
Bayou Cocodrie NWR	CBU	2	0	10	2011-05-27	09:24:00	WEVI	0	0	0	0	0	0	0	1	0	0	0	0
Bayou Cocodrie NWR	CBU	2	0	10	2011-05-27	09:24:00	YBCU	0	0	0	0	0	0	0	0	1	0	0	0
Bayou Cocodrie NWR	CBU	2	0	13	2011-05-31	07:20:00	ACFL	2	0	1	0	0	0	0	0	1	0	0	0
Bayou Cocodrie NWR	CBU	2	0	13	2011-05-31	07:20:00	BHCO	0	0	0	0	0	1	0	0	0	0	0	0
Bayou Cocodrie NWR	CBU	2	0	13	2011-05-31	07:20:00	CACH	0	0	0	0	1	0	0	0	0	0	0	0
Bayou Cocodrie NWR	CBU	2	0	13	2011-05-31	07:20:00	CARW	0	0	0	1	1	0	0	0	0	0	0	0
Bayou Cocodrie NWR	CBU	2	0	13	2011-05-31	07:20:00	INBU	0	0	0	0	0	0	0	0	1	0	0	0
Bayou Cocodrie NWR	CBU	2	0	13	2011-05-31	07:20:00	MODO	0	0	0	0	0	0	0	1	0	0	0	0
Bayou Cocodrie NWR	CBU	2	0	13	2011-05-31	07:20:00	NOCA	0	0	0	1	0	0	0	0	0	0	0	0
Bayou Cocodrie NWR	CBU	2	0	13	2011-05-31	07:20:00	NOPA	0	0	0	0	0	0	1	0	0	0	0	0
Bayou Cocodrie NWR	CBU	2	0	13	2011-05-31	07:20:00	PIWO	0	0	0	0	0	0	0	1	0	0	0	0
Bayou Cocodrie NWR	CBU	2	0	13	2011-05-31	07:20:00	PROW	2	0	0	0	0	0	0	0	0	0	0	0
Bayou Cocodrie NWR	CBU	2	0	13	2011-05-31	07:20:00	RBWO	0	0	0	0	1	0	0	0	0	0	0	0
Bayou Cocodrie NWR	CBU	2	0	13	2011-05-31	07:20:00	TUTI	0	0	0	1	0	0	0	0	0	0	0	0
Bayou Cocodrie NWR	CBU	2	0	13	2011-05-31	07:20:00	WEVI	0	0	0	0	0	0	0	0	1	0	0	0
Bayou Cocodrie NWR	CBU	2	0	13	2011-05-31	07:20:00	YBCU	0	0	0	1	0	0	0	0	0	0	0	0
Bayou Cocodrie NWR	CBU	2	0	16	2011-05-31	07:45:00	ACFL	2	0	0	0	0	0	0	0	0	0	0	0
Bayou Cocodrie NWR	CBU	2	0	16	2011-05-31	07:45:00	BHCO	1	0	0	0	0	0	0	0	0	0	0	0
Bayou Cocodrie NWR	CBU	2	0	16	2011-05-31	07:45:00	CACH	0	0	0	0	1	0	0	0	0	0	0	0
Bayou Cocodrie NWR	CBU	2	0	16	2011-05-31	07:45:00	CARW	0	0	0	1	0	0	0	0	0	0	0	0
Bayou Cocodrie NWR	CBU	2	0	16	2011-05-31	07:45:00	GCFL	1	0	0	0	0	0	0	0	0	0	0	0
Bayou Cocodrie NWR	CBU	2	0	16	2011-05-31	07:45:00	NOCA	1	0	0	1	0	0	0	0	0	0	0	0
Bayou Cocodrie NWR	CBU	2	0	16	2011-05-31	07:45:00	NOPA	0	1	0	0	1	0	0	0	0	0	0	0
Bayou Cocodrie NWR	CBU	2	0	16	2011-05-31	07:45:00	PROW	1	0	0	0	0	0	0	0	0	0	0	0
Bayou Cocodrie NWR	CBU	2	0	16	2011-05-31	07:45:00	RBWO	1	0	0	1	0	0	0	0	0	0	0	0
Bayou Cocodrie NWR	CBU	2	0	16	2011-05-31	07:45:00	REVI	0	0	0	1	0	0	0	0	0	0	0	0
Bayou Cocodrie NWR	CBU	2	0	16	2011-05-31	07:45:00	WEVI	1	0	0	1	0	0	0	0	0	0	0	0
Bayou Cocodrie NWR	CBU	2	0	16	2011-05-31	07:45:00	YBCU	1	0	1	0	0	0	0	0	0	0	0	0
Bayou Cocodrie NWR	CBU	5	0	2	2011-05-31	08:15:00	ACFL	1	0	0	1	0	0	0	0	0	0	0	0
Bayou Cocodrie NWR	CBU	5	0	2	2011-05-31	08:15:00	AMCR	0	1	0	0	0	0	0	0	0	0	0	0
Bayou Cocodrie NWR	CBU	5	0	2	2011-05-31	08:15:00	CACH	0	0	2	0	0	0	0	0	0	0	0	0
Bayou Cocodrie NWR	CBU	5	0	2	2011-05-31	08:15:00	CARW	1	0	0	1	0	0	0	0	0	0	0	0
Bayou Cocodrie NWR	CBU	5	0	2	2011-05-31	08:15:00	EATO	0	0	1	0	0	0	0	0	0	0	0	0
Bayou Cocodrie NWR	CBU	5	0	2	2011-05-31	08:15:00	GCFL	0	0	0	0	0	0	1	0	0	0	0	0
Bayou Cocodrie NWR	CBU	5	0	2	2011-05-31	08:15:00	INBU	0	0	0	0	1	0	0	0	0	0	0	0
Bayou Cocodrie NWR	CBU	5	0	2	2011-05-31	08:15:00	MODO	0	0	0	1	0	0	0	0	0	0	0	0
Bayou Cocodrie NWR	CBU	5	0	2	2011-05-31	08:15:00	NOCA	1	0	0	0	0	0	0	0	0	0	0	0
Bayou Cocodrie NWR	CBU	5	0	2	2011-05-31	08:15:00	PIWO	0	0	0	0	0	0	1	0	0	0	0	0
Bayou Cocodrie NWR	CBU	5	0	2	2011-05-31	08:15:00	PROW	2	0	0	0	0	0	0	0	0	0	0	0
Bayou Cocodrie NWR	CBU	5	0	2	2011-05-31	08:15:00	RBWO	0	0	0	1	0	0	0	0	0	0	0	0
Bayou Cocodrie NWR	CBU	5	0	2	2011-05-31	08:15:00	REVI	0	0	0	0	1	0	0	0	0	0	0	0
Bayou Cocodrie NWR	CBU	5	0	2	2011-05-31	08:15:00	TUTI	0	0	0	0	0	1	0	0	0	0	0	0
Bayou Cocodrie NWR	CBU	5	0	2	2011-05-31	08:15:00	WEVI	0	0	0	1	0	0	0	0	0	0	0	0
Bayou Cocodrie NWR	CBU	5	0	8	2011-05-31	08:40:00	ACFL	1	0	1	0	0	0	0	0	0	0	0	0
Bayou Cocodrie NWR	CBU	5	0	8	2011-05-31	08:40:00	AMCR	0	0	0	0	1	0	0	0	0	0	0	0
Bayou Cocodrie NWR	CBU	5	0	8	2011-05-31	08:40:00	BGGN	0	0	2	0	0	0	0	0	0	0	0	0
Bayou Cocodrie NWR	CBU	5	0	8	2011-05-31	08:40:00	BHCO	0	0	0	0	0	0	0	0	1	0	0	0
Bayou Cocodrie NWR	CBU	5	0	8	2011-05-31	08:40:00	CACH	2	0	0	0	0	0	0	0	0	0	0	0
Bayou Cocodrie NWR	CBU	5	0	8	2011-05-31	08:40:00	CARW	0	0	0	1	0	0	0	0	0	0	0	0
Bayou Cocodrie NWR	CBU	5	0	8	2011-05-31	08:40:00	DOWO	0	0	0	0	0	1	0	0	0	0	0	0
Bayou Cocodrie NWR	CBU	5	0	8	2011-05-31	08:40:00	GCFL	0	0	0	1	0	0	0	0	0	0	0	0
Bayou Cocodrie NWR	CBU	5	0	8	2011-05-31	08:40:00	INBU	0	1	0	0	0	0	0	0	1	0	0	0
Bayou Cocodrie NWR	CBU	5	0	8	2011-05-31	08:40:00	NOCA	1	0	0	0	0	0	0	0	0	0	0	0
Bayou Cocodrie NWR	CBU	5	0	8	2011-05-31	08:40:00	NOPA	2	0	0	0	0	0	0	0	0	0	0	0
Bayou Cocodrie NWR	CBU	5	0	8	2011-05-31	08:40:00	RBWO	0	0	0	1	0	0	0	0	0	0	0	0
Bayou Cocodrie NWR	CBU	5	0	8	2011-05-31	08:40:00	REVI	0	0	0	0	0	0	1	0	0	0	0	0
Bayou Cocodrie NWR	CBU	5	0	8	2011-05-31	08:40:00	SUTA	0	0	0	0	0	0	0	0	1	0	0	0
Bayou Cocodrie NWR	CBU	5	0	8	2011-05-31	08:40:00	TUTI	0	0	0	1	0	0	0	0	0	0	0	0
Bayou Cocodrie NWR	CBU	5	0	8	2011-05-31	08:40:00	WEVI	1	0	0	0	0	0	0	0	0	0	0	0
Bayou Cocodrie NWR	CBU	5	0	8	2011-05-31	08:40:00	YBCU	0	0	0	1	0	0	0	0	0	0	0	0
Bayou Cocodrie NWR	CBU	5	0	15	2011-05-31	09:05:00	ACFL	0	0	0	1	0	0	0	0	0	0	0	0
Bayou Cocodrie NWR	CBU	5	0	15	2011-05-31	09:05:00	BWHA	0	0	0	1	0	0	0	0	0	0	0	0
Bayou Cocodrie NWR	CBU	5	0	15	2011-05-31	09:05:00	CACH	3	0	0	0	0	0	0	0	0	0	0	0
Bayou Cocodrie NWR	CBU	5	0	15	2011-05-31	09:05:00	CARW	1	0	0	0	0	0	0	0	0	0	0	0
Bayou Cocodrie NWR	CBU	5	0	15	2011-05-31	09:05:00	NOCA	1	0	0	0	0	0	0	0	1	0	0	0
Bayou Cocodrie NWR	CBU	5	0	15	2011-05-31	09:05:00	NOPA	1	0	0	1	0	0	0	0	0	0	0	0
Bayou Cocodrie NWR	CBU	5	0	15	2011-05-31	09:05:00	PROW	1	0	0	1	0	0	0	0	0	0	0	0
Bayou Cocodrie NWR	CBU	5	0	15	2011-05-31	09:05:00	RBWO	0	0	1	0	0	1	0	0	0	0	0	0
Bayou Cocodrie NWR	CBU	5	0	15	2011-05-31	09:05:00	REVI	0	0	0	0	0	1	0	0	0	0	0	0
Bayou Cocodrie NWR	CBU	5	0	15	2011-05-31	09:05:00	TUTI	0	0	0	0	1	0	1	0	0	0	0	0
Bayou Cocodrie NWR	CBU	5	0	15	2011-05-31	09:05:00	WEVI	0	0	0	1	0	0	0	0	0	0	0	0
Bayou Cocodrie NWR	CBU	5	0	15	2011-05-31	09:05:00	YBCU	0	0	0	0	0	2	0	0	0	0	0	0
Bayou Cocodrie NWR	CBU	5	0	22	2011-05-31	09:30:00	ACFL	2	0	0	0	0	0	0	0	0	0	0	0
Bayou Cocodrie NWR	CBU	5	0	22	2011-05-31	09:30:00	CACH	0	0	0	3	0	0	0	0	0	0	0	0
Bayou Cocodrie NWR	CBU	5	0	22	2011-05-31	09:30:00	CARW	0	0	1	0	0	0	0	0	0	0	0	0
Bayou Cocodrie NWR	CBU	5	0	22	2011-05-31	09:30:00	EATO	1	0	0	0	0	0	0	0	0	0	0	0
Bayou Cocodrie NWR	CBU	5	0	22	2011-05-31	09:30:00	PROW	1	0	0	0	0	0	1	0	0	0	0	0
Bayou Cocodrie NWR	CBU	5	0	22	2011-05-31	09:30:00	RBWO	0	1	0	0	0	0	0	0	1	0	0	0
Bayou Cocodrie NWR	CBU	5	0	22	2011-05-31	09:30:00	TUTI	0	0	0	1	0	1	2	0	0	0	0	0
Bayou Cocodrie NWR	CBU	5	0	22	2011-05-31	09:30:00	WEVI	0	0	0	0	1	0	0	0	0	0	0	0
Bayou Cocodrie NWR	CBU	5	0	22	2011-05-31	09:30:00	YBCU	0	0	0	0	0	1	0	0	0	0	0	0
Bayou Cocodrie NWR	CBU	4	0	22	2011-06-02	09:35:00	ACFL	0	0	0	0	0	1	0	0	0	0	0	0
Bayou Cocodrie NWR	CBU	4	0	22	2011-06-02	09:35:00	BLJA	0	1	0	0	0	0	0	0	0	0	0	0
Bayou Cocodrie NWR	CBU	4	0	22	2011-06-02	09:35:00	CACH	3	0	0	0	0	0	0	0	0	0	0	0
Bayou Cocodrie NWR	CBU	4	0	22	2011-06-02	09:35:00	CARW	0	0	0	0	0	0	0	0	1	0	0	0
Bayou Cocodrie NWR	CBU	4	0	22	2011-06-02	09:35:00	DOWO	0	0	0	0	2	0	0	0	0	0	0	0
Bayou Cocodrie NWR	CBU	4	0	22	2011-06-02	09:35:00	GCFL	2	0	0	0	0	0	0	0	0	0	0	0
Bayou Cocodrie NWR	CBU	4	0	22	2011-06-02	09:35:00	HOWA	0	0	0	0	1	0	0	0	0	0	0	0
Bayou Cocodrie NWR	CBU	4	0	22	2011-06-02	09:35:00	NOCA	0	0	0	1	0	0	0	0	0	0	0	0
Bayou Cocodrie NWR	CBU	4	0	22	2011-06-02	09:35:00	NOPA	0	0	0	0	0	0	0	0	1	0	0	0
Bayou Cocodrie NWR	CBU	4	0	22	2011-06-02	09:35:00	PIWO	1	0	0	0	0	0	0	0	0	0	0	0
Bayou Cocodrie NWR	CBU	4	0	22	2011-06-02	09:35:00	PROW	1	0	0	0	1	0	0	0	0	0	0	0
Bayou Cocodrie NWR	CBU	4	0	22	2011-06-02	09:35:00	RBWO	0	0	0	0	0	1	0	0	0	0	0	0
Bayou Cocodrie NWR	CBU	4	0	22	2011-06-02	09:35:00	TUTI	1	0	0	0	0	0	0	0	0	0	0	0
Bayou Cocodrie NWR	CBU	4	0	22	2011-06-02	09:35:00	YBCU	0	0	0	1	0	0	0	0	0	0	0	0
Bayou Cocodrie NWR	CBU	6	0	3	2011-06-02	09:05:00	ACFL	1	0	0	0	0	1	0	0	0	0	0	0
Bayou Cocodrie NWR	CBU	6	0	3	2011-06-02	09:05:00	BHCO	1	0	0	0	0	0	0	0	0	0	0	0
Bayou Cocodrie NWR	CBU	6	0	3	2011-06-02	09:05:00	CACH	2	0	0	0	0	0	0	0	0	0	0	0
Bayou Cocodrie NWR	CBU	6	0	3	2011-06-02	09:05:00	CARW	0	0	0	1	0	0	0	0	0	0	0	0
Bayou Cocodrie NWR	CBU	6	0	3	2011-06-02	09:05:00	DOWO	0	0	0	0	0	1	0	0	0	0	0	0
Bayou Cocodrie NWR	CBU	6	0	3	2011-06-02	09:05:00	KEWA	1	0	0	0	0	0	0	0	0	0	0	0
Bayou Cocodrie NWR	CBU	6	0	3	2011-06-02	09:05:00	NOCA	0	0	0	1	0	0	0	1	0	0	0	0
Bayou Cocodrie NWR	CBU	6	0	3	2011-06-02	09:05:00	PROW	2	0	0	0	0	0	1	0	0	0	0	0
Bayou Cocodrie NWR	CBU	6	0	3	2011-06-02	09:05:00	RBWO	0	0	0	0	1	0	0	0	0	0	0	0
Bayou Cocodrie NWR	CBU	6	0	3	2011-06-02	09:05:00	REVI	0	1	0	0	0	0	0	0	0	0	0	0
Bayou Cocodrie NWR	CBU	6	0	3	2011-06-02	09:05:00	WEVI	0	0	0	0	0	2	0	0	0	0	0	0
Bayou Cocodrie NWR	CBU	6	0	3	2011-06-02	09:05:00	YBCU	1	0	0	0	0	0	0	0	0	0	0	0
Bayou Cocodrie NWR	CBU	6	0	4	2011-06-02	07:40:00	ACFL	1	0	0	2	0	0	0	0	0	0	0	0
Bayou Cocodrie NWR	CBU	6	0	4	2011-06-02	07:40:00	BHCO	0	0	0	0	0	1	0	0	0	0	0	0
Bayou Cocodrie NWR	CBU	6	0	4	2011-06-02	07:40:00	CACH	2	0	0	0	0	0	0	0	0	0	0	0
Bayou Cocodrie NWR	CBU	6	0	4	2011-06-02	07:40:00	DOWO	0	0	0	0	0	0	1	0	0	0	0	0
Bayou Cocodrie NWR	CBU	6	0	4	2011-06-02	07:40:00	NOCA	1	0	0	0	0	0	0	0	1	0	0	0
Bayou Cocodrie NWR	CBU	6	0	4	2011-06-02	07:40:00	OROR	0	0	0	0	0	0	0	1	0	0	0	0
Bayou Cocodrie NWR	CBU	6	0	4	2011-06-02	07:40:00	PIWO	0	0	0	0	0	1	0	0	0	0	0	0
Bayou Cocodrie NWR	CBU	6	0	4	2011-06-02	07:40:00	PROW	1	0	0	0	0	1	0	0	0	0	0	0
Bayou Cocodrie NWR	CBU	6	0	4	2011-06-02	07:40:00	RBWO	0	0	0	0	0	0	1	0	0	0	0	0
Bayou Cocodrie NWR	CBU	6	0	4	2011-06-02	07:40:00	REVI	0	0	1	0	0	0	0	0	0	0	0	0
Bayou Cocodrie NWR	CBU	6	0	4	2011-06-02	07:40:00	TUTI	0	0	0	0	0	0	1	0	0	0	0	0
Bayou Cocodrie NWR	CBU	6	0	4	2011-06-02	07:40:00	WEVI	0	0	0	0	0	1	0	0	0	0	0	0
Bayou Cocodrie NWR	CBU	6	0	4	2011-06-02	07:40:00	YBCU	0	0	0	0	0	0	0	0	1	0	0	0
Bayou Cocodrie NWR	CBU	6	0	4	2011-06-02	07:40:00	YTVI	0	0	0	1	0	0	0	0	0	0	0	0
Bayou Cocodrie NWR	CBU	6	0	10	2011-06-02	08:40:00	ACFL	1	1	0	0	0	0	0	0	0	0	0	0
Bayou Cocodrie NWR	CBU	6	0	10	2011-06-02	08:40:00	BHCO	0	0	0	0	1	0	0	0	0	0	0	0
Bayou Cocodrie NWR	CBU	6	0	10	2011-06-02	08:40:00	CACH	0	0	0	2	0	0	0	0	0	0	0	0
Bayou Cocodrie NWR	CBU	6	0	10	2011-06-02	08:40:00	CARW	0	1	0	0	0	0	0	0	0	0	0	0
Bayou Cocodrie NWR	CBU	6	0	10	2011-06-02	08:40:00	KEWA	0	0	0	0	0	1	0	0	0	0	0	0
Bayou Cocodrie NWR	CBU	6	0	10	2011-06-02	08:40:00	NOCA	0	0	0	1	0	0	1	0	0	0	0	0
Bayou Cocodrie NWR	CBU	6	0	10	2011-06-02	08:40:00	NOPA	0	0	0	0	0	0	0	0	1	0	0	0
Bayou Cocodrie NWR	CBU	6	0	10	2011-06-02	08:40:00	PROW	0	0	0	0	0	0	1	0	0	0	0	0
Bayou Cocodrie NWR	CBU	6	0	10	2011-06-02	08:40:00	TUTI	0	0	0	1	0	0	0	0	0	0	0	0
Bayou Cocodrie NWR	CBU	6	0	10	2011-06-02	08:40:00	WEVI	0	0	0	1	0	0	0	0	0	0	0	0
Bayou Cocodrie NWR	CBU	6	0	10	2011-06-02	08:40:00	YBCU	1	0	0	0	0	0	0	0	0	0	0	0
Bayou Cocodrie NWR	CBU	6	0	11	2011-06-02	08:05:00	ACFL	0	0	0	1	0	1	1	0	0	0	0	0
Bayou Cocodrie NWR	CBU	6	0	11	2011-06-02	08:05:00	CACH	0	0	0	0	0	1	0	0	0	0	0	0
Bayou Cocodrie NWR	CBU	6	0	11	2011-06-02	08:05:00	CARW	0	0	0	0	0	0	1	0	0	0	0	0
Bayou Cocodrie NWR	CBU	6	0	11	2011-06-02	08:05:00	GCFL	1	0	0	0	0	0	0	0	0	0	0	0
Bayou Cocodrie NWR	CBU	6	0	11	2011-06-02	08:05:00	MODO	0	0	0	0	0	0	0	0	1	0	0	0
Bayou Cocodrie NWR	CBU	6	0	11	2011-06-02	08:05:00	NOCA	0	0	0	0	0	0	1	0	0	0	0	0
Bayou Cocodrie NWR	CBU	6	0	11	2011-06-02	08:05:00	PIWO	0	0	0	0	0	0	0	0	1	0	0	0
Bayou Cocodrie NWR	CBU	6	0	11	2011-06-02	08:05:00	RBWO	0	0	0	0	0	1	0	0	0	0	0	0
Bayou Cocodrie NWR	CBU	6	0	11	2011-06-02	08:05:00	REVI	0	0	0	0	1	1	0	0	0	0	0	0
Bayou Cocodrie NWR	CBU	6	0	11	2011-06-02	08:05:00	TUTI	0	0	0	1	0	0	1	0	0	0	0	0
Bayou Cocodrie NWR	CBU	6	0	11	2011-06-02	08:05:00	YBCU	0	0	0	0	0	1	0	1	0	0	0	0
Bayou Cocodrie NWR	CBU	3	0	3	2011-06-03	07:45:00	ACFL	0	0	0	1	0	0	0	0	0	0	0	0
Bayou Cocodrie NWR	CBU	3	0	3	2011-06-03	07:45:00	BGGN	2	0	0	0	0	0	0	0	0	0	0	0
Bayou Cocodrie NWR	CBU	3	0	3	2011-06-03	07:45:00	CACH	2	0	0	0	0	0	0	0	0	0	0	0
Bayou Cocodrie NWR	CBU	3	0	3	2011-06-03	07:45:00	CARW	0	0	0	1	0	0	0	0	0	0	0	0
Bayou Cocodrie NWR	CBU	3	0	3	2011-06-03	07:45:00	HOWA	1	0	0	0	0	0	0	0	0	0	0	0
Bayou Cocodrie NWR	CBU	3	0	3	2011-06-03	07:45:00	INBU	0	0	0	0	1	0	0	0	0	0	0	0
Bayou Cocodrie NWR	CBU	3	0	3	2011-06-03	07:45:00	NOCA	0	0	0	0	0	0	1	0	0	0	0	0
Bayou Cocodrie NWR	CBU	3	0	3	2011-06-03	07:45:00	NOPA	1	0	0	0	0	0	1	0	0	0	0	0
Bayou Cocodrie NWR	CBU	3	0	3	2011-06-03	07:45:00	PROW	0	0	0	0	0	0	1	0	0	0	0	0
Bayou Cocodrie NWR	CBU	3	0	3	2011-06-03	07:45:00	RBWO	0	0	0	0	1	0	0	0	0	0	0	0
Bayou Cocodrie NWR	CBU	3	0	3	2011-06-03	07:45:00	REVI	0	0	0	0	0	0	1	0	0	0	0	0
Bayou Cocodrie NWR	CBU	3	0	3	2011-06-03	07:45:00	TUTI	0	0	0	1	0	0	0	0	0	0	0	0
Bayou Cocodrie NWR	CBU	3	0	3	2011-06-03	07:45:00	WEVI	1	0	0	0	0	0	0	0	0	0	0	0
Bayou Cocodrie NWR	CBU	3	0	3	2011-06-03	07:45:00	YBCU	1	0	0	0	0	0	0	0	0	0	0	0
Bayou Cocodrie NWR	CBU	3	0	6	2011-06-03	09:35:00	ACFL	1	1	0	1	0	0	0	0	0	0	0	0
Bayou Cocodrie NWR	CBU	3	0	6	2011-06-03	09:35:00	CARW	0	0	0	0	0	0	0	0	1	0	0	0
Bayou Cocodrie NWR	CBU	3	0	6	2011-06-03	09:35:00	NOCA	0	0	0	1	0	1	0	0	0	0	0	0
Bayou Cocodrie NWR	CBU	3	0	6	2011-06-03	09:35:00	PROW	0	1	0	0	0	0	1	0	0	0	0	0
Bayou Cocodrie NWR	CBU	3	0	6	2011-06-03	09:35:00	RBWO	0	0	0	0	0	0	0	0	1	0	0	0
Bayou Cocodrie NWR	CBU	3	0	6	2011-06-03	09:35:00	REVI	1	0	0	1	0	0	0	0	0	0	0	0
Bayou Cocodrie NWR	CBU	3	0	6	2011-06-03	09:35:00	TUTI	0	0	0	1	0	0	0	0	0	0	0	0
Bayou Cocodrie NWR	CBU	3	0	6	2011-06-03	09:35:00	WEVI	0	0	0	1	0	0	0	0	0	0	0	0
Bayou Cocodrie NWR	CBU	3	0	6	2011-06-03	09:35:00	YBCU	0	0	0	0	0	1	0	0	0	0	0	0
Bayou Cocodrie NWR	CBU	3	0	11	2011-06-03	09:00:00	ACFL	0	0	1	1	0	0	0	0	0	0	0	0
Bayou Cocodrie NWR	CBU	3	0	11	2011-06-03	09:00:00	BHCO	0	0	0	0	1	0	0	0	0	0	0	0
Bayou Cocodrie NWR	CBU	3	0	11	2011-06-03	09:00:00	CACH	0	0	0	0	0	0	0	1	0	0	0	0
Bayou Cocodrie NWR	CBU	3	0	11	2011-06-03	09:00:00	EATO	0	0	0	0	0	1	0	0	0	0	0	0
Bayou Cocodrie NWR	CBU	3	0	11	2011-06-03	09:00:00	EAWP	0	0	0	0	0	0	1	0	0	0	0	0
Bayou Cocodrie NWR	CBU	3	0	11	2011-06-03	09:00:00	GCFL	0	0	0	0	0	0	1	0	0	0	0	0
Bayou Cocodrie NWR	CBU	3	0	11	2011-06-03	09:00:00	INBU	0	0	0	0	0	0	0	0	1	0	0	0
Bayou Cocodrie NWR	CBU	3	0	11	2011-06-03	09:00:00	MODO	0	0	0	1	0	0	0	0	0	0	0	0
Bayou Cocodrie NWR	CBU	3	0	11	2011-06-03	09:00:00	NOCA	0	0	0	1	0	0	0	0	0	0	0	0
Bayou Cocodrie NWR	CBU	3	0	11	2011-06-03	09:00:00	NOPA	0	0	0	0	0	0	0	0	1	0	0	0
Bayou Cocodrie NWR	CBU	3	0	11	2011-06-03	09:00:00	PIWO	0	0	0	0	0	0	0	1	0	0	0	0
Bayou Cocodrie NWR	CBU	3	0	11	2011-06-03	09:00:00	PROW	1	0	0	0	0	0	0	0	0	0	0	0
Bayou Cocodrie NWR	CBU	3	0	11	2011-06-03	09:00:00	RBWO	0	0	0	0	1	0	0	0	0	0	0	0
Bayou Cocodrie NWR	CBU	3	0	11	2011-06-03	09:00:00	TUTI	1	0	0	0	0	0	0	0	0	0	0	0
Bayou Cocodrie NWR	CBU	3	0	11	2011-06-03	09:00:00	WEVI	1	0	0	1	0	0	0	0	0	0	0	0
Bayou Cocodrie NWR	CBU	3	0	11	2011-06-03	09:00:00	YBCU	0	0	0	0	1	0	0	0	0	0	0	0
Bayou Cocodrie NWR	CBU	3	0	11	2011-06-03	09:00:00	YTWA	0	0	0	0	0	0	1	0	0	0	0	0
Bayou Cocodrie NWR	CBU	3	0	12	2011-06-03	08:15:00	ACFL	1	0	0	0	0	0	0	0	0	0	0	0
Bayou Cocodrie NWR	CBU	3	0	12	2011-06-03	08:15:00	DOWO	0	0	0	0	0	0	0	0	1	0	0	0
Bayou Cocodrie NWR	CBU	3	0	12	2011-06-03	08:15:00	EATO	1	0	0	0	0	0	0	0	0	0	0	0
Bayou Cocodrie NWR	CBU	3	0	12	2011-06-03	08:15:00	GCFL	0	0	0	1	0	0	0	0	0	0	0	0
Bayou Cocodrie NWR	CBU	3	0	12	2011-06-03	08:15:00	NOCA	1	0	0	0	0	0	0	0	0	0	0	0
Bayou Cocodrie NWR	CBU	3	0	12	2011-06-03	08:15:00	PROW	2	0	0	0	0	0	0	0	0	0	0	0
Bayou Cocodrie NWR	CBU	3	0	12	2011-06-03	08:15:00	RBWO	0	0	0	0	1	0	0	0	0	0	0	0
Bayou Cocodrie NWR	CBU	3	0	12	2011-06-03	08:15:00	TUTI	0	0	0	0	0	0	0	1	0	0	0	0
Bayou Cocodrie NWR	CBU	3	0	12	2011-06-03	08:15:00	WEVI	0	0	0	0	1	0	0	0	0	0	0	0
Bayou Cocodrie NWR	CBU	3	0	12	2011-06-03	08:15:00	YTVI	1	0	0	0	0	0	0	0	0	0	0	0
Bayou Cocodrie NWR	CBU	4	0	5	2011-06-06	08:30:00	BHCO	0	0	2	0	0	0	0	0	0	1	0	0
Bayou Cocodrie NWR	CBU	4	0	5	2011-06-06	08:30:00	BLJA	0	0	0	1	0	0	0	0	0	0	0	0
Bayou Cocodrie NWR	CBU	4	0	5	2011-06-06	08:30:00	EATO	0	0	0	0	0	1	0	0	0	0	0	0
Bayou Cocodrie NWR	CBU	4	0	5	2011-06-06	08:30:00	EAWP	0	0	0	0	0	0	1	0	0	0	0	0
Bayou Cocodrie NWR	CBU	4	0	5	2011-06-06	08:30:00	INBU	0	0	0	0	2	0	0	0	0	0	0	0
Bayou Cocodrie NWR	CBU	4	0	5	2011-06-06	08:30:00	NOCA	2	0	0	0	1	0	1	0	0	0	0	0
Bayou Cocodrie NWR	CBU	4	0	5	2011-06-06	08:30:00	NOPA	0	0	0	0	1	0	0	0	0	0	0	0
Bayou Cocodrie NWR	CBU	4	0	5	2011-06-06	08:30:00	PROW	0	0	0	1	0	0	0	0	0	0	0	0
Bayou Cocodrie NWR	CBU	4	0	5	2011-06-06	08:30:00	RBWO	0	1	0	1	0	0	0	0	0	0	0	0
Bayou Cocodrie NWR	CBU	4	0	5	2011-06-06	08:30:00	TUTI	0	0	0	0	0	0	1	0	0	1	0	0
Bayou Cocodrie NWR	CBU	4	0	5	2011-06-06	08:30:00	WEVI	0	0	0	0	0	0	1	0	0	0	0	1
Bayou Cocodrie NWR	CBU	4	0	5	2011-06-06	08:30:00	YBCU	0	0	0	1	0	0	0	0	0	0	0	0
Bayou Cocodrie NWR	CBU	4	0	11	2011-06-06	08:05:00	ACFL	1	0	0	0	0	1	0	0	0	0	0	0
Bayou Cocodrie NWR	CBU	4	0	11	2011-06-06	08:05:00	AMCR	0	0	0	0	0	0	0	0	1	0	0	0
Bayou Cocodrie NWR	CBU	4	0	11	2011-06-06	08:05:00	CACH	0	0	1	0	0	0	0	0	0	0	0	0
Bayou Cocodrie NWR	CBU	4	0	11	2011-06-06	08:05:00	CARW	0	0	0	1	0	0	0	0	0	0	0	0
Bayou Cocodrie NWR	CBU	4	0	11	2011-06-06	08:05:00	GCFL	2	0	0	0	0	0	0	0	0	0	0	0
Bayou Cocodrie NWR	CBU	4	0	11	2011-06-06	08:05:00	INBU	0	0	0	0	0	0	1	0	0	0	0	0
Bayou Cocodrie NWR	CBU	4	0	11	2011-06-06	08:05:00	NOCA	2	0	0	0	0	0	0	1	0	0	0	0
Bayou Cocodrie NWR	CBU	4	0	11	2011-06-06	08:05:00	RBWO	0	1	0	0	1	0	0	0	0	0	0	0
Bayou Cocodrie NWR	CBU	4	0	11	2011-06-06	08:05:00	TUTI	0	0	0	0	0	0	0	1	0	0	0	0
Bayou Cocodrie NWR	CBU	4	0	11	2011-06-06	08:05:00	YBCU	0	0	0	1	0	0	0	0	0	0	0	0
Bayou Cocodrie NWR	CBU	4	0	17	2011-06-06	07:40:00	ACFL	2	0	0	0	0	0	0	0	0	0	0	0
Bayou Cocodrie NWR	CBU	4	0	17	2011-06-06	07:40:00	BLJA	0	0	0	0	0	0	0	1	0	0	0	0
Bayou Cocodrie NWR	CBU	4	0	17	2011-06-06	07:40:00	CACH	0	0	0	0	0	0	3	0	0	0	0	0
Bayou Cocodrie NWR	CBU	4	0	17	2011-06-06	07:40:00	CARW	1	0	0	0	0	0	0	0	0	0	0	0
Bayou Cocodrie NWR	CBU	4	0	17	2011-06-06	07:40:00	DOWO	0	2	0	0	0	0	0	0	0	0	0	0
Bayou Cocodrie NWR	CBU	4	0	17	2011-06-06	07:40:00	GCFL	1	0	0	0	0	0	0	0	0	0	0	0
Bayou Cocodrie NWR	CBU	4	0	17	2011-06-06	07:40:00	INBU	0	0	0	1	0	0	0	0	0	0	0	0
Bayou Cocodrie NWR	CBU	4	0	17	2011-06-06	07:40:00	MODO	0	0	0	0	0	0	1	0	0	0	0	0
Bayou Cocodrie NWR	CBU	4	0	17	2011-06-06	07:40:00	NOCA	1	0	0	0	0	0	1	0	0	0	0	0
Bayou Cocodrie NWR	CBU	4	0	17	2011-06-06	07:40:00	NOPA	0	0	0	2	0	0	0	0	0	0	0	0
Bayou Cocodrie NWR	CBU	4	0	17	2011-06-06	07:40:00	PROW	0	0	0	0	0	0	1	0	0	0	0	0
Bayou Cocodrie NWR	CBU	4	0	17	2011-06-06	07:40:00	RBWO	0	0	0	1	0	0	0	0	0	0	0	0
Bayou Cocodrie NWR	CBU	4	0	17	2011-06-06	07:40:00	REVI	0	0	0	1	0	0	0	0	0	0	0	0
Bayou Cocodrie NWR	CBU	4	0	17	2011-06-06	07:40:00	TUTI	1	0	0	0	0	0	0	0	0	0	0	0
Bayou Cocodrie NWR	CBU	4	0	17	2011-06-06	07:40:00	WEVI	1	0	0	1	0	0	0	0	0	0	0	0
Bayou Cocodrie NWR	CBU	4	0	17	2011-06-06	07:40:00	YBCU	0	0	0	0	0	0	1	0	0	0	0	0
Bayou Cocodrie NWR	CBU	7	0	12	2011-06-08	08:00:00	ACFL	1	0	0	0	0	0	0	0	0	0	0	0
Bayou Cocodrie NWR	CBU	7	0	12	2011-06-08	08:00:00	BHCO	0	1	0	0	0	0	0	0	0	0	0	0
Bayou Cocodrie NWR	CBU	7	0	12	2011-06-08	08:00:00	CACH	0	0	1	0	0	0	0	0	0	0	0	0
Bayou Cocodrie NWR	CBU	7	0	12	2011-06-08	08:00:00	INBU	1	0	0	0	0	0	0	0	0	0	0	0
Bayou Cocodrie NWR	CBU	7	0	12	2011-06-08	08:00:00	NOCA	0	1	0	0	0	0	1	0	0	0	0	0
Bayou Cocodrie NWR	CBU	7	0	12	2011-06-08	08:00:00	PROW	0	1	1	0	0	0	0	0	0	0	0	0
Bayou Cocodrie NWR	CBU	7	0	12	2011-06-08	08:00:00	RBWO	0	0	0	0	0	1	0	0	0	0	0	0
Bayou Cocodrie NWR	CBU	7	0	12	2011-06-08	08:00:00	TUTI	0	0	0	1	0	0	1	0	0	0	0	0
Bayou Cocodrie NWR	CBU	7	0	12	2011-06-08	08:00:00	WEVI	0	0	0	1	0	0	1	0	0	0	0	0
Bayou Cocodrie NWR	CBU	7	0	12	2011-06-08	08:00:00	WOTH	0	0	0	0	0	0	1	0	0	0	0	0
Bayou Cocodrie NWR	CBU	7	0	12	2011-06-08	08:00:00	YBCU	0	0	0	1	0	0	0	0	0	0	0	0
Bayou Cocodrie NWR	CBU	7	0	16	2011-06-08	08:20:00	ACFL	1	0	0	0	0	0	0	0	0	0	0	0
Bayou Cocodrie NWR	CBU	7	0	16	2011-06-08	08:20:00	CARW	0	1	0	0	0	0	0	0	0	0	0	0
Bayou Cocodrie NWR	CBU	7	0	16	2011-06-08	08:20:00	NOCA	2	0	0	1	0	0	0	0	0	0	0	0
Bayou Cocodrie NWR	CBU	7	0	16	2011-06-08	08:20:00	NOPA	1	0	0	0	0	0	0	0	0	0	0	0
Bayou Cocodrie NWR	CBU	7	0	16	2011-06-08	08:20:00	PROW	0	1	0	0	0	0	0	0	0	0	0	0
Bayou Cocodrie NWR	CBU	7	0	16	2011-06-08	08:20:00	TUTI	0	0	0	0	1	0	0	0	0	0	0	0
Bayou Cocodrie NWR	CBU	7	0	16	2011-06-08	08:20:00	WEVI	1	0	0	0	0	0	0	0	0	0	0	0
Bayou Cocodrie NWR	CBU	7	0	16	2011-06-08	08:20:00	YBCU	0	0	0	1	0	0	0	0	0	0	0	0
Bayou Cocodrie NWR	CBU	7	0	20	2011-06-08	08:45:00	ACFL	0	0	0	0	1	1	0	0	0	0	0	0
Bayou Cocodrie NWR	CBU	7	0	20	2011-06-08	08:45:00	CARW	0	0	0	0	0	1	0	0	0	0	0	0
Bayou Cocodrie NWR	CBU	7	0	20	2011-06-08	08:45:00	EATO	0	1	0	0	0	0	0	0	0	0	0	0
Bayou Cocodrie NWR	CBU	7	0	20	2011-06-08	08:45:00	HOWA	0	0	0	1	0	0	0	0	0	0	0	0
Bayou Cocodrie NWR	CBU	7	0	20	2011-06-08	08:45:00	NOCA	1	0	0	0	1	0	0	0	0	0	0	0
Bayou Cocodrie NWR	CBU	7	0	20	2011-06-08	08:45:00	PIWO	0	0	0	0	0	1	0	0	0	0	0	0
Bayou Cocodrie NWR	CBU	7	0	20	2011-06-08	08:45:00	PROW	0	1	0	0	0	0	0	0	0	0	0	0
Bayou Cocodrie NWR	CBU	7	0	20	2011-06-08	08:45:00	RBWO	0	0	0	0	0	1	0	0	0	0	0	0
Bayou Cocodrie NWR	CBU	7	0	20	2011-06-08	08:45:00	REVI	2	0	0	0	0	0	0	0	0	0	0	0
Bayou Cocodrie NWR	CBU	7	0	20	2011-06-08	08:45:00	YBCU	1	0	0	0	0	0	1	0	0	0	0	0
Bayou Cocodrie NWR	CBU	7	0	24	2011-06-08	09:05:00	ACFL	0	0	0	1	0	0	0	0	0	0	0	0
Bayou Cocodrie NWR	CBU	7	0	24	2011-06-08	09:05:00	AMCR	0	0	0	0	3	0	0	0	0	0	0	0
Bayou Cocodrie NWR	CBU	7	0	24	2011-06-08	09:05:00	BANO	0	0	0	0	0	1	0	0	0	0	0	0
Bayou Cocodrie NWR	CBU	7	0	24	2011-06-08	09:05:00	CACH	0	0	0	0	1	0	0	0	0	0	0	0
Bayou Cocodrie NWR	CBU	7	0	24	2011-06-08	09:05:00	CARW	0	0	1	0	0	0	0	0	0	0	0	0
Bayou Cocodrie NWR	CBU	7	0	24	2011-06-08	09:05:00	EATO	0	0	0	0	0	1	0	0	0	0	0	0
Bayou Cocodrie NWR	CBU	7	0	24	2011-06-08	09:05:00	GCFL	0	0	0	0	0	1	0	0	0	0	0	0
Bayou Cocodrie NWR	CBU	7	0	24	2011-06-08	09:05:00	NOCA	0	0	0	0	0	2	1	0	0	0	0	0
Bayou Cocodrie NWR	CBU	7	0	24	2011-06-08	09:05:00	PROW	0	0	1	1	0	0	0	0	0	0	0	0
Bayou Cocodrie NWR	CBU	7	0	24	2011-06-08	09:05:00	RBWO	0	0	0	0	0	0	1	0	0	0	0	0
Bayou Cocodrie NWR	CBU	7	0	24	2011-06-08	09:05:00	REVI	1	0	0	1	0	0	0	0	0	0	0	0
Bayou Cocodrie NWR	CBU	7	0	24	2011-06-08	09:05:00	RTHU	1	0	0	0	0	0	0	0	0	0	0	0
Bayou Cocodrie NWR	CBU	7	0	24	2011-06-08	09:05:00	WEVI	1	0	0	0	0	0	0	0	0	0	0	0
Bayou Cocodrie NWR	CBU	7	0	24	2011-06-08	09:05:00	YBCU	0	0	0	0	1	0	1	0	0	0	0	0
Bayou Cocodrie NWR	Cross Bayou	6	0	1	2008-05-13	06:55:00	ACFL	3	0	0	1	0	0	0	0	0	0	0	0
Bayou Cocodrie NWR	Cross Bayou	6	0	1	2008-05-13	06:55:00	AMCR	0	0	0	0	0	0	0	1	0	0	0	0
Bayou Cocodrie NWR	Cross Bayou	6	0	1	2008-05-13	06:55:00	BGGN	0	0	3	0	0	0	0	0	0	0	0	0
Bayou Cocodrie NWR	Cross Bayou	6	0	1	2008-05-13	06:55:00	CACH	2	0	0	0	0	0	0	0	0	0	0	0
Bayou Cocodrie NWR	Cross Bayou	6	0	1	2008-05-13	06:55:00	CARW	0	0	0	0	0	0	1	0	0	0	0	0
Bayou Cocodrie NWR	Cross Bayou	6	0	1	2008-05-13	06:55:00	KEWA	0	0	0	0	0	1	0	0	0	0	0	0
Bayou Cocodrie NWR	Cross Bayou	6	0	1	2008-05-13	06:55:00	NOCA	0	0	0	0	0	0	1	1	0	0	0	0
Bayou Cocodrie NWR	Cross Bayou	6	0	1	2008-05-13	06:55:00	NOFL	0	0	0	0	1	0	0	0	0	0	0	0
Bayou Cocodrie NWR	Cross Bayou	6	0	1	2008-05-13	06:55:00	PROW	0	0	0	1	0	1	0	0	0	0	0	0
Bayou Cocodrie NWR	Cross Bayou	6	0	1	2008-05-13	06:55:00	RBWO	0	0	0	1	0	0	0	0	0	0	0	0
Bayou Cocodrie NWR	Cross Bayou	6	0	1	2008-05-13	06:55:00	REVI	0	0	0	0	1	0	0	0	0	0	0	0
Bayou Cocodrie NWR	Cross Bayou	6	0	1	2008-05-13	06:55:00	TUTI	0	0	0	0	0	0	0	0	1	0	0	0
Bayou Cocodrie NWR	Cross Bayou	6	0	1	2008-05-13	06:55:00	YTVI	0	0	0	1	0	0	0	0	0	0	0	0
Bayou Cocodrie NWR	Cross Bayou	6	0	2	2008-05-13	07:30:00	ACFL	0	0	0	2	0	0	1	0	0	0	0	0
Bayou Cocodrie NWR	Cross Bayou	6	0	2	2008-05-13	07:30:00	AMCR	0	0	0	0	0	0	1	0	0	0	0	0
Bayou Cocodrie NWR	Cross Bayou	6	0	2	2008-05-13	07:30:00	CACH	0	0	0	1	0	0	0	0	0	0	0	0
Bayou Cocodrie NWR	Cross Bayou	6	0	2	2008-05-13	07:30:00	CARW	0	0	0	0	0	0	1	0	1	0	0	0
Bayou Cocodrie NWR	Cross Bayou	6	0	2	2008-05-13	07:30:00	DOWO	0	0	0	1	0	0	0	0	0	0	0	0
Bayou Cocodrie NWR	Cross Bayou	6	0	2	2008-05-13	07:30:00	GCFL	0	0	1	0	0	1	0	0	0	0	0	0
Bayou Cocodrie NWR	Cross Bayou	6	0	2	2008-05-13	07:30:00	HAWO	0	0	0	0	1	0	0	0	0	0	0	0
Bayou Cocodrie NWR	Cross Bayou	6	0	2	2008-05-13	07:30:00	NOCA	0	0	0	0	0	0	3	0	0	0	0	0
Bayou Cocodrie NWR	Cross Bayou	6	0	2	2008-05-13	07:30:00	PROW	1	0	0	2	0	0	0	0	0	0	0	0
Bayou Cocodrie NWR	Cross Bayou	6	0	2	2008-05-13	07:30:00	RHWO	0	0	0	1	0	0	0	0	0	0	0	0
Bayou Cocodrie NWR	Cross Bayou	6	0	2	2008-05-13	07:30:00	TUTI	0	0	0	1	0	0	0	0	1	0	0	0
Bayou Cocodrie NWR	Cross Bayou	6	0	2	2008-05-13	07:30:00	WEVI	0	0	0	1	1	0	0	0	0	0	0	0
Bayou Cocodrie NWR	Cross Bayou	6	0	2	2008-05-13	07:30:00	YBCU	0	0	0	1	0	0	0	0	0	0	0	0
Bayou Cocodrie NWR	Cross Bayou	6	0	3	2008-05-13	07:50:00	ACFL	0	0	0	1	0	0	0	0	0	0	0	0
Bayou Cocodrie NWR	Cross Bayou	6	0	3	2008-05-13	07:50:00	BHCO	0	0	0	0	0	0	0	0	1	0	0	0
Bayou Cocodrie NWR	Cross Bayou	6	0	3	2008-05-13	07:50:00	BLJA	1	0	0	0	0	0	0	0	0	0	0	0
Bayou Cocodrie NWR	Cross Bayou	6	0	3	2008-05-13	07:50:00	CACH	0	0	0	1	1	0	0	1	0	0	0	0
Bayou Cocodrie NWR	Cross Bayou	6	0	3	2008-05-13	07:50:00	CARW	0	0	0	1	0	0	0	0	1	0	0	0
Bayou Cocodrie NWR	Cross Bayou	6	0	3	2008-05-13	07:50:00	MODO	0	0	0	1	0	0	0	0	0	0	0	0
Bayou Cocodrie NWR	Cross Bayou	6	0	3	2008-05-13	07:50:00	NOCA	1	0	0	1	0	0	0	1	1	0	0	0
Bayou Cocodrie NWR	Cross Bayou	6	0	3	2008-05-13	07:50:00	NOFL	0	0	0	1	0	0	0	0	0	0	0	0
Bayou Cocodrie NWR	Cross Bayou	6	0	3	2008-05-13	07:50:00	PROW	0	0	0	1	1	0	0	0	0	0	0	0
Bayou Cocodrie NWR	Cross Bayou	6	0	3	2008-05-13	07:50:00	RBWO	0	0	0	1	0	1	0	0	0	0	0	0
Bayou Cocodrie NWR	Cross Bayou	6	0	3	2008-05-13	07:50:00	TUTI	0	0	0	1	0	0	1	0	0	0	0	0
Bayou Cocodrie NWR	Cross Bayou	6	0	3	2008-05-13	07:50:00	YBCU	0	0	0	0	0	1	0	0	0	0	0	0
Bayou Cocodrie NWR	Cross Bayou	6	0	3	2008-05-13	07:50:00	YTVI	0	0	1	0	0	0	0	0	0	0	0	0
Bayou Cocodrie NWR	Cross Bayou	6	0	4	2008-05-13	08:15:00	ACFL	2	0	0	2	0	0	0	0	0	0	0	0
Bayou Cocodrie NWR	Cross Bayou	6	0	4	2008-05-13	08:15:00	BLJA	0	0	0	0	0	1	0	0	0	0	0	0
Bayou Cocodrie NWR	Cross Bayou	6	0	4	2008-05-13	08:15:00	CACH	1	0	0	0	0	0	0	0	0	0	0	0
Bayou Cocodrie NWR	Cross Bayou	6	0	4	2008-05-13	08:15:00	CARW	0	0	0	1	1	0	0	0	0	0	0	0
Bayou Cocodrie NWR	Cross Bayou	6	0	4	2008-05-13	08:15:00	EATO	0	0	0	0	0	1	0	0	0	0	0	0
Bayou Cocodrie NWR	Cross Bayou	6	0	4	2008-05-13	08:15:00	GCFL	0	0	1	0	0	0	0	0	0	0	0	0
Bayou Cocodrie NWR	Cross Bayou	6	0	4	2008-05-13	08:15:00	NOCA	0	0	0	1	0	0	1	0	0	0	0	0
Bayou Cocodrie NWR	Cross Bayou	6	0	4	2008-05-13	08:15:00	PIWO	0	0	0	0	0	0	0	1	0	0	0	0
Bayou Cocodrie NWR	Cross Bayou	6	0	4	2008-05-13	08:15:00	PROW	1	0	0	2	0	0	0	0	0	0	0	0
Bayou Cocodrie NWR	Cross Bayou	6	0	4	2008-05-13	08:15:00	RBWO	0	0	0	1	0	0	0	0	0	0	0	0
Bayou Cocodrie NWR	Cross Bayou	6	0	4	2008-05-13	08:15:00	RHWO	0	0	0	0	1	0	0	0	0	0	0	0
Bayou Cocodrie NWR	Cross Bayou	6	0	4	2008-05-13	08:15:00	TUTI	0	0	0	1	0	0	0	0	0	0	0	0
Bayou Cocodrie NWR	Cross Bayou	6	0	4	2008-05-13	08:15:00	WEVI	1	0	0	0	0	0	1	0	0	0	0	0
Bayou Cocodrie NWR	Cross Bayou	6	0	4	2008-05-13	08:15:00	YBCU	0	0	0	1	0	0	0	0	0	0	0	0
Bayou Cocodrie NWR	Cross Bayou	6	0	4	2008-05-13	08:15:00	YTWA	1	0	0	0	0	0	0	0	0	0	0	0
Bayou Cocodrie NWR	Cross Bayou	5	0	1	2008-05-14	08:30:00	ACFL	2	0	0	0	0	2	0	0	0	0	0	0
Bayou Cocodrie NWR	Cross Bayou	5	0	1	2008-05-14	08:30:00	BRTH	0	0	0	1	0	0	0	0	0	0	0	0
Bayou Cocodrie NWR	Cross Bayou	5	0	1	2008-05-14	08:30:00	CACH	1	0	0	0	0	0	0	0	0	0	0	0
Bayou Cocodrie NWR	Cross Bayou	5	0	1	2008-05-14	08:30:00	CARW	0	0	0	1	0	0	0	0	0	0	0	0
Bayou Cocodrie NWR	Cross Bayou	5	0	1	2008-05-14	08:30:00	DOWO	0	0	0	1	0	0	0	0	0	0	0	0
Bayou Cocodrie NWR	Cross Bayou	5	0	1	2008-05-14	08:30:00	KEWA	0	0	1	0	0	0	0	0	0	0	0	0
Bayou Cocodrie NWR	Cross Bayou	5	0	1	2008-05-14	08:30:00	NOCA	2	0	0	2	0	0	0	0	0	0	0	0
Bayou Cocodrie NWR	Cross Bayou	5	0	1	2008-05-14	08:30:00	NOPA	0	0	1	0	0	1	0	0	0	0	0	0
Bayou Cocodrie NWR	Cross Bayou	5	0	1	2008-05-14	08:30:00	PROW	1	0	0	1	0	0	0	0	0	0	0	0
Bayou Cocodrie NWR	Cross Bayou	5	0	1	2008-05-14	08:30:00	RBWO	0	0	0	0	1	0	0	0	0	0	0	0
Bayou Cocodrie NWR	Cross Bayou	5	0	1	2008-05-14	08:30:00	REVI	1	0	0	0	0	0	0	0	0	0	0	0
Bayou Cocodrie NWR	Cross Bayou	5	0	1	2008-05-14	08:30:00	SUTA	0	0	2	0	0	0	0	0	0	0	0	0
Bayou Cocodrie NWR	Cross Bayou	5	0	1	2008-05-14	08:30:00	TUTI	0	0	0	0	0	0	0	1	0	0	0	0
Bayou Cocodrie NWR	Cross Bayou	5	0	1	2008-05-14	08:30:00	WEVI	0	0	0	1	0	0	0	0	0	0	0	0
Bayou Cocodrie NWR	Cross Bayou	5	0	2	2008-05-14	08:53:00	ACFL	2	0	0	0	0	0	0	0	0	0	0	0
Bayou Cocodrie NWR	Cross Bayou	5	0	2	2008-05-14	08:53:00	CARW	0	0	0	0	0	0	1	0	0	0	0	0
Bayou Cocodrie NWR	Cross Bayou	5	0	2	2008-05-14	08:53:00	DOWO	0	0	0	0	0	0	0	0	1	0	0	0
Bayou Cocodrie NWR	Cross Bayou	5	0	2	2008-05-14	08:53:00	GCFL	1	0	0	0	0	0	0	0	0	0	0	0
Bayou Cocodrie NWR	Cross Bayou	5	0	2	2008-05-14	08:53:00	NOCA	0	0	0	2	0	0	1	0	0	0	0	0
Bayou Cocodrie NWR	Cross Bayou	5	0	2	2008-05-14	08:53:00	NOPA	0	0	0	3	1	0	0	0	0	0	0	0
Bayou Cocodrie NWR	Cross Bayou	5	0	2	2008-05-14	08:53:00	PROW	1	0	0	0	0	0	0	0	0	0	0	0
Bayou Cocodrie NWR	Cross Bayou	5	0	2	2008-05-14	08:53:00	REVI	0	0	0	1	0	0	0	0	0	0	0	0
Bayou Cocodrie NWR	Cross Bayou	5	0	2	2008-05-14	08:53:00	TUTI	0	0	0	1	0	0	1	0	0	0	0	0
Bayou Cocodrie NWR	Cross Bayou	5	0	2	2008-05-14	08:53:00	WEVI	1	0	0	0	0	0	0	0	0	0	0	0
Bayou Cocodrie NWR	Cross Bayou	5	0	3	2008-05-14	09:20:00	ACFL	3	0	0	1	0	0	0	0	0	0	0	0
Bayou Cocodrie NWR	Cross Bayou	5	0	3	2008-05-14	09:20:00	AMCR	0	0	0	0	0	0	0	0	1	0	0	0
Bayou Cocodrie NWR	Cross Bayou	5	0	3	2008-05-14	09:20:00	BGGN	2	0	0	0	0	0	0	0	0	0	0	0
Bayou Cocodrie NWR	Cross Bayou	5	0	3	2008-05-14	09:20:00	CARW	0	0	0	0	0	0	1	0	0	0	0	0
Bayou Cocodrie NWR	Cross Bayou	5	0	3	2008-05-14	09:20:00	GCFL	0	0	0	0	1	0	0	0	0	0	0	0
Bayou Cocodrie NWR	Cross Bayou	5	0	3	2008-05-14	09:20:00	HOWA	0	0	0	1	0	0	0	0	0	0	0	0
Bayou Cocodrie NWR	Cross Bayou	5	0	3	2008-05-14	09:20:00	KEWA	1	0	0	0	0	0	0	0	0	0	0	0
Bayou Cocodrie NWR	Cross Bayou	5	0	3	2008-05-14	09:20:00	NOCA	0	0	0	0	1	0	0	0	1	0	0	0
Bayou Cocodrie NWR	Cross Bayou	5	0	3	2008-05-14	09:20:00	NOPA	2	0	0	2	0	0	0	0	0	0	0	0
Bayou Cocodrie NWR	Cross Bayou	5	0	3	2008-05-14	09:20:00	PIWO	0	0	0	0	0	0	0	0	1	0	0	0
Bayou Cocodrie NWR	Cross Bayou	5	0	3	2008-05-14	09:20:00	PROW	0	0	0	0	1	0	0	0	0	0	0	0
Bayou Cocodrie NWR	Cross Bayou	5	0	3	2008-05-14	09:20:00	RHWO	0	0	0	0	1	0	0	0	0	0	0	0
Bayou Cocodrie NWR	Cross Bayou	5	0	3	2008-05-14	09:20:00	SUTA	1	0	0	0	0	0	0	0	0	0	0	0
Bayou Cocodrie NWR	Cross Bayou	5	0	3	2008-05-14	09:20:00	TUTI	0	0	0	0	0	0	1	0	0	0	0	0
Bayou Cocodrie NWR	Cross Bayou	5	0	4	2008-05-14	09:45:00	ACFL	1	0	0	1	0	0	0	0	0	0	0	0
Bayou Cocodrie NWR	Cross Bayou	5	0	4	2008-05-14	09:45:00	BGGN	1	0	0	0	0	0	0	0	0	0	0	0
Bayou Cocodrie NWR	Cross Bayou	5	0	4	2008-05-14	09:45:00	GCFL	0	0	0	1	0	0	0	0	0	0	0	0
Bayou Cocodrie NWR	Cross Bayou	5	0	4	2008-05-14	09:45:00	NOCA	0	0	0	0	0	0	1	1	0	0	0	0
Bayou Cocodrie NWR	Cross Bayou	5	0	4	2008-05-14	09:45:00	NOPA	0	0	0	0	0	1	0	0	0	0	0	0
Bayou Cocodrie NWR	Cross Bayou	5	0	4	2008-05-14	09:45:00	PROW	1	0	0	0	1	0	0	0	0	0	0	0
Bayou Cocodrie NWR	Cross Bayou	5	0	4	2008-05-14	09:45:00	RBWO	0	0	0	0	0	1	0	0	0	0	0	0
Bayou Cocodrie NWR	Cross Bayou	5	0	4	2008-05-14	09:45:00	REVI	0	0	0	1	0	0	0	0	0	0	0	0
Bayou Cocodrie NWR	Cross Bayou	5	0	4	2008-05-14	09:45:00	TUTI	0	0	0	0	0	0	1	0	0	0	0	0
Bayou Cocodrie NWR	Cross Bayou	5	0	4	2008-05-14	09:45:00	WEVI	0	0	0	2	0	0	0	0	0	0	0	0
Bayou Cocodrie NWR	Cross Bayou	7	0	1	2008-05-14	08:50:00	ACFL	1	0	0	2	0	0	0	0	0	0	0	0
Bayou Cocodrie NWR	Cross Bayou	7	0	1	2008-05-14	08:50:00	AMCR	0	0	0	0	0	0	0	0	1	0	0	0
Bayou Cocodrie NWR	Cross Bayou	7	0	1	2008-05-14	08:50:00	BLJA	2	0	0	0	0	0	0	0	0	0	0	0
Bayou Cocodrie NWR	Cross Bayou	7	0	1	2008-05-14	08:50:00	CACH	0	0	0	2	0	0	0	0	0	0	0	0
Bayou Cocodrie NWR	Cross Bayou	7	0	1	2008-05-14	08:50:00	CARW	0	0	0	0	0	0	0	1	0	0	0	0
Bayou Cocodrie NWR	Cross Bayou	7	0	1	2008-05-14	08:50:00	EATO	0	0	0	1	0	0	0	0	0	0	0	0
Bayou Cocodrie NWR	Cross Bayou	7	0	1	2008-05-14	08:50:00	HAWO	0	0	0	0	1	0	0	0	0	0	0	0
Bayou Cocodrie NWR	Cross Bayou	7	0	1	2008-05-14	08:50:00	NOCA	0	0	0	1	0	0	1	1	1	0	0	0
Bayou Cocodrie NWR	Cross Bayou	7	0	1	2008-05-14	08:50:00	PIWO	0	0	0	1	0	0	0	0	0	0	0	0
Bayou Cocodrie NWR	Cross Bayou	7	0	1	2008-05-14	08:50:00	RBWO	0	0	0	0	0	1	0	0	0	0	0	0
Bayou Cocodrie NWR	Cross Bayou	7	0	1	2008-05-14	08:50:00	SUTA	0	0	2	0	0	0	0	0	0	0	0	0
Bayou Cocodrie NWR	Cross Bayou	7	0	1	2008-05-14	08:50:00	TUTI	0	0	0	0	0	0	1	0	1	0	0	0
Bayou Cocodrie NWR	Cross Bayou	7	0	1	2008-05-14	08:50:00	WEVI	2	0	0	0	0	0	0	0	0	0	0	0
Bayou Cocodrie NWR	Cross Bayou	7	0	1	2008-05-14	08:50:00	YBCU	1	0	0	0	0	0	0	0	0	0	0	0
Bayou Cocodrie NWR	Cross Bayou	7	0	2	2008-05-14	07:10:00	ACFL	2	0	0	1	0	0	0	0	0	0	0	0
Bayou Cocodrie NWR	Cross Bayou	7	0	2	2008-05-14	07:10:00	BGGN	3	0	0	0	0	0	0	0	0	0	0	0
Bayou Cocodrie NWR	Cross Bayou	7	0	2	2008-05-14	07:10:00	DOWO	0	0	0	0	0	1	0	0	0	0	0	0
Bayou Cocodrie NWR	Cross Bayou	7	0	2	2008-05-14	07:10:00	NOCA	0	0	0	2	0	0	0	0	0	0	0	0
Bayou Cocodrie NWR	Cross Bayou	7	0	2	2008-05-14	07:10:00	RBWO	0	0	0	0	0	0	1	0	0	0	0	0
Bayou Cocodrie NWR	Cross Bayou	7	0	2	2008-05-14	07:10:00	REVI	1	0	0	0	0	0	0	0	0	0	0	0
Bayou Cocodrie NWR	Cross Bayou	7	0	2	2008-05-14	07:10:00	RTHU	1	0	0	0	0	0	0	0	0	0	0	0
Bayou Cocodrie NWR	Cross Bayou	7	0	2	2008-05-14	07:10:00	SUTA	0	0	0	0	0	1	0	0	0	0	0	0
Bayou Cocodrie NWR	Cross Bayou	7	0	2	2008-05-14	07:10:00	TUTI	0	0	0	0	0	0	1	1	0	0	0	0
Bayou Cocodrie NWR	Cross Bayou	7	0	2	2008-05-14	07:10:00	WEVI	0	0	0	1	0	2	0	0	0	0	0	0
Bayou Cocodrie NWR	Cross Bayou	7	0	2	2008-05-14	07:10:00	YBCU	0	0	0	1	0	0	0	0	0	0	0	0
Bayou Cocodrie NWR	Cross Bayou	7	0	3	2008-05-14	07:35:00	ACFL	2	0	0	1	0	0	0	0	0	0	0	0
Bayou Cocodrie NWR	Cross Bayou	7	0	3	2008-05-14	07:35:00	AMCR	0	0	0	0	0	0	1	0	0	0	0	0
Bayou Cocodrie NWR	Cross Bayou	7	0	3	2008-05-14	07:35:00	BHCO	0	0	0	1	0	0	0	0	0	0	0	0
Bayou Cocodrie NWR	Cross Bayou	7	0	3	2008-05-14	07:35:00	BLJA	1	0	0	0	0	0	0	0	0	0	0	0
Bayou Cocodrie NWR	Cross Bayou	7	0	3	2008-05-14	07:35:00	CARW	0	0	0	2	0	0	0	0	0	0	0	0
Bayou Cocodrie NWR	Cross Bayou	7	0	3	2008-05-14	07:35:00	EATO	0	0	0	0	0	1	0	0	0	0	0	0
Bayou Cocodrie NWR	Cross Bayou	7	0	3	2008-05-14	07:35:00	NOCA	0	0	0	1	0	0	0	1	0	0	0	0
Bayou Cocodrie NWR	Cross Bayou	7	0	3	2008-05-14	07:35:00	NOPA	0	0	0	0	0	1	0	0	0	0	0	0
Bayou Cocodrie NWR	Cross Bayou	7	0	3	2008-05-14	07:35:00	REVI	0	0	0	2	0	0	0	0	0	0	0	0
Bayou Cocodrie NWR	Cross Bayou	7	0	3	2008-05-14	07:35:00	SUTA	0	0	1	0	0	0	0	0	0	0	0	0
Bayou Cocodrie NWR	Cross Bayou	7	0	3	2008-05-14	07:35:00	TUTI	0	0	0	0	0	0	1	1	0	0	0	0
Bayou Cocodrie NWR	Cross Bayou	7	0	3	2008-05-14	07:35:00	WEVI	1	0	0	0	1	0	0	0	0	0	0	0
Bayou Cocodrie NWR	Cross Bayou	7	0	4	2008-05-14	08:01:00	ACFL	3	0	0	1	0	0	0	0	0	0	0	0
Bayou Cocodrie NWR	Cross Bayou	7	0	4	2008-05-14	08:01:00	BGGN	1	0	0	0	0	0	0	0	0	0	0	0
Bayou Cocodrie NWR	Cross Bayou	7	0	4	2008-05-14	08:01:00	CARW	0	0	0	1	0	0	0	0	0	0	0	0
Bayou Cocodrie NWR	Cross Bayou	7	0	4	2008-05-14	08:01:00	DOWO	1	0	0	0	0	0	0	0	0	0	0	0
Bayou Cocodrie NWR	Cross Bayou	7	0	4	2008-05-14	08:01:00	EATO	0	0	0	0	0	1	0	0	0	0	0	0
Bayou Cocodrie NWR	Cross Bayou	7	0	4	2008-05-14	08:01:00	GCFL	0	0	0	1	0	0	0	0	0	0	0	0
Bayou Cocodrie NWR	Cross Bayou	7	0	4	2008-05-14	08:01:00	HOWA	0	0	0	0	0	1	0	0	1	0	0	0
Bayou Cocodrie NWR	Cross Bayou	7	0	4	2008-05-14	08:01:00	NOCA	0	0	0	2	1	0	0	0	0	0	0	0
Bayou Cocodrie NWR	Cross Bayou	7	0	4	2008-05-14	08:01:00	NOPA	0	0	0	0	0	1	0	0	0	0	0	0
Bayou Cocodrie NWR	Cross Bayou	7	0	4	2008-05-14	08:01:00	PIWO	0	0	0	0	0	0	1	0	0	0	0	0
Bayou Cocodrie NWR	Cross Bayou	7	0	4	2008-05-14	08:01:00	PROW	1	0	0	0	0	1	0	0	0	0	0	0
Bayou Cocodrie NWR	Cross Bayou	7	0	4	2008-05-14	08:01:00	TUTI	0	0	0	0	0	0	1	0	1	0	0	0
Bayou Cocodrie NWR	Cross Bayou	7	0	4	2008-05-14	08:01:00	WEVI	3	0	0	0	0	0	0	0	0	0	0	0
Bayou Cocodrie NWR	Cross Bayou	7	0	4	2008-05-14	08:01:00	YBCU	0	0	0	0	0	0	0	0	1	0	0	0
Bayou Cocodrie NWR	Cross Bayou	7	0	4	2008-05-14	08:01:00	YTWA	0	0	0	0	1	0	0	0	0	0	0	0
Bayou Cocodrie NWR	Cross Bayou	4	1	1	2008-05-29	07:05:00	ACFL	2	0	0	2	0	0	1	0	0	0	0	0
Bayou Cocodrie NWR	Cross Bayou	4	1	1	2008-05-29	07:05:00	AMCR	0	0	0	0	0	0	1	0	0	0	0	0
Bayou Cocodrie NWR	Cross Bayou	4	1	1	2008-05-29	07:05:00	DOWO	0	0	0	0	0	0	1	0	0	0	0	0
Bayou Cocodrie NWR	Cross Bayou	4	1	1	2008-05-29	07:05:00	NOCA	0	0	0	1	0	0	0	0	1	0	0	0
Bayou Cocodrie NWR	Cross Bayou	4	1	1	2008-05-29	07:05:00	NOPA	2	0	0	0	0	0	0	0	0	0	0	0
Bayou Cocodrie NWR	Cross Bayou	4	1	1	2008-05-29	07:05:00	PROW	1	0	0	0	0	0	0	0	0	0	0	0
Bayou Cocodrie NWR	Cross Bayou	4	1	1	2008-05-29	07:05:00	REVI	1	0	0	0	0	0	0	0	0	0	0	0
Bayou Cocodrie NWR	Cross Bayou	4	1	1	2008-05-29	07:05:00	RHWO	0	0	0	0	0	0	1	0	0	0	0	0
Bayou Cocodrie NWR	Cross Bayou	4	1	1	2008-05-29	07:05:00	TUTI	0	0	0	1	0	0	1	0	0	0	0	0
Bayou Cocodrie NWR	Cross Bayou	4	1	1	2008-05-29	07:05:00	WEVI	0	0	0	0	1	0	0	0	0	0	0	0
Bayou Cocodrie NWR	Cross Bayou	4	1	2	2008-05-29	07:40:00	ACFL	2	0	0	0	0	0	0	0	0	0	0	0
Bayou Cocodrie NWR	Cross Bayou	4	1	2	2008-05-29	07:40:00	AMCR	0	0	0	2	0	0	0	0	0	0	0	0
Bayou Cocodrie NWR	Cross Bayou	4	1	2	2008-05-29	07:40:00	BGGN	1	0	0	0	0	0	0	0	0	0	0	0
Bayou Cocodrie NWR	Cross Bayou	4	1	2	2008-05-29	07:40:00	CACH	0	0	0	0	0	1	0	0	0	0	0	0
Bayou Cocodrie NWR	Cross Bayou	4	1	2	2008-05-29	07:40:00	CARW	0	0	0	1	0	0	0	1	0	0	0	0
Bayou Cocodrie NWR	Cross Bayou	4	1	2	2008-05-29	07:40:00	EAWP	0	0	0	0	1	0	0	0	0	0	0	0
Bayou Cocodrie NWR	Cross Bayou	4	1	2	2008-05-29	07:40:00	GCFL	0	0	0	1	0	0	0	0	0	0	0	0
Bayou Cocodrie NWR	Cross Bayou	4	1	2	2008-05-29	07:40:00	NOCA	1	0	0	1	0	0	0	0	0	0	0	0
Bayou Cocodrie NWR	Cross Bayou	4	1	2	2008-05-29	07:40:00	NOPA	1	0	0	0	0	0	0	0	0	0	0	0
Bayou Cocodrie NWR	Cross Bayou	4	1	2	2008-05-29	07:40:00	PROW	1	0	0	0	0	0	0	0	0	0	0	0
Bayou Cocodrie NWR	Cross Bayou	4	1	2	2008-05-29	07:40:00	RBWO	0	0	1	0	0	0	0	0	0	0	0	0
Bayou Cocodrie NWR	Cross Bayou	4	1	2	2008-05-29	07:40:00	REVI	0	0	0	0	0	1	0	0	0	0	0	0
Bayou Cocodrie NWR	Cross Bayou	4	1	2	2008-05-29	07:40:00	RHWO	0	0	0	1	0	0	0	0	0	0	0	0
Bayou Cocodrie NWR	Cross Bayou	4	1	2	2008-05-29	07:40:00	TUTI	0	0	0	0	0	1	1	0	0	0	0	0
Bayou Cocodrie NWR	Cross Bayou	4	1	2	2008-05-29	07:40:00	WBNU	1	0	0	0	0	0	0	0	0	0	0	0
Bayou Cocodrie NWR	Cross Bayou	4	1	2	2008-05-29	07:40:00	WEVI	1	0	0	0	0	0	0	0	0	0	0	0
Bayou Cocodrie NWR	Cross Bayou	4	1	3	2008-05-29	07:58:00	ACFL	1	0	0	2	0	0	0	0	0	0	0	0
Bayou Cocodrie NWR	Cross Bayou	4	1	3	2008-05-29	07:58:00	BGGN	0	0	0	0	1	0	0	0	0	0	0	0
Bayou Cocodrie NWR	Cross Bayou	4	1	3	2008-05-29	07:58:00	CACH	0	0	1	0	0	0	0	0	0	0	0	0
Bayou Cocodrie NWR	Cross Bayou	4	1	3	2008-05-29	07:58:00	CARW	0	0	0	1	0	0	0	0	0	0	0	0
Bayou Cocodrie NWR	Cross Bayou	4	1	3	2008-05-29	07:58:00	GCFL	0	0	1	0	0	0	0	0	0	0	0	0
Bayou Cocodrie NWR	Cross Bayou	4	1	3	2008-05-29	07:58:00	NOCA	1	0	0	0	0	0	1	0	0	0	0	0
Bayou Cocodrie NWR	Cross Bayou	4	1	3	2008-05-29	07:58:00	NOPA	2	0	0	1	0	0	0	0	0	0	0	0
Bayou Cocodrie NWR	Cross Bayou	4	1	3	2008-05-29	07:58:00	PROW	0	0	0	1	0	0	0	0	0	0	0	0
Bayou Cocodrie NWR	Cross Bayou	4	1	3	2008-05-29	07:58:00	RBWO	0	0	0	0	1	1	0	0	0	0	0	0
Bayou Cocodrie NWR	Cross Bayou	4	1	3	2008-05-29	07:58:00	TUTI	0	0	0	1	1	0	1	0	0	0	0	0
Bayou Cocodrie NWR	Cross Bayou	4	1	4	2008-05-29	08:20:00	ACFL	2	0	0	0	0	0	0	0	0	0	0	0
Bayou Cocodrie NWR	Cross Bayou	4	1	4	2008-05-29	08:20:00	BGGN	1	0	0	0	0	0	0	0	0	0	0	0
Bayou Cocodrie NWR	Cross Bayou	4	1	4	2008-05-29	08:20:00	BHCO	0	0	0	0	0	1	0	0	0	0	0	0
Bayou Cocodrie NWR	Cross Bayou	4	1	4	2008-05-29	08:20:00	CACH	0	0	0	0	0	0	0	0	1	0	0	0
Bayou Cocodrie NWR	Cross Bayou	4	1	4	2008-05-29	08:20:00	CARW	0	0	0	1	0	0	0	0	0	0	0	0
Bayou Cocodrie NWR	Cross Bayou	4	1	4	2008-05-29	08:20:00	KEWA	1	0	0	0	0	0	0	0	0	0	0	0
Bayou Cocodrie NWR	Cross Bayou	4	1	4	2008-05-29	08:20:00	NOCA	0	0	0	1	1	0	0	0	0	0	0	0
Bayou Cocodrie NWR	Cross Bayou	4	1	4	2008-05-29	08:20:00	NOPA	0	0	0	0	0	1	0	0	0	0	0	0
Bayou Cocodrie NWR	Cross Bayou	4	1	4	2008-05-29	08:20:00	PROW	1	1	0	0	0	0	0	0	1	0	0	0
Bayou Cocodrie NWR	Cross Bayou	4	1	4	2008-05-29	08:20:00	RBWO	0	0	0	2	0	0	0	0	0	0	0	0
Bayou Cocodrie NWR	Cross Bayou	4	1	4	2008-05-29	08:20:00	REVI	0	0	0	0	0	1	0	0	0	0	0	0
Bayou Cocodrie NWR	Cross Bayou	4	1	4	2008-05-29	08:20:00	SUTA	2	0	0	0	0	0	0	0	0	0	0	0
Bayou Cocodrie NWR	Cross Bayou	4	1	4	2008-05-29	08:20:00	WEVI	1	0	0	0	0	0	0	0	0	0	0	0
Bayou Cocodrie NWR	Cross Bayou	4	1	4	2008-05-29	08:20:00	YTVI	0	0	0	0	1	0	0	0	0	0	0	0
Bayou Cocodrie NWR	Cross Bayou	9	0	1	2008-05-30	06:40:00	ACFL	1	0	0	0	0	0	0	0	0	0	0	0
Bayou Cocodrie NWR	Cross Bayou	9	0	1	2008-05-30	06:40:00	AMCR	0	0	0	0	0	0	1	0	0	0	0	0
Bayou Cocodrie NWR	Cross Bayou	9	0	1	2008-05-30	06:40:00	BHCO	0	0	0	0	1	0	0	0	0	0	0	0
Bayou Cocodrie NWR	Cross Bayou	9	0	1	2008-05-30	06:40:00	BLJA	1	0	0	0	0	0	0	0	0	0	0	0
Bayou Cocodrie NWR	Cross Bayou	9	0	1	2008-05-30	06:40:00	CACH	1	0	0	0	0	0	0	0	0	0	0	0
Bayou Cocodrie NWR	Cross Bayou	9	0	1	2008-05-30	06:40:00	CARW	0	0	0	1	0	0	0	0	0	0	0	0
Bayou Cocodrie NWR	Cross Bayou	9	0	1	2008-05-30	06:40:00	MODO	0	0	0	2	0	0	0	0	0	0	0	0
Bayou Cocodrie NWR	Cross Bayou	9	0	1	2008-05-30	06:40:00	NOCA	0	0	0	3	1	0	0	0	0	0	0	0
Bayou Cocodrie NWR	Cross Bayou	9	0	1	2008-05-30	06:40:00	NOPA	2	0	0	1	0	0	0	0	0	0	0	0
Bayou Cocodrie NWR	Cross Bayou	9	0	1	2008-05-30	06:40:00	PROW	0	0	0	0	0	2	0	0	0	0	0	0
Bayou Cocodrie NWR	Cross Bayou	9	0	1	2008-05-30	06:40:00	RBWO	0	0	0	1	0	0	1	0	0	0	0	0
Bayou Cocodrie NWR	Cross Bayou	9	0	1	2008-05-30	06:40:00	REVI	1	0	0	0	0	0	0	0	0	0	0	0
Bayou Cocodrie NWR	Cross Bayou	9	0	1	2008-05-30	06:40:00	SUTA	1	0	0	0	0	0	0	0	0	0	0	0
Bayou Cocodrie NWR	Cross Bayou	9	0	1	2008-05-30	06:40:00	WEVI	0	1	0	0	0	0	0	0	0	0	0	0
Bayou Cocodrie NWR	Cross Bayou	9	0	2	2008-05-30	07:00:00	ACFL	1	0	0	1	0	1	0	0	0	0	0	0
Bayou Cocodrie NWR	Cross Bayou	9	0	2	2008-05-30	07:00:00	CACH	0	0	1	0	0	0	0	0	0	0	0	0
Bayou Cocodrie NWR	Cross Bayou	9	0	2	2008-05-30	07:00:00	CARW	1	0	0	0	0	0	1	0	0	0	0	0
Bayou Cocodrie NWR	Cross Bayou	9	0	2	2008-05-30	07:00:00	GCFL	0	0	0	1	0	0	0	0	0	0	0	0
Bayou Cocodrie NWR	Cross Bayou	9	0	2	2008-05-30	07:00:00	MODO	0	0	0	1	0	0	2	0	0	0	0	0
Bayou Cocodrie NWR	Cross Bayou	9	0	2	2008-05-30	07:00:00	NOCA	1	0	0	0	0	0	0	0	0	0	0	0
Bayou Cocodrie NWR	Cross Bayou	9	0	2	2008-05-30	07:00:00	NOPA	0	0	0	0	0	1	0	0	0	0	0	0
Bayou Cocodrie NWR	Cross Bayou	9	0	2	2008-05-30	07:00:00	PROW	1	0	0	0	0	0	0	0	0	0	0	0
Bayou Cocodrie NWR	Cross Bayou	9	0	2	2008-05-30	07:00:00	RBWO	0	0	0	1	0	0	0	0	0	0	0	0
Bayou Cocodrie NWR	Cross Bayou	9	0	2	2008-05-30	07:00:00	REVI	1	0	0	0	0	0	0	0	0	0	0	0
Bayou Cocodrie NWR	Cross Bayou	9	0	2	2008-05-30	07:00:00	RHWO	0	0	0	1	0	0	0	0	0	0	0	0
Bayou Cocodrie NWR	Cross Bayou	9	0	2	2008-05-30	07:00:00	SUTA	1	0	0	0	0	0	0	0	0	0	0	0
Bayou Cocodrie NWR	Cross Bayou	9	0	2	2008-05-30	07:00:00	TUTI	0	0	0	1	0	0	1	0	1	0	0	0
Bayou Cocodrie NWR	Cross Bayou	9	0	2	2008-05-30	07:00:00	WEVI	1	0	0	0	0	0	0	0	0	0	0	0
Bayou Cocodrie NWR	Cross Bayou	9	0	2	2008-05-30	07:00:00	YTVI	0	0	0	0	1	0	0	0	0	0	0	0
Bayou Cocodrie NWR	Cross Bayou	2	0	1	2008-06-03	08:50:00	ACFL	4	0	0	0	0	0	0	0	0	0	0	0
Bayou Cocodrie NWR	Cross Bayou	2	0	1	2008-06-03	08:50:00	CACH	1	0	0	1	0	0	0	0	0	0	0	0
Bayou Cocodrie NWR	Cross Bayou	2	0	1	2008-06-03	08:50:00	CARW	0	0	0	1	1	0	0	0	0	0	0	0
Bayou Cocodrie NWR	Cross Bayou	2	0	1	2008-06-03	08:50:00	DOWO	0	0	0	1	0	0	0	0	0	0	0	0
Bayou Cocodrie NWR	Cross Bayou	2	0	1	2008-06-03	08:50:00	HOWA	0	0	0	0	1	0	0	0	0	0	0	0
Bayou Cocodrie NWR	Cross Bayou	2	0	1	2008-06-03	08:50:00	NOCA	0	0	0	1	0	0	0	0	0	0	0	0
Bayou Cocodrie NWR	Cross Bayou	2	0	1	2008-06-03	08:50:00	NOPA	1	0	0	0	0	0	0	0	0	0	0	0
Bayou Cocodrie NWR	Cross Bayou	2	0	1	2008-06-03	08:50:00	PROW	1	0	0	0	0	0	0	0	0	0	0	0
Bayou Cocodrie NWR	Cross Bayou	2	0	1	2008-06-03	08:50:00	SWWA	1	0	0	0	1	0	0	0	0	0	0	0
Bayou Cocodrie NWR	Cross Bayou	2	0	1	2008-06-03	08:50:00	TUTI	0	0	0	0	0	0	0	0	1	0	0	0
Bayou Cocodrie NWR	Cross Bayou	2	0	1	2008-06-03	08:50:00	WEVI	0	0	0	1	0	0	0	0	0	0	0	0
Bayou Cocodrie NWR	Cross Bayou	2	0	1	2008-06-03	08:50:00	WOTH	0	0	0	0	0	0	1	0	0	0	0	0
Bayou Cocodrie NWR	Cross Bayou	2	0	2	2008-06-03	09:22:00	ACFL	2	0	0	0	0	0	0	0	0	0	0	0
Bayou Cocodrie NWR	Cross Bayou	2	0	2	2008-06-03	09:22:00	BGGN	1	0	0	0	0	0	0	0	0	0	0	0
Bayou Cocodrie NWR	Cross Bayou	2	0	2	2008-06-03	09:22:00	BLJA	0	0	0	0	0	0	0	0	1	0	0	0
Bayou Cocodrie NWR	Cross Bayou	2	0	2	2008-06-03	09:22:00	CACH	1	0	0	0	0	0	0	0	0	0	0	0
Bayou Cocodrie NWR	Cross Bayou	2	0	2	2008-06-03	09:22:00	CARW	0	0	0	2	0	0	0	0	0	0	0	0
Bayou Cocodrie NWR	Cross Bayou	2	0	2	2008-06-03	09:22:00	HOWA	0	0	0	1	0	0	0	0	0	0	0	0
Bayou Cocodrie NWR	Cross Bayou	2	0	2	2008-06-03	09:22:00	NOCA	0	0	0	1	0	0	1	0	0	0	0	0
Bayou Cocodrie NWR	Cross Bayou	2	0	2	2008-06-03	09:22:00	NOPA	3	0	0	0	0	0	0	0	0	0	0	0
Bayou Cocodrie NWR	Cross Bayou	2	0	2	2008-06-03	09:22:00	PROW	1	0	0	0	0	2	0	0	0	0	0	0
Bayou Cocodrie NWR	Cross Bayou	2	0	2	2008-06-03	09:22:00	RBWO	0	0	0	1	0	0	0	0	0	0	0	0
Bayou Cocodrie NWR	Cross Bayou	2	0	2	2008-06-03	09:22:00	REVI	0	0	0	0	1	0	0	0	0	0	0	0
Bayou Cocodrie NWR	Cross Bayou	2	0	2	2008-06-03	09:22:00	RTHU	1	0	0	0	0	0	0	0	0	0	0	0
Bayou Cocodrie NWR	Cross Bayou	2	0	2	2008-06-03	09:22:00	TUTI	0	0	0	0	0	0	0	1	0	0	0	0
Bayou Cocodrie NWR	Cross Bayou	2	0	2	2008-06-03	09:22:00	WEVI	0	0	0	1	0	0	0	0	0	0	0	0
Bayou Cocodrie NWR	Cross Bayou	2	0	3	2008-06-03	07:55:00	ACFL	1	0	0	0	0	0	0	0	0	0	0	0
Bayou Cocodrie NWR	Cross Bayou	2	0	3	2008-06-03	07:55:00	BHCO	0	0	0	0	1	0	0	0	0	0	0	0
Bayou Cocodrie NWR	Cross Bayou	2	0	3	2008-06-03	07:55:00	CACH	1	0	0	0	0	0	0	0	0	0	0	0
Bayou Cocodrie NWR	Cross Bayou	2	0	3	2008-06-03	07:55:00	CARW	2	0	0	0	1	0	0	0	0	0	0	0
Bayou Cocodrie NWR	Cross Bayou	2	0	3	2008-06-03	07:55:00	DOWO	0	0	0	0	0	0	0	1	0	0	0	0
Bayou Cocodrie NWR	Cross Bayou	2	0	3	2008-06-03	07:55:00	NOCA	0	0	0	1	0	0	0	0	0	0	0	0
Bayou Cocodrie NWR	Cross Bayou	2	0	3	2008-06-03	07:55:00	NOPA	2	0	0	1	0	0	0	0	0	0	0	0
Bayou Cocodrie NWR	Cross Bayou	2	0	3	2008-06-03	07:55:00	PROW	1	0	0	1	0	0	0	0	0	0	0	0
Bayou Cocodrie NWR	Cross Bayou	2	0	3	2008-06-03	07:55:00	REVI	1	0	0	0	0	1	0	0	0	0	0	0
Bayou Cocodrie NWR	Cross Bayou	2	0	3	2008-06-03	07:55:00	SUTA	0	0	0	0	0	2	0	0	0	0	0	0
Bayou Cocodrie NWR	Cross Bayou	2	0	3	2008-06-03	07:55:00	WEVI	1	0	0	0	0	0	0	0	0	0	0	0
Bayou Cocodrie NWR	Cross Bayou	2	0	3	2008-06-03	07:55:00	YBCU	0	0	0	0	0	1	0	0	0	0	0	0
Bayou Cocodrie NWR	Cross Bayou	2	0	4	2008-06-03	08:20:00	ACFL	1	0	1	1	0	0	0	0	0	0	0	0
Bayou Cocodrie NWR	Cross Bayou	2	0	4	2008-06-03	08:20:00	CACH	0	0	1	0	0	0	0	0	0	0	0	0
Bayou Cocodrie NWR	Cross Bayou	2	0	4	2008-06-03	08:20:00	CARW	1	0	0	0	0	0	0	0	0	0	0	0
Bayou Cocodrie NWR	Cross Bayou	2	0	4	2008-06-03	08:20:00	EATO	1	0	0	0	0	0	0	0	0	0	0	0
Bayou Cocodrie NWR	Cross Bayou	2	0	4	2008-06-03	08:20:00	GCFL	0	0	1	0	0	0	0	0	0	0	0	0
Bayou Cocodrie NWR	Cross Bayou	2	0	4	2008-06-03	08:20:00	MODO	0	0	0	0	0	0	1	0	0	0	0	0
Bayou Cocodrie NWR	Cross Bayou	2	0	4	2008-06-03	08:20:00	NOCA	0	0	0	1	1	0	0	0	0	0	0	0
Bayou Cocodrie NWR	Cross Bayou	2	0	4	2008-06-03	08:20:00	NOPA	1	0	0	1	0	0	0	0	0	0	0	0
Bayou Cocodrie NWR	Cross Bayou	2	0	4	2008-06-03	08:20:00	PROW	0	0	0	0	1	0	0	0	0	0	0	0
Bayou Cocodrie NWR	Cross Bayou	2	0	4	2008-06-03	08:20:00	RBWO	0	0	0	0	0	0	1	0	0	0	0	0
Bayou Cocodrie NWR	Cross Bayou	2	0	4	2008-06-03	08:20:00	SWWA	1	0	0	0	0	0	0	0	0	0	0	0
Bayou Cocodrie NWR	Cross Bayou	2	0	4	2008-06-03	08:20:00	TUTI	0	0	0	0	0	1	1	0	0	0	0	0
Bayou Cocodrie NWR	Cross Bayou	2	0	4	2008-06-03	08:20:00	WEVI	1	0	0	0	0	0	0	0	0	0	0	0
Bayou Cocodrie NWR	Cross Bayou	2	0	4	2008-06-03	08:20:00	YTVI	0	0	1	0	0	0	0	0	0	0	0	0
Bayou Cocodrie NWR	Cross Bayou	2	0	4	2008-06-03	08:20:00	YTWA	0	0	0	1	0	0	0	0	0	0	0	0
Bayou Cocodrie NWR	Cross Bayou	3	1_2	1	2008-06-03	09:05:00	ACFL	2	0	0	0	0	0	0	0	0	0	0	0
Bayou Cocodrie NWR	Cross Bayou	3	1_2	1	2008-06-03	09:05:00	AMCR	0	0	0	1	0	0	1	0	0	0	0	0
Bayou Cocodrie NWR	Cross Bayou	3	1_2	1	2008-06-03	09:05:00	BGGN	2	0	0	0	0	0	0	0	0	0	0	0
Bayou Cocodrie NWR	Cross Bayou	3	1_2	1	2008-06-03	09:05:00	CACH	3	0	0	0	0	0	0	0	0	0	0	0
Bayou Cocodrie NWR	Cross Bayou	3	1_2	1	2008-06-03	09:05:00	CARW	0	0	0	1	0	0	0	0	0	0	0	0
Bayou Cocodrie NWR	Cross Bayou	3	1_2	1	2008-06-03	09:05:00	DOWO	0	0	0	1	0	0	0	0	0	0	0	0
Bayou Cocodrie NWR	Cross Bayou	3	1_2	1	2008-06-03	09:05:00	GCFL	0	0	0	0	0	1	0	0	0	0	0	0
Bayou Cocodrie NWR	Cross Bayou	3	1_2	1	2008-06-03	09:05:00	MODO	0	0	0	1	0	0	0	0	0	0	0	0
Bayou Cocodrie NWR	Cross Bayou	3	1_2	1	2008-06-03	09:05:00	NOCA	0	0	0	1	0	0	1	0	1	0	0	0
Bayou Cocodrie NWR	Cross Bayou	3	1_2	1	2008-06-03	09:05:00	NOPA	2	0	0	0	0	0	0	0	0	0	0	0
Bayou Cocodrie NWR	Cross Bayou	3	1_2	1	2008-06-03	09:05:00	PROW	0	0	0	0	1	0	0	0	0	0	0	0
Bayou Cocodrie NWR	Cross Bayou	3	1_2	1	2008-06-03	09:05:00	RBWO	0	0	0	0	0	0	2	0	0	0	0	0
Bayou Cocodrie NWR	Cross Bayou	3	1_2	1	2008-06-03	09:05:00	RHWO	0	0	0	1	0	0	0	0	0	0	0	0
Bayou Cocodrie NWR	Cross Bayou	3	1_2	1	2008-06-03	09:05:00	SUTA	0	0	0	0	0	1	0	0	0	0	0	0
Bayou Cocodrie NWR	Cross Bayou	3	1_2	1	2008-06-03	09:05:00	TUTI	1	0	0	0	1	0	0	0	0	0	0	0
Bayou Cocodrie NWR	Cross Bayou	3	1_2	1	2008-06-03	09:05:00	WEVI	0	0	0	1	0	0	0	0	0	0	0	0
Bayou Cocodrie NWR	Cross Bayou	3	1_2	1	2008-06-03	09:05:00	YBCU	1	0	0	0	0	0	0	0	0	0	0	0
Bayou Cocodrie NWR	Cross Bayou	3	1_2	2	2008-06-03	09:25:00	ACFL	0	0	0	0	1	0	0	0	0	0	0	0
Bayou Cocodrie NWR	Cross Bayou	3	1_2	2	2008-06-03	09:25:00	BGGN	1	0	0	0	0	0	0	0	0	0	0	0
Bayou Cocodrie NWR	Cross Bayou	3	1_2	2	2008-06-03	09:25:00	CACH	1	0	0	0	0	0	0	0	0	0	0	0
Bayou Cocodrie NWR	Cross Bayou	3	1_2	2	2008-06-03	09:25:00	CARW	0	0	0	1	0	0	0	0	0	0	0	0
Bayou Cocodrie NWR	Cross Bayou	3	1_2	2	2008-06-03	09:25:00	DOWO	0	0	0	0	1	0	0	0	0	0	0	0
Bayou Cocodrie NWR	Cross Bayou	3	1_2	2	2008-06-03	09:25:00	GCFL	1	0	0	0	0	0	0	0	0	0	0	0
Bayou Cocodrie NWR	Cross Bayou	3	1_2	2	2008-06-03	09:25:00	KEWA	1	0	0	0	0	0	0	0	0	0	0	0
Bayou Cocodrie NWR	Cross Bayou	3	1_2	2	2008-06-03	09:25:00	NOCA	1	0	0	0	0	0	1	0	0	0	0	0
Bayou Cocodrie NWR	Cross Bayou	3	1_2	2	2008-06-03	09:25:00	NOPA	2	0	0	0	0	1	0	0	0	0	0	0
Bayou Cocodrie NWR	Cross Bayou	3	1_2	2	2008-06-03	09:25:00	RBWO	0	0	0	1	0	0	0	0	0	0	0	0
Bayou Cocodrie NWR	Cross Bayou	3	1_2	2	2008-06-03	09:25:00	REVI	1	0	0	0	0	0	0	0	0	0	0	0
Bayou Cocodrie NWR	Cross Bayou	3	1_2	2	2008-06-03	09:25:00	SUTA	0	0	0	0	0	1	0	0	0	0	0	0
Bayou Cocodrie NWR	Cross Bayou	3	1_2	2	2008-06-03	09:25:00	TUTI	0	0	0	1	0	0	1	0	0	0	0	0
Bayou Cocodrie NWR	Cross Bayou	3	1_2	2	2008-06-03	09:25:00	YBCU	0	0	0	1	0	0	0	0	0	0	0	0
Bayou Cocodrie NWR	Cross Bayou	3	1_2	3	2008-06-03	07:55:00	ACFL	1	0	0	0	0	1	0	0	0	0	0	0
Bayou Cocodrie NWR	Cross Bayou	3	1_2	3	2008-06-03	07:55:00	BGGN	1	0	0	0	0	0	0	0	0	0	0	0
Bayou Cocodrie NWR	Cross Bayou	3	1_2	3	2008-06-03	07:55:00	CARW	0	0	0	1	0	0	1	0	0	0	0	0
Bayou Cocodrie NWR	Cross Bayou	3	1_2	3	2008-06-03	07:55:00	EATO	0	0	0	0	0	1	0	0	0	0	0	0
Bayou Cocodrie NWR	Cross Bayou	3	1_2	3	2008-06-03	07:55:00	NOCA	0	0	0	3	0	0	0	0	0	0	0	0
Bayou Cocodrie NWR	Cross Bayou	3	1_2	3	2008-06-03	07:55:00	NOPA	1	0	0	1	0	1	0	0	0	0	0	0
Bayou Cocodrie NWR	Cross Bayou	3	1_2	3	2008-06-03	07:55:00	PROW	2	0	0	0	0	0	0	0	0	0	0	0
Bayou Cocodrie NWR	Cross Bayou	3	1_2	3	2008-06-03	07:55:00	RBWO	0	0	0	1	0	0	0	0	1	0	0	0
Bayou Cocodrie NWR	Cross Bayou	3	1_2	3	2008-06-03	07:55:00	SWWA	0	1	0	0	0	0	0	0	0	0	0	0
Bayou Cocodrie NWR	Cross Bayou	3	1_2	3	2008-06-03	07:55:00	TUTI	0	0	0	1	0	0	0	0	0	0	0	0
Bayou Cocodrie NWR	Cross Bayou	3	1_2	3	2008-06-03	07:55:00	WEVI	2	0	0	0	0	0	0	0	0	0	0	0
Bayou Cocodrie NWR	Cross Bayou	3	1_2	4	2008-06-03	08:25:00	ACFL	2	0	0	0	0	0	0	0	0	0	0	0
Bayou Cocodrie NWR	Cross Bayou	3	1_2	4	2008-06-03	08:25:00	BGGN	0	1	0	0	0	0	0	0	0	0	0	0
Bayou Cocodrie NWR	Cross Bayou	3	1_2	4	2008-06-03	08:25:00	CACH	0	0	0	0	0	1	0	0	0	0	0	0
Bayou Cocodrie NWR	Cross Bayou	3	1_2	4	2008-06-03	08:25:00	CARW	0	0	0	1	0	0	0	0	1	0	0	0
Bayou Cocodrie NWR	Cross Bayou	3	1_2	4	2008-06-03	08:25:00	NOCA	1	0	0	0	0	0	0	0	2	0	0	0
Bayou Cocodrie NWR	Cross Bayou	3	1_2	4	2008-06-03	08:25:00	NOPA	0	1	0	0	0	0	0	0	0	0	0	0
Bayou Cocodrie NWR	Cross Bayou	3	1_2	4	2008-06-03	08:25:00	PROW	2	0	0	0	0	0	0	0	0	0	0	0
Bayou Cocodrie NWR	Cross Bayou	3	1_2	4	2008-06-03	08:25:00	REVI	0	0	0	1	0	0	0	0	0	0	0	0
Bayou Cocodrie NWR	Cross Bayou	3	1_2	4	2008-06-03	08:25:00	RHWO	0	0	0	1	0	0	0	0	0	0	0	0
Bayou Cocodrie NWR	Cross Bayou	3	1_2	4	2008-06-03	08:25:00	SUTA	0	0	0	1	0	0	0	0	0	0	0	0
Bayou Cocodrie NWR	Cross Bayou	3	1_2	4	2008-06-03	08:25:00	SWWA	0	0	0	1	0	0	0	0	0	0	0	0
Bayou Cocodrie NWR	Cross Bayou	3	1_2	4	2008-06-03	08:25:00	TUTI	0	0	0	1	0	0	0	0	0	0	0	0
Bayou Cocodrie NWR	Cross Bayou	3	1_2	4	2008-06-03	08:25:00	WEVI	0	0	0	0	0	1	0	0	0	0	0	0
Bayou Cocodrie NWR	Cross Bayou	3	1_2	4	2008-06-03	08:25:00	WOTH	0	0	0	0	0	0	0	0	1	0	0	0
Bayou Cocodrie NWR	Cross Bayou	1	0	1	2008-06-04	08:45:00	ACFL	2	0	0	1	0	0	0	0	0	0	0	0
Bayou Cocodrie NWR	Cross Bayou	1	0	1	2008-06-04	08:45:00	BGGN	1	0	0	0	0	0	0	0	0	0	0	0
Bayou Cocodrie NWR	Cross Bayou	1	0	1	2008-06-04	08:45:00	BHCO	0	0	0	1	0	0	0	0	0	0	0	0
Bayou Cocodrie NWR	Cross Bayou	1	0	1	2008-06-04	08:45:00	BLJA	1	0	0	0	0	0	0	0	0	0	0	0
Bayou Cocodrie NWR	Cross Bayou	1	0	1	2008-06-04	08:45:00	CARW	0	0	0	0	1	0	0	0	1	0	0	0
Bayou Cocodrie NWR	Cross Bayou	1	0	1	2008-06-04	08:45:00	EAWP	0	0	0	0	0	0	0	0	1	0	0	0
Bayou Cocodrie NWR	Cross Bayou	1	0	1	2008-06-04	08:45:00	NOCA	0	0	0	1	0	0	0	0	0	0	0	0
Bayou Cocodrie NWR	Cross Bayou	1	0	1	2008-06-04	08:45:00	NOPA	0	0	0	0	0	0	0	0	1	0	0	0
Bayou Cocodrie NWR	Cross Bayou	1	0	1	2008-06-04	08:45:00	PIWO	1	0	0	0	0	0	0	0	0	0	0	0
Bayou Cocodrie NWR	Cross Bayou	1	0	1	2008-06-04	08:45:00	PROW	1	0	0	1	0	0	1	0	0	0	0	0
Bayou Cocodrie NWR	Cross Bayou	1	0	1	2008-06-04	08:45:00	RBWO	0	0	0	1	0	0	0	0	0	0	0	0
Bayou Cocodrie NWR	Cross Bayou	1	0	1	2008-06-04	08:45:00	RSHA	0	0	1	0	0	0	0	0	0	0	0	0
Bayou Cocodrie NWR	Cross Bayou	1	0	1	2008-06-04	08:45:00	WEVI	1	0	0	0	0	0	0	0	0	0	0	0
Bayou Cocodrie NWR	Cross Bayou	1	0	1	2008-06-04	08:45:00	YTVI	1	0	0	0	0	0	0	0	0	0	0	0
Bayou Cocodrie NWR	Cross Bayou	1	0	2	2008-06-04	09:00:00	ACFL	1	0	0	0	0	1	0	0	0	0	0	0
Bayou Cocodrie NWR	Cross Bayou	1	0	2	2008-06-04	09:00:00	CARW	0	0	0	3	0	0	0	0	0	0	0	0
Bayou Cocodrie NWR	Cross Bayou	1	0	2	2008-06-04	09:00:00	EATO	1	0	0	0	0	0	0	0	0	0	0	0
Bayou Cocodrie NWR	Cross Bayou	1	0	2	2008-06-04	09:00:00	GCFL	0	1	0	0	0	0	0	0	0	0	0	0
Bayou Cocodrie NWR	Cross Bayou	1	0	2	2008-06-04	09:00:00	NOCA	0	0	0	2	0	0	0	0	0	0	0	0
Bayou Cocodrie NWR	Cross Bayou	1	0	2	2008-06-04	09:00:00	NOPA	1	0	0	0	0	0	0	0	0	0	0	0
Bayou Cocodrie NWR	Cross Bayou	1	0	2	2008-06-04	09:00:00	PROW	2	0	0	0	0	0	0	0	1	0	0	0
Bayou Cocodrie NWR	Cross Bayou	1	0	2	2008-06-04	09:00:00	REVI	0	0	0	1	0	0	0	0	1	0	0	0
Bayou Cocodrie NWR	Cross Bayou	1	0	2	2008-06-04	09:00:00	WEVI	0	0	0	1	0	0	0	0	0	0	0	0
Bayou Cocodrie NWR	Cross Bayou	1	0	2	2008-06-04	09:00:00	YBCU	1	0	0	0	0	0	0	0	0	0	0	0
Bayou Cocodrie NWR	Cross Bayou	1	0	3	2008-06-04	09:17:00	ACFL	3	0	0	0	0	0	0	0	0	0	0	0
Bayou Cocodrie NWR	Cross Bayou	1	0	3	2008-06-04	09:17:00	AMCR	0	0	0	0	0	0	1	0	0	0	0	0
Bayou Cocodrie NWR	Cross Bayou	1	0	3	2008-06-04	09:17:00	CARW	0	0	0	1	0	0	1	0	0	0	0	0
Bayou Cocodrie NWR	Cross Bayou	1	0	3	2008-06-04	09:17:00	GCFL	1	0	0	0	0	0	0	0	0	0	0	0
Bayou Cocodrie NWR	Cross Bayou	1	0	3	2008-06-04	09:17:00	NOCA	0	0	0	1	0	1	0	0	1	0	0	0
Bayou Cocodrie NWR	Cross Bayou	1	0	3	2008-06-04	09:17:00	RHWO	0	0	0	1	0	0	0	0	0	0	0	0
Bayou Cocodrie NWR	Cross Bayou	1	0	3	2008-06-04	09:17:00	RTHU	2	0	0	0	0	0	0	0	0	0	0	0
Bayou Cocodrie NWR	Cross Bayou	1	0	3	2008-06-04	09:17:00	SUTA	0	0	0	0	0	1	0	0	0	0	0	0
Bayou Cocodrie NWR	Cross Bayou	1	0	4	2008-06-04	09:40:00	ACFL	2	0	0	1	0	0	0	0	0	0	0	0
Bayou Cocodrie NWR	Cross Bayou	1	0	4	2008-06-04	09:40:00	BGGN	0	2	0	0	0	0	0	0	0	0	0	0
Bayou Cocodrie NWR	Cross Bayou	1	0	4	2008-06-04	09:40:00	CACH	1	0	1	0	0	0	0	0	0	0	0	0
Bayou Cocodrie NWR	Cross Bayou	1	0	4	2008-06-04	09:40:00	CARW	1	0	0	1	0	0	0	0	0	0	0	0
Bayou Cocodrie NWR	Cross Bayou	1	0	4	2008-06-04	09:40:00	EATO	0	0	0	0	1	0	0	0	0	0	0	0
Bayou Cocodrie NWR	Cross Bayou	1	0	4	2008-06-04	09:40:00	NOCA	0	0	0	1	1	0	0	0	0	0	0	0
Bayou Cocodrie NWR	Cross Bayou	1	0	4	2008-06-04	09:40:00	NOPA	0	0	1	0	0	0	0	0	0	0	0	0
Bayou Cocodrie NWR	Cross Bayou	1	0	4	2008-06-04	09:40:00	RBWO	0	0	0	1	0	0	0	0	0	0	0	0
Bayou Cocodrie NWR	Cross Bayou	1	0	4	2008-06-04	09:40:00	REVI	1	0	0	1	0	0	0	0	0	0	0	0
Bayou Cocodrie NWR	Cross Bayou	1	0	4	2008-06-04	09:40:00	YBCU	0	0	0	0	0	0	0	0	1	0	0	0
Bayou Cocodrie NWR	Cross Bayou	1	0	4	2008-06-04	09:40:00	YTWA	0	0	0	0	0	0	0	0	1	0	0	0
Bayou Cocodrie NWR	Cross Bayou	8	0	1	2008-06-05	07:30:00	ACFL	0	0	0	2	0	0	0	0	0	0	0	0
Bayou Cocodrie NWR	Cross Bayou	8	0	1	2008-06-05	07:30:00	AMCR	0	0	0	0	0	0	1	0	1	0	0	0
Bayou Cocodrie NWR	Cross Bayou	8	0	1	2008-06-05	07:30:00	BHCO	0	0	0	0	1	0	0	0	0	0	0	0
Bayou Cocodrie NWR	Cross Bayou	8	0	1	2008-06-05	07:30:00	BLJA	1	0	0	0	0	0	0	0	0	0	0	0
Bayou Cocodrie NWR	Cross Bayou	8	0	1	2008-06-05	07:30:00	CARW	0	0	0	1	0	0	0	0	0	0	0	0
Bayou Cocodrie NWR	Cross Bayou	8	0	1	2008-06-05	07:30:00	NOCA	0	0	0	0	0	0	1	0	1	0	0	0
Bayou Cocodrie NWR	Cross Bayou	8	0	1	2008-06-05	07:30:00	PROW	0	0	0	0	0	0	0	0	1	0	0	0
Bayou Cocodrie NWR	Cross Bayou	8	0	1	2008-06-05	07:30:00	RBWO	0	0	0	2	0	0	0	0	0	0	0	0
Bayou Cocodrie NWR	Cross Bayou	8	0	1	2008-06-05	07:30:00	REVI	1	0	0	0	0	0	0	0	0	0	0	0
Bayou Cocodrie NWR	Cross Bayou	8	0	1	2008-06-05	07:30:00	TUTI	0	0	0	1	0	0	0	0	0	0	0	0
Bayou Cocodrie NWR	Cross Bayou	8	0	1	2008-06-05	07:30:00	WEVI	1	0	0	0	0	0	0	0	0	0	0	0
Bayou Cocodrie NWR	Cross Bayou	8	0	2	2008-06-05	07:54:00	ACFL	1	0	0	1	0	0	0	0	0	0	0	0
Bayou Cocodrie NWR	Cross Bayou	8	0	2	2008-06-05	07:54:00	AMCR	0	0	0	0	0	0	1	0	0	0	0	0
Bayou Cocodrie NWR	Cross Bayou	8	0	2	2008-06-05	07:54:00	BGGN	2	0	0	0	0	0	0	0	0	0	0	0
Bayou Cocodrie NWR	Cross Bayou	8	0	2	2008-06-05	07:54:00	BLJA	0	0	0	0	0	0	1	0	0	0	0	0
Bayou Cocodrie NWR	Cross Bayou	8	0	2	2008-06-05	07:54:00	BWHA	0	0	0	0	0	1	0	0	0	0	0	0
Bayou Cocodrie NWR	Cross Bayou	8	0	2	2008-06-05	07:54:00	CACH	0	1	0	0	0	2	0	0	0	0	0	0
Bayou Cocodrie NWR	Cross Bayou	8	0	2	2008-06-05	07:54:00	DOWO	0	0	0	1	0	0	0	0	0	0	0	0
Bayou Cocodrie NWR	Cross Bayou	8	0	2	2008-06-05	07:54:00	EAWP	0	0	0	1	0	0	0	0	0	0	0	0
Bayou Cocodrie NWR	Cross Bayou	8	0	2	2008-06-05	07:54:00	GCFL	1	0	0	0	0	0	0	0	0	0	0	0
Bayou Cocodrie NWR	Cross Bayou	8	0	2	2008-06-05	07:54:00	NOCA	0	0	0	1	0	0	0	0	0	0	0	0
Bayou Cocodrie NWR	Cross Bayou	8	0	2	2008-06-05	07:54:00	NOPA	0	0	1	0	0	0	0	0	0	0	0	0
Bayou Cocodrie NWR	Cross Bayou	8	0	2	2008-06-05	07:54:00	PROW	2	0	0	0	0	0	0	0	0	0	0	0
Bayou Cocodrie NWR	Cross Bayou	8	0	2	2008-06-05	07:54:00	RBWO	0	0	0	1	0	0	0	0	0	0	0	0
Bayou Cocodrie NWR	Cross Bayou	8	0	2	2008-06-05	07:54:00	SUTA	1	0	0	0	0	0	0	0	0	0	0	0
Bayou Cocodrie NWR	Cross Bayou	8	0	2	2008-06-05	07:54:00	TUTI	0	0	0	1	0	0	1	0	0	0	0	0
Bayou Cocodrie NWR	Cross Bayou	8	0	2	2008-06-05	07:54:00	WEVI	0	0	0	1	0	0	0	0	0	0	0	0
Bayou Cocodrie NWR	Cross Bayou	8	0	3	2008-06-05	08:20:00	ACFL	0	0	0	2	0	0	0	0	0	0	0	0
Bayou Cocodrie NWR	Cross Bayou	8	0	3	2008-06-05	08:20:00	BGGN	1	0	0	0	0	0	0	0	0	0	0	0
Bayou Cocodrie NWR	Cross Bayou	8	0	3	2008-06-05	08:20:00	BLJA	0	0	0	1	0	0	0	0	0	0	0	0
Bayou Cocodrie NWR	Cross Bayou	8	0	3	2008-06-05	08:20:00	CACH	1	0	0	0	0	0	0	0	0	0	0	0
Bayou Cocodrie NWR	Cross Bayou	8	0	3	2008-06-05	08:20:00	CARW	0	0	0	0	1	1	1	0	0	0	0	0
Bayou Cocodrie NWR	Cross Bayou	8	0	3	2008-06-05	08:20:00	EATO	0	0	0	0	0	1	0	0	0	0	0	0
Bayou Cocodrie NWR	Cross Bayou	8	0	3	2008-06-05	08:20:00	GCFL	0	0	0	1	0	0	0	0	0	0	0	0
Bayou Cocodrie NWR	Cross Bayou	8	0	3	2008-06-05	08:20:00	NOCA	0	0	0	0	0	0	0	0	1	0	0	0
Bayou Cocodrie NWR	Cross Bayou	8	0	3	2008-06-05	08:20:00	PIWO	0	0	0	0	0	0	1	0	0	0	0	0
Bayou Cocodrie NWR	Cross Bayou	8	0	3	2008-06-05	08:20:00	RBWO	1	0	0	1	0	0	0	0	0	0	0	0
Bayou Cocodrie NWR	Cross Bayou	8	0	3	2008-06-05	08:20:00	WEVI	0	1	0	0	0	0	0	0	0	0	0	0
Bayou Cocodrie NWR	Cross Bayou	8	0	4	2008-06-05	08:41:00	ACFL	1	1	0	0	0	0	0	0	0	0	0	0
Bayou Cocodrie NWR	Cross Bayou	8	0	4	2008-06-05	08:41:00	AMCR	0	0	0	0	0	0	1	0	0	0	0	0
Bayou Cocodrie NWR	Cross Bayou	8	0	4	2008-06-05	08:41:00	CACH	0	0	0	0	0	0	0	0	1	0	0	0
Bayou Cocodrie NWR	Cross Bayou	8	0	4	2008-06-05	08:41:00	CARW	0	0	0	0	0	0	2	0	1	0	0	0
Bayou Cocodrie NWR	Cross Bayou	8	0	4	2008-06-05	08:41:00	DOWO	0	0	0	1	0	0	0	0	0	0	0	0
Bayou Cocodrie NWR	Cross Bayou	8	0	4	2008-06-05	08:41:00	EATO	0	0	0	0	0	0	1	0	0	0	0	0
Bayou Cocodrie NWR	Cross Bayou	8	0	4	2008-06-05	08:41:00	GCFL	0	0	0	0	1	0	0	0	1	0	0	0
Bayou Cocodrie NWR	Cross Bayou	8	0	4	2008-06-05	08:41:00	NOCA	0	0	0	0	0	0	2	0	0	0	0	0
Bayou Cocodrie NWR	Cross Bayou	8	0	4	2008-06-05	08:41:00	NOPA	0	0	0	2	0	0	0	0	0	0	0	0
Bayou Cocodrie NWR	Cross Bayou	8	0	4	2008-06-05	08:41:00	PROW	0	0	0	0	0	0	0	1	0	0	0	0
Bayou Cocodrie NWR	Cross Bayou	8	0	4	2008-06-05	08:41:00	RBWO	0	0	0	0	0	0	1	0	0	0	0	0
Bayou Cocodrie NWR	Cross Bayou	8	0	4	2008-06-05	08:41:00	WEVI	0	0	0	0	0	1	0	0	0	0	0	0
Bayou Cocodrie NWR	Hoover Slough	0	HS39	28	2009-06-03	07:23:00	ACFL	1	0	0	0	1	0	0	0	0	0	0	0
Bayou Cocodrie NWR	Hoover Slough	0	HS39	28	2009-06-03	07:23:00	AMCR	0	0	0	0	0	0	1	0	0	0	0	0
Bayou Cocodrie NWR	Hoover Slough	0	HS39	28	2009-06-03	07:23:00	CACH	2	0	0	0	0	0	0	0	0	0	0	0
Bayou Cocodrie NWR	Hoover Slough	0	HS39	28	2009-06-03	07:23:00	CARW	1	0	0	0	0	0	0	0	0	0	0	0
Bayou Cocodrie NWR	Hoover Slough	0	HS39	28	2009-06-03	07:23:00	GCFL	0	0	0	1	0	0	0	0	0	0	0	0
Bayou Cocodrie NWR	Hoover Slough	0	HS39	28	2009-06-03	07:23:00	INBU	0	0	0	0	0	0	0	0	1	0	0	0
Bayou Cocodrie NWR	Hoover Slough	0	HS39	28	2009-06-03	07:23:00	NOCA	1	0	0	1	0	0	0	0	0	0	0	0
Bayou Cocodrie NWR	Hoover Slough	0	HS39	28	2009-06-03	07:23:00	NOPA	1	0	0	0	0	0	0	0	0	0	0	0
Bayou Cocodrie NWR	Hoover Slough	0	HS39	28	2009-06-03	07:23:00	RBWO	2	0	0	1	0	0	0	0	0	0	0	0
Bayou Cocodrie NWR	Hoover Slough	0	HS39	28	2009-06-03	07:23:00	SUTA	0	1	0	0	0	0	0	0	0	0	0	0
Bayou Cocodrie NWR	Hoover Slough	0	HS39	28	2009-06-03	07:23:00	TUTI	0	0	0	1	0	0	1	0	0	0	0	0
Bayou Cocodrie NWR	Hoover Slough	0	HS39	28	2009-06-03	07:23:00	WEVI	0	0	0	2	0	0	0	0	0	0	0	0
Bayou Cocodrie NWR	Hoover Slough	0	HS39	28	2009-06-03	07:23:00	YBCU	0	0	0	2	0	0	0	0	0	0	0	0
Bayou Cocodrie NWR	Hoover Slough	0	HS39	29	2009-06-03	07:44:00	ACFL	1	0	0	0	0	1	0	0	0	0	0	0
Bayou Cocodrie NWR	Hoover Slough	0	HS39	29	2009-06-03	07:44:00	AMCR	0	0	0	0	0	0	1	0	0	0	0	0
Bayou Cocodrie NWR	Hoover Slough	0	HS39	29	2009-06-03	07:44:00	BLJA	0	0	0	0	0	0	1	0	0	0	0	0
Bayou Cocodrie NWR	Hoover Slough	0	HS39	29	2009-06-03	07:44:00	CACH	1	0	0	0	0	0	0	0	0	0	0	0
Bayou Cocodrie NWR	Hoover Slough	0	HS39	29	2009-06-03	07:44:00	GCFL	0	0	0	0	0	1	0	0	0	0	0	0
Bayou Cocodrie NWR	Hoover Slough	0	HS39	29	2009-06-03	07:44:00	INBU	0	0	0	1	0	0	0	0	0	0	0	0
Bayou Cocodrie NWR	Hoover Slough	0	HS39	29	2009-06-03	07:44:00	NOCA	0	0	0	0	0	0	0	2	0	0	0	0
Bayou Cocodrie NWR	Hoover Slough	0	HS39	29	2009-06-03	07:44:00	PIWO	0	0	0	0	1	0	0	0	0	0	0	0
Bayou Cocodrie NWR	Hoover Slough	0	HS39	29	2009-06-03	07:44:00	PROW	0	0	1	1	0	0	0	0	0	0	0	0
[truncated: 18,576 more rows]
