# Supplementary material for: Data on birds and habitat associated with forest management on public conservation areas in the Mississippi Alluvial Valley
Source: Data Brief. 2016 Nov 9;9:983–90. doi: 10.1016/j.dib.2016.11.011 (PMC5120254; doi:10.1016/j.dib.2016.11.011)
Supplement: Supplementary file 4 — Supplementary material [file mmc4.xlsx]

## Sheet: Vegetation
Station	Unit	Compartment	Stand	Point	Date	StartTime	HabitatPlot	Observer	Treatment	TrmtYear	Vine	Cane	Understory	Mid_story	Overstory	TreeSps	BasalArea	dbh_LT10	dbh_10_20	dbh_20_30	dbh_GT30
Bayou Cocodrie NWR	Brookes Brake	1	BB	1	2007-05-31	08:20:00	1	Simpso	Control	1974	4	1	4	4	4	LIST	10	1	0	0	0
Bayou Cocodrie NWR	Brookes Brake	1	BB	1	2007-05-31	08:20:00	1	Simpso	Control	1974	4	1	4	4	4	QUPH	30	0	0	1	2
Bayou Cocodrie NWR	Brookes Brake	1	BB	1	2007-05-31	08:20:00	1	Simpso	Control	1974	4	1	4	4	4	ULAM	20	1	1	0	0
Bayou Cocodrie NWR	Brookes Brake	1	BB	1	2007-05-31	08:20:00	1	Simpso	Control	1974	4	1	4	4	4	ULCR	10	0	1	0	0
Bayou Cocodrie NWR	Brookes Brake	1	BB	2	2007-05-31	08:41:00	2	Simpso	Control	1974	2	1	4	4	4	CELA	20	1	1	0	0
Bayou Cocodrie NWR	Brookes Brake	1	BB	2	2007-05-31	08:41:00	2	Simpso	Control	1974	2	1	4	4	4	QULY	10	1	0	0	0
Bayou Cocodrie NWR	Brookes Brake	1	BB	2	2007-05-31	08:41:00	2	Simpso	Control	1974	2	1	4	4	4	QUNU	20	0	2	0	0
Bayou Cocodrie NWR	Brookes Brake	1	BB	2	2007-05-31	08:41:00	2	Simpso	Control	1974	2	1	4	4	4	QUPH	20	0	1	1	0
Bayou Cocodrie NWR	Brookes Brake	1	BB	2	2007-05-31	08:41:00	2	Simpso	Control	1974	2	1	4	4	4	ULAM	10	1	0	0	0
Bayou Cocodrie NWR	Brookes Brake	1	BB	3	2007-05-31	09:05:00	3	Simpso	Control	1974	3	1	4	3	4	LIST	40	0	3	1	0
Bayou Cocodrie NWR	Brookes Brake	1	BB	3	2007-05-31	09:05:00	3	Simpso	Control	1974	3	1	4	3	4	QULY	10	0	1	0	0
Bayou Cocodrie NWR	Brookes Brake	1	BB	3	2007-05-31	09:05:00	3	Simpso	Control	1974	3	1	4	3	4	QUPH	10	0	1	0	0
Bayou Cocodrie NWR	Brookes Brake	1	BB	3	2007-05-31	09:05:00	3	Simpso	Control	1974	3	1	4	3	4	ULAM	30	0	2	1	0
Bayou Cocodrie NWR	Brookes Brake	1	BB	3	2007-05-31	09:05:00	3	Simpso	Control	1974	3	1	4	3	4	ULCR	10	1	0	0	0
Bayou Cocodrie NWR	Brookes Brake	1	BB	4	2007-05-31	09:32:00	4	Simpso	Control	1974	3	1	4	4	4	CAAQ	10	0	1	0	0
Bayou Cocodrie NWR	Brookes Brake	1	BB	4	2007-05-31	09:32:00	4	Simpso	Control	1974	3	1	4	4	4	FRPE	50	0	2	3	0
Bayou Cocodrie NWR	Brookes Brake	1	BB	4	2007-05-31	09:32:00	4	Simpso	Control	1974	3	1	4	4	4	LIST	10	0	1	0	0
Bayou Cocodrie NWR	Brookes Brake	1	BB	4	2007-05-31	09:32:00	4	Simpso	Control	1974	3	1	4	4	4	QUNU	10	1	0	0	0
Bayou Cocodrie NWR	Brookes Brake	1	BB	4	2007-05-31	09:32:00	4	Simpso	Control	1974	3	1	4	4	4	TADI	10	0	1	0	0
Bayou Cocodrie NWR	Brookes Brake	1	BB	4	2007-05-31	09:32:00	4	Simpso	Control	1974	3	1	4	4	4	ULAM	10	0	1	0	0
Bayou Cocodrie NWR	Brookes Brake	2	BB	1	2007-06-06	07:23:00	1	Simpso	Control	1974	3	1	4	4	4	CELA	20	1	1	0	0
Bayou Cocodrie NWR	Brookes Brake	2	BB	1	2007-06-06	07:23:00	1	Simpso	Control	1974	3	1	4	4	4	LIST	10	0	0	1	0
Bayou Cocodrie NWR	Brookes Brake	2	BB	1	2007-06-06	07:23:00	1	Simpso	Control	1974	3	1	4	4	4	QUNI	20	0	1	1	0
Bayou Cocodrie NWR	Brookes Brake	2	BB	1	2007-06-06	07:23:00	1	Simpso	Control	1974	3	1	4	4	4	QUPH	10	1	0	0	0
Bayou Cocodrie NWR	Brookes Brake	2	BB	1	2007-06-06	07:23:00	1	Simpso	Control	1974	3	1	4	4	4	ULAM	20	0	0	1	1
Bayou Cocodrie NWR	Brookes Brake	2	BB	2	2007-06-06	07:44:00	2	Simpso	Control	1974	3	1	4	4	4	CAAQ	10	0	0	1	0
Bayou Cocodrie NWR	Brookes Brake	2	BB	2	2007-06-06	07:44:00	2	Simpso	Control	1974	3	1	4	4	4	CELA	20	0	2	0	0
Bayou Cocodrie NWR	Brookes Brake	2	BB	2	2007-06-06	07:44:00	2	Simpso	Control	1974	3	1	4	4	4	FRPE	20	0	0	2	0
Bayou Cocodrie NWR	Brookes Brake	2	BB	2	2007-06-06	07:44:00	2	Simpso	Control	1974	3	1	4	4	4	LIST	30	0	2	1	0
Bayou Cocodrie NWR	Brookes Brake	2	BB	2	2007-06-06	07:44:00	2	Simpso	Control	1974	3	1	4	4	4	QUNU	20	0	0	2	0
Bayou Cocodrie NWR	Brookes Brake	2	BB	2	2007-06-06	07:44:00	2	Simpso	Control	1974	3	1	4	4	4	QUPH	10	1	0	0	0
Bayou Cocodrie NWR	Brookes Brake	2	BB	3	2007-06-06	08:04:00	3	Simpso	Control	1974	3	1	4	4	4	FRPE	20	0	2	0	0
Bayou Cocodrie NWR	Brookes Brake	2	BB	3	2007-06-06	08:04:00	3	Simpso	Control	1974	3	1	4	4	4	LIST	20	0	1	1	0
Bayou Cocodrie NWR	Brookes Brake	2	BB	3	2007-06-06	08:04:00	3	Simpso	Control	1974	3	1	4	4	4	ULAM	50	0	4	1	0
Bayou Cocodrie NWR	Brookes Brake	2	BB	3	2007-06-06	08:04:00	3	Simpso	Control	1974	3	1	4	4	4	ULCR	30	0	1	2	0
Bayou Cocodrie NWR	Brookes Brake	2	BB	4	2007-06-06	08:24:00	4	Simpso	Control	1974	3	1	4	4	4	CELA	10	0	0	1	0
Bayou Cocodrie NWR	Brookes Brake	2	BB	4	2007-06-06	08:24:00	4	Simpso	Control	1974	3	1	4	4	4	GLTR	10	0	1	0	0
Bayou Cocodrie NWR	Brookes Brake	2	BB	4	2007-06-06	08:24:00	4	Simpso	Control	1974	3	1	4	4	4	LIST	10	0	1	0	0
Bayou Cocodrie NWR	Brookes Brake	2	BB	4	2007-06-06	08:24:00	4	Simpso	Control	1974	3	1	4	4	4	QUNU	30	1	1	1	0
Bayou Cocodrie NWR	Brookes Brake	2	BB	4	2007-06-06	08:24:00	4	Simpso	Control	1974	3	1	4	4	4	ULAM	10	0	0	0	1
Bayou Cocodrie NWR	Brookes Brake	3	BB	1	2006-06-14	06:40:00	1	BB	Control	2006	2	1	4	4	4	SNAG	10	1	0	0	0
Bayou Cocodrie NWR	Brookes Brake	3	BB	1	2006-06-14	06:40:00	1	BB	Control	2006	2	1	4	4	4	GLTR	10	0	1	0	0
Bayou Cocodrie NWR	Brookes Brake	3	BB	1	2006-06-14	06:40:00	1	BB	Control	2006	2	1	4	4	4	LIST	50	3	1	0	1
Bayou Cocodrie NWR	Brookes Brake	3	BB	1	2006-06-14	06:40:00	1	BB	Control	2006	2	1	4	4	4	QUNI	20	0	1	0	1
Bayou Cocodrie NWR	Brookes Brake	3	BB	1	2006-06-14	06:40:00	1	BB	Control	2006	2	1	4	4	4	QUPH	40	0	3	0	1
Bayou Cocodrie NWR	Brookes Brake	3	BB	2	2006-06-14	07:05:00	2	BB	Control	2006	2	1	4	4	4	SNAG	20	1	1	0	0
Bayou Cocodrie NWR	Brookes Brake	3	BB	2	2006-06-14	07:05:00	2	BB	Control	2006	2	1	4	4	4	FRPE	20	0	2	0	0
Bayou Cocodrie NWR	Brookes Brake	3	BB	2	2006-06-14	07:05:00	2	BB	Control	2006	2	1	4	4	4	GLTR	10	0	1	0	0
Bayou Cocodrie NWR	Brookes Brake	3	BB	2	2006-06-14	07:05:00	2	BB	Control	2006	2	1	4	4	4	LIST	10	0	1	0	0
Bayou Cocodrie NWR	Brookes Brake	3	BB	2	2006-06-14	07:05:00	2	BB	Control	2006	2	1	4	4	4	QUNI	20	0	2	0	0
Bayou Cocodrie NWR	Brookes Brake	3	BB	2	2006-06-14	07:05:00	2	BB	Control	2006	2	1	4	4	4	QUPH	30	2	0	0	1
Bayou Cocodrie NWR	Brookes Brake	3	BB	2	2006-06-14	07:05:00	2	BB	Control	2006	2	1	4	4	4	ULAM	20	0	1	0	1
Bayou Cocodrie NWR	Brookes Brake	3	BB	3	2006-06-14	07:32:00	3	BB	Control	2006	2	1	4	4	4	CELA	20	1	1	0	0
Bayou Cocodrie NWR	Brookes Brake	3	BB	3	2006-06-14	07:32:00	3	BB	Control	2006	2	1	4	4	4	FRPE	10	0	1	0	0
Bayou Cocodrie NWR	Brookes Brake	3	BB	3	2006-06-14	07:32:00	3	BB	Control	2006	2	1	4	4	4	LIST	10	1	0	0	0
Bayou Cocodrie NWR	Brookes Brake	3	BB	3	2006-06-14	07:32:00	3	BB	Control	2006	2	1	4	4	4	QUNI	20	0	2	0	0
Bayou Cocodrie NWR	Brookes Brake	3	BB	3	2006-06-14	07:32:00	3	BB	Control	2006	2	1	4	4	4	QUNU	10	0	0	0	1
Bayou Cocodrie NWR	Brookes Brake	3	BB	3	2006-06-14	07:32:00	3	BB	Control	2006	2	1	4	4	4	QUPH	10	0	0	0	1
Bayou Cocodrie NWR	Brookes Brake	3	BB	3	2006-06-14	07:32:00	3	BB	Control	2006	2	1	4	4	4	ULCR	30	0	2	0	1
Bayou Cocodrie NWR	Brookes Brake	3	BB	4	2006-06-14	07:58:00	4	BB	Control	2006	2	1	4	4	4	CAAQ	10	0	1	0	0
Bayou Cocodrie NWR	Brookes Brake	3	BB	4	2006-06-14	07:58:00	4	BB	Control	2006	2	1	4	4	4	CELA	20	1	1	0	0
Bayou Cocodrie NWR	Brookes Brake	3	BB	4	2006-06-14	07:58:00	4	BB	Control	2006	2	1	4	4	4	FRPE	20	0	0	2	0
Bayou Cocodrie NWR	Brookes Brake	3	BB	4	2006-06-14	07:58:00	4	BB	Control	2006	2	1	4	4	4	LIST	20	0	1	1	0
Bayou Cocodrie NWR	Brookes Brake	3	BB	4	2006-06-14	07:58:00	4	BB	Control	2006	2	1	4	4	4	QULY	20	1	0	1	0
Bayou Cocodrie NWR	Brookes Brake	3	BB	4	2006-06-14	07:58:00	4	BB	Control	2006	2	1	4	4	4	QUNU	20	0	1	1	0
Bayou Cocodrie NWR	Brookes Brake	3	BB	4	2006-06-14	07:58:00	4	BB	Control	2006	2	1	4	4	4	ULAM	10	0	0	1	0
Bayou Cocodrie NWR	Brookes Brake	3	BB	5	2006-06-14	08:28:00	5	BB	Control	2006	2	1	4	4	4	FRPE	10	0	1	0	0
Bayou Cocodrie NWR	Brookes Brake	3	BB	5	2006-06-14	08:28:00	5	BB	Control	2006	2	1	4	4	4	LIST	10	0	0	0	1
Bayou Cocodrie NWR	Brookes Brake	3	BB	5	2006-06-14	08:28:00	5	BB	Control	2006	2	1	4	4	4	QULY	20	0	0	0	2
Bayou Cocodrie NWR	Brookes Brake	3	BB	5	2006-06-14	08:28:00	5	BB	Control	2006	2	1	4	4	4	QUNU	20	0	2	0	0
Bayou Cocodrie NWR	Brookes Brake	3	BB	5	2006-06-14	08:28:00	5	BB	Control	2006	2	1	4	4	4	ULAM	10	0	0	0	1
Bayou Cocodrie NWR	Brookes Brake	3	BB	5	2006-06-14	08:28:00	5	BB	Control	2006	2	1	4	4	4	ULCR	30	1	2	0	0
Bayou Cocodrie NWR	Brookes Brake	3	BB	6	2006-06-14	09:09:00	6	BB	Control	2006	2	1	4	3	4	SNAG	10	1	0	0	0
Bayou Cocodrie NWR	Brookes Brake	3	BB	6	2006-06-14	09:09:00	6	BB	Control	2006	2	1	4	3	4	CAIL	10	0	1	0	0
Bayou Cocodrie NWR	Brookes Brake	3	BB	6	2006-06-14	09:09:00	6	BB	Control	2006	2	1	4	3	4	CELA	30	3	0	0	0
Bayou Cocodrie NWR	Brookes Brake	3	BB	6	2006-06-14	09:09:00	6	BB	Control	2006	2	1	4	3	4	QUNI	30	0	0	0	3
Bayou Cocodrie NWR	Brookes Brake	3	BB	6	2006-06-14	09:09:00	6	BB	Control	2006	2	1	4	3	4	QUNU	10	0	0	0	1
Bayou Cocodrie NWR	Brookes Brake	3	BB	6	2006-06-14	09:09:00	6	BB	Control	2006	2	1	4	3	4	QUPH	10	0	0	0	1
Bayou Cocodrie NWR	Brookes Brake	4	BB	1	2007-05-30	07:14:00	1	Simpso	Control	1970	2	1	4	2	3	LIST	20	1	0	1	0
Bayou Cocodrie NWR	Brookes Brake	4	BB	1	2007-05-30	07:14:00	1	Simpso	Control	1970	2	1	4	2	3	QUNI	20	0	1	1	0
Bayou Cocodrie NWR	Brookes Brake	4	BB	1	2007-05-30	07:14:00	1	Simpso	Control	1970	2	1	4	2	3	QUPH	10	0	0	1	0
Bayou Cocodrie NWR	Brookes Brake	4	BB	2	2007-05-30	07:41:00	2	Simpso	Control	1970	2	1	3	3	3	SNAG	10	0	1	0	0
Bayou Cocodrie NWR	Brookes Brake	4	BB	2	2007-05-30	07:41:00	2	Simpso	Control	1970	2	1	3	3	3	FRPE	10	0	1	0	0
Bayou Cocodrie NWR	Brookes Brake	4	BB	2	2007-05-30	07:41:00	2	Simpso	Control	1970	2	1	3	3	3	LIST	10	0	0	1	0
Bayou Cocodrie NWR	Brookes Brake	4	BB	2	2007-05-30	07:41:00	2	Simpso	Control	1970	2	1	3	3	3	QUNU	10	0	1	0	0
Bayou Cocodrie NWR	Brookes Brake	4	BB	2	2007-05-30	07:41:00	2	Simpso	Control	1970	2	1	3	3	3	QUPH	10	0	0	1	0
Bayou Cocodrie NWR	Brookes Brake	4	BB	2	2007-05-30	07:41:00	2	Simpso	Control	1970	2	1	3	3	3	ULAM	10	0	1	0	0
Bayou Cocodrie NWR	Brookes Brake	4	BB	3	2007-05-30	08:06:00	3	Simpso	Control	1970	3	1	4	3	4	SNAG	10	0	1	0	0
Bayou Cocodrie NWR	Brookes Brake	4	BB	3	2007-05-30	08:06:00	3	Simpso	Control	1970	3	1	4	3	4	GLTR	10	0	1	0	0
Bayou Cocodrie NWR	Brookes Brake	4	BB	3	2007-05-30	08:06:00	3	Simpso	Control	1970	3	1	4	3	4	LIST	10	0	1	0	0
Bayou Cocodrie NWR	Brookes Brake	4	BB	3	2007-05-30	08:06:00	3	Simpso	Control	1970	3	1	4	3	4	QUNI	20	0	2	0	0
Bayou Cocodrie NWR	Brookes Brake	4	BB	3	2007-05-30	08:06:00	3	Simpso	Control	1970	3	1	4	3	4	QUNU	20	0	1	1	0
Bayou Cocodrie NWR	Brookes Brake	4	BB	3	2007-05-30	08:06:00	3	Simpso	Control	1970	3	1	4	3	4	QUPH	10	0	0	1	0
Bayou Cocodrie NWR	Brookes Brake	4	BB	3	2007-05-30	08:06:00	3	Simpso	Control	1970	3	1	4	3	4	ULCR	30	0	3	0	0
Bayou Cocodrie NWR	Brookes Brake	4	BB	4	2007-05-30	08:31:00	4	Simpso	Control	1970	3	1	3	3	3	CAAQ	20	0	1	1	0
Bayou Cocodrie NWR	Brookes Brake	4	BB	4	2007-05-30	08:31:00	4	Simpso	Control	1970	3	1	3	3	3	CELA	10	0	1	0	0
Bayou Cocodrie NWR	Brookes Brake	4	BB	4	2007-05-30	08:31:00	4	Simpso	Control	1970	3	1	3	3	3	FRPE	10	0	1	0	0
Bayou Cocodrie NWR	Brookes Brake	4	BB	4	2007-05-30	08:31:00	4	Simpso	Control	1970	3	1	3	3	3	LIST	10	1	0	0	0
Bayou Cocodrie NWR	Brookes Brake	4	BB	4	2007-05-30	08:31:00	4	Simpso	Control	1970	3	1	3	3	3	QUNU	10	0	1	0	0
Bayou Cocodrie NWR	Brookes Brake	4	BB	4	2007-05-30	08:31:00	4	Simpso	Control	1970	3	1	3	3	3	SANI	10	0	1	0	0
Bayou Cocodrie NWR	Brookes Brake	4	BB	5	2007-05-30	08:55:00	5	Simpso	Control	1970	3	1	3	2	2	LIST	10	0	1	0	0
Bayou Cocodrie NWR	Brookes Brake	4	BB	5	2007-05-30	08:55:00	5	Simpso	Control	1970	3	1	3	2	2	QULY	10	0	0	1	0
Bayou Cocodrie NWR	Brookes Brake	4	BB	5	2007-05-30	08:55:00	5	Simpso	Control	1970	3	1	3	2	2	QUNU	10	0	1	0	0
Bayou Cocodrie NWR	Brookes Brake	4	BB	5	2007-05-30	08:55:00	5	Simpso	Control	1970	3	1	3	2	2	QUPH	10	0	0	0	1
Bayou Cocodrie NWR	Brookes Brake	4	BB	5	2007-05-30	08:55:00	5	Simpso	Control	1970	3	1	3	2	2	ULAM	10	0	0	1	0
Bayou Cocodrie NWR	Brookes Brake	4	BB	5	2007-05-30	08:55:00	5	Simpso	Control	1970	3	1	3	2	2	ULCR	10	1	0	0	0
Bayou Cocodrie NWR	Brookes Brake	4	BB	6	2007-05-30	09:19:00	6	Simpso	Control	1970	2	1	4	2	3	SNAG	10	0	0	0	1
Bayou Cocodrie NWR	Brookes Brake	4	BB	6	2007-05-30	09:19:00	6	Simpso	Control	1970	2	1	4	2	3	ACRU	10	0	1	0	0
Bayou Cocodrie NWR	Brookes Brake	4	BB	6	2007-05-30	09:19:00	6	Simpso	Control	1970	2	1	4	2	3	FRPE	10	0	1	0	0
Bayou Cocodrie NWR	Brookes Brake	4	BB	6	2007-05-30	09:19:00	6	Simpso	Control	1970	2	1	4	2	3	LIST	30	0	2	1	0
Bayou Cocodrie NWR	Brookes Brake	4	BB	6	2007-05-30	09:19:00	6	Simpso	Control	1970	2	1	4	2	3	QULY	10	0	1	0	0
Bayou Cocodrie NWR	Brookes Brake	4	BB	6	2007-05-30	09:19:00	6	Simpso	Control	1970	2	1	4	2	3	QUPH	10	0	0	1	0
Bayou Cocodrie NWR	Brookes Brake	4	BB	6	2007-05-30	09:19:00	6	Simpso	Control	1970	2	1	4	2	3	ULAM	20	0	0	2	0
Bayou Cocodrie NWR	Brookes Brake	4	BB	6	2007-05-30	09:19:00	6	Simpso	Control	1970	2	1	4	2	3	ULCR	20	0	2	0	0
Bayou Cocodrie NWR	Brookes Brake	4	BB1	1	2007-06-06	08:55:00	1	Simpso	Control	1970	3	1	4	4	4	SNAG	10	0	1	0	0
Bayou Cocodrie NWR	Brookes Brake	4	BB1	1	2007-06-06	08:55:00	1	Simpso	Control	1970	3	1	4	4	4	LIST	50	0	3	2	0
Bayou Cocodrie NWR	Brookes Brake	4	BB1	1	2007-06-06	08:55:00	1	Simpso	Control	1970	3	1	4	4	4	QUNU	10	1	0	0	0
Bayou Cocodrie NWR	Brookes Brake	4	BB1	1	2007-06-06	08:55:00	1	Simpso	Control	1970	3	1	4	4	4	QUPH	10	0	0	0	1
Bayou Cocodrie NWR	Brookes Brake	4	BB1	2	2007-06-06	09:14:00	2	Simpso	Control	1970	3	1	4	4	4	CELA	10	1	0	0	0
Bayou Cocodrie NWR	Brookes Brake	4	BB1	2	2007-06-06	09:14:00	2	Simpso	Control	1970	3	1	4	4	4	QUNI	10	0	0	0	1
Bayou Cocodrie NWR	Brookes Brake	4	BB1	2	2007-06-06	09:14:00	2	Simpso	Control	1970	3	1	4	4	4	QUPH	40	0	0	4	0
Bayou Cocodrie NWR	Brookes Brake	4	BB1	2	2007-06-06	09:14:00	2	Simpso	Control	1970	3	1	4	4	4	ULAM	10	0	1	0	0
Bayou Cocodrie NWR	Brookes Brake	4	BB1	3	2007-06-06	09:39:00	4	Simpso	Control	1970	4	3	4	4	4	CELA	10	1	0	0	0
Bayou Cocodrie NWR	Brookes Brake	4	BB1	3	2007-06-06	09:39:00	4	Simpso	Control	1970	4	3	4	4	4	GLTR	40	0	4	0	0
Bayou Cocodrie NWR	Brookes Brake	4	BB1	3	2007-06-06	09:39:00	4	Simpso	Control	1970	4	3	4	4	4	LIST	40	0	3	1	0
Bayou Cocodrie NWR	Brookes Brake	4	BB1	3	2007-06-06	09:39:00	4	Simpso	Control	1970	4	3	4	4	4	MORU	10	1	0	0	0
Bayou Cocodrie NWR	Brookes Brake	4	BB1	3	2007-06-06	09:39:00	4	Simpso	Control	1970	4	3	4	4	4	QUNI	20	1	0	1	0
Bayou Cocodrie NWR	Brookes Brake	4	BB1	4	2007-06-06	09:56:00	3	Simpso	Control	1970	4	1	4	4	4	CELA	10	0	1	0	0
Bayou Cocodrie NWR	Brookes Brake	4	BB1	4	2007-06-06	09:56:00	3	Simpso	Control	1970	4	1	4	4	4	GLTR	10	0	0	1	0
Bayou Cocodrie NWR	Brookes Brake	4	BB1	4	2007-06-06	09:56:00	3	Simpso	Control	1970	4	1	4	4	4	LIST	40	0	3	1	0
Bayou Cocodrie NWR	Brookes Brake	4	BB1	4	2007-06-06	09:56:00	3	Simpso	Control	1970	4	1	4	4	4	MORU	10	0	1	0	0
Bayou Cocodrie NWR	Brookes Brake	4	BB1	4	2007-06-06	09:56:00	3	Simpso	Control	1970	4	1	4	4	4	QUPH	10	0	0	1	0
Bayou Cocodrie NWR	Brookes Brake	4	BB1	4	2007-06-06	09:56:00	3	Simpso	Control	1970	4	1	4	4	4	ULCR	10	0	1	0	0
Bayou Cocodrie NWR	Brookes Brake	5	BB	1	2007-06-07	07:40:00	1	Simpso	Select Cut	1986	2	1	3	4	4	SNAG	10	1	0	0	0
Bayou Cocodrie NWR	Brookes Brake	5	BB	1	2007-06-07	07:40:00	1	Simpso	Select Cut	1986	2	1	3	4	4	ACRU	10	0	1	0	0
Bayou Cocodrie NWR	Brookes Brake	5	BB	1	2007-06-07	07:40:00	1	Simpso	Select Cut	1986	2	1	3	4	4	CAAQ	10	0	1	0	0
Bayou Cocodrie NWR	Brookes Brake	5	BB	1	2007-06-07	07:40:00	1	Simpso	Select Cut	1986	2	1	3	4	4	FRPE	20	1	1	0	0
Bayou Cocodrie NWR	Brookes Brake	5	BB	1	2007-06-07	07:40:00	1	Simpso	Select Cut	1986	2	1	3	4	4	QULY	20	0	0	2	0
Bayou Cocodrie NWR	Brookes Brake	5	BB	1	2007-06-07	07:40:00	1	Simpso	Select Cut	1986	2	1	3	4	4	QUNU	30	1	1	0	1
Bayou Cocodrie NWR	Brookes Brake	5	BB	2	2007-06-07	08:01:00	2	Simpso	Select Cut	1986	3	1	3	4	4	FRPE	20	2	0	0	0
Bayou Cocodrie NWR	Brookes Brake	5	BB	2	2007-06-07	08:01:00	2	Simpso	Select Cut	1986	3	1	3	4	4	NYAQ	10	0	0	0	1
Bayou Cocodrie NWR	Brookes Brake	5	BB	2	2007-06-07	08:01:00	2	Simpso	Select Cut	1986	3	1	3	4	4	QULY	10	0	0	0	1
Bayou Cocodrie NWR	Brookes Brake	5	BB	2	2007-06-07	08:01:00	2	Simpso	Select Cut	1986	3	1	3	4	4	QUNU	20	0	2	0	0
Bayou Cocodrie NWR	Brookes Brake	5	BB	2	2007-06-07	08:01:00	2	Simpso	Select Cut	1986	3	1	3	4	4	TADI	10	0	0	0	1
Bayou Cocodrie NWR	Brookes Brake	5	BB	2	2007-06-07	08:01:00	2	Simpso	Select Cut	1986	3	1	3	4	4	ULAM	10	0	0	1	0
Bayou Cocodrie NWR	Brookes Brake	5	BB	3	2007-06-07	08:25:00	3	Simpso	Select Cut	1986	4	1	4	4	4	CELA	40	1	3	0	0
Bayou Cocodrie NWR	Brookes Brake	5	BB	3	2007-06-07	08:25:00	3	Simpso	Select Cut	1986	4	1	4	4	4	GLTR	10	0	1	0	0
Bayou Cocodrie NWR	Brookes Brake	5	BB	3	2007-06-07	08:25:00	3	Simpso	Select Cut	1986	4	1	4	4	4	LIST	30	0	1	2	0
Bayou Cocodrie NWR	Brookes Brake	5	BB	3	2007-06-07	08:25:00	3	Simpso	Select Cut	1986	4	1	4	4	4	QUNI	20	0	1	0	1
Bayou Cocodrie NWR	Brookes Brake	5	BB	4	2007-06-07	08:51:00	4	Simpso	Select Cut	1986	4	1	4	4	4	CAAQ	20	1	0	1	0
Bayou Cocodrie NWR	Brookes Brake	5	BB	4	2007-06-07	08:51:00	4	Simpso	Select Cut	1986	4	1	4	4	4	LIST	80	0	6	2	0
Bayou Cocodrie NWR	Brookes Brake	5	BB	4	2007-06-07	08:51:00	4	Simpso	Select Cut	1986	4	1	4	4	4	QUNU	10	0	1	0	0
Bayou Cocodrie NWR	Brookes Brake	5	BB	4	2007-06-07	08:51:00	4	Simpso	Select Cut	1986	4	1	4	4	4	QUPH	10	0	0	1	0
Bayou Cocodrie NWR	Brookes Brake	5	BB	4	2007-06-07	08:51:00	4	Simpso	Select Cut	1986	4	1	4	4	4	ULAM	10	0	1	0	0
Bayou Cocodrie NWR	Brookes Brake	6	BB	1	2006-06-13	06:54:00	1	RW/JS	Old Growth	1920	2	1	3	4	3	SNAG	10	0	0	0	1
Bayou Cocodrie NWR	Brookes Brake	6	BB	1	2006-06-13	06:54:00	1	RW/JS	Old Growth	1920	2	1	3	4	3	FRPE	10	0	0	0	1
Bayou Cocodrie NWR	Brookes Brake	6	BB	1	2006-06-13	06:54:00	1	RW/JS	Old Growth	1920	2	1	3	4	3	LIST	20	0	2	0	0
Bayou Cocodrie NWR	Brookes Brake	6	BB	1	2006-06-13	06:54:00	1	RW/JS	Old Growth	1920	2	1	3	4	3	QULY	20	0	1	0	1
Bayou Cocodrie NWR	Brookes Brake	6	BB	1	2006-06-13	06:54:00	1	RW/JS	Old Growth	1920	2	1	3	4	3	QUNU	50	1	1	0	3
Bayou Cocodrie NWR	Brookes Brake	6	BB	2	2006-06-13	07:29:00	2	RW/JS	Old Growth	1920	2	1	4	4	3	CELA	20	1	1	0	0
Bayou Cocodrie NWR	Brookes Brake	6	BB	2	2006-06-13	07:29:00	2	RW/JS	Old Growth	1920	2	1	4	4	3	LIST	10	0	0	0	1
Bayou Cocodrie NWR	Brookes Brake	6	BB	2	2006-06-13	07:29:00	2	RW/JS	Old Growth	1920	2	1	4	4	3	QULY	20	0	0	0	2
Bayou Cocodrie NWR	Brookes Brake	6	BB	2	2006-06-13	07:29:00	2	RW/JS	Old Growth	1920	2	1	4	4	3	QUNU	10	0	0	0	1
Bayou Cocodrie NWR	Brookes Brake	6	BB	2	2006-06-13	07:29:00	2	RW/JS	Old Growth	1920	2	1	4	4	3	QUPH	30	0	0	0	3
Bayou Cocodrie NWR	Brookes Brake	6	BB	3	2006-06-13	08:02:00	3	RW/JS	Old Growth	1920	2	1	4	4	3	SNAG	10	1	0	0	0
Bayou Cocodrie NWR	Brookes Brake	6	BB	3	2006-06-13	08:02:00	3	RW/JS	Old Growth	1920	2	1	4	4	3	LIST	30	0	3	0	0
Bayou Cocodrie NWR	Brookes Brake	6	BB	3	2006-06-13	08:02:00	3	RW/JS	Old Growth	1920	2	1	4	4	3	QUPH	30	0	0	0	3
Bayou Cocodrie NWR	Brookes Brake	6	BB	4	2006-06-13	09:05:00	4	RW/JS	Old Growth	1920	2	1	4	4	3	CELA	20	1	1	0	0
Bayou Cocodrie NWR	Brookes Brake	6	BB	4	2006-06-13	09:05:00	4	RW/JS	Old Growth	1920	2	1	4	4	3	LIST	40	3	1	0	0
Bayou Cocodrie NWR	Brookes Brake	6	BB	4	2006-06-13	09:05:00	4	RW/JS	Old Growth	1920	2	1	4	4	3	QUNI	20	0	0	0	2
Bayou Cocodrie NWR	Brookes Brake	6	BB	4	2006-06-13	09:05:00	4	RW/JS	Old Growth	1920	2	1	4	4	3	QUPH	30	0	0	0	3
Bayou Cocodrie NWR	Brookes Brake	6	BB	5	2006-06-13	09:35:00	5	RW/JS	Old Growth	1920	2	1	4	4	3	SNAG	30	0	1	0	2
Bayou Cocodrie NWR	Brookes Brake	6	BB	5	2006-06-13	09:35:00	5	RW/JS	Old Growth	1920	2	1	4	4	3	CELA	10	1	0	0	0
Bayou Cocodrie NWR	Brookes Brake	6	BB	5	2006-06-13	09:35:00	5	RW/JS	Old Growth	1920	2	1	4	4	3	CRSP	10	1	0	0	0
Bayou Cocodrie NWR	Brookes Brake	6	BB	5	2006-06-13	09:35:00	5	RW/JS	Old Growth	1920	2	1	4	4	3	FRPE	10	0	0	0	1
Bayou Cocodrie NWR	Brookes Brake	6	BB	5	2006-06-13	09:35:00	5	RW/JS	Old Growth	1920	2	1	4	4	3	LIST	10	0	0	0	1
Bayou Cocodrie NWR	Brookes Brake	6	BB	5	2006-06-13	09:35:00	5	RW/JS	Old Growth	1920	2	1	4	4	3	QULY	10	0	1	0	0
Bayou Cocodrie NWR	Brookes Brake	6	BB	5	2006-06-13	09:35:00	5	RW/JS	Old Growth	1920	2	1	4	4	3	QUNI	10	0	0	0	1
Bayou Cocodrie NWR	Brookes Brake	6	BB	5	2006-06-13	09:35:00	5	RW/JS	Old Growth	1920	2	1	4	4	3	QUNU	10	0	0	0	1
Bayou Cocodrie NWR	Brookes Brake	6	BB	5	2006-06-13	09:35:00	5	RW/JS	Old Growth	1920	2	1	4	4	3	QUPH	20	1	1	0	0
Bayou Cocodrie NWR	Brookes Brake	6	BB	6	2006-06-13	10:05:00	6	RW/JS	Old Growth	1920	2	1	4	4	3	CAIL	20	0	2	0	0
Bayou Cocodrie NWR	Brookes Brake	6	BB	6	2006-06-13	10:05:00	6	RW/JS	Old Growth	1920	2	1	4	4	3	LIST	80	0	8	0	0
Bayou Cocodrie NWR	Brookes Brake	6	BB	6	2006-06-13	10:05:00	6	RW/JS	Old Growth	1920	2	1	4	4	3	PODE	10	0	0	0	1
Bayou Cocodrie NWR	Brookes Brake	6	BB	6	2006-06-13	10:05:00	6	RW/JS	Old Growth	1920	2	1	4	4	3	QUNU	10	0	1	0	0
Bayou Cocodrie NWR	Brookes Brake	6	BB	6	2006-06-13	10:05:00	6	RW/JS	Old Growth	1920	2	1	4	4	3	QUPH	10	0	0	0	1
Bayou Cocodrie NWR	Brookes Brake	7	BB	1	2007-06-08	08:05:00	1	Simpso	Select Cut	1986	4	1	4	4	4	CAIL	10	0	1	0	0
Bayou Cocodrie NWR	Brookes Brake	7	BB	1	2007-06-08	08:05:00	1	Simpso	Select Cut	1986	4	1	4	4	4	FRPE	10	0	0	1	0
Bayou Cocodrie NWR	Brookes Brake	7	BB	1	2007-06-08	08:05:00	1	Simpso	Select Cut	1986	4	1	4	4	4	LIST	60	1	5	0	0
Bayou Cocodrie NWR	Brookes Brake	7	BB	1	2007-06-08	08:05:00	1	Simpso	Select Cut	1986	4	1	4	4	4	QULY	20	0	0	2	0
Bayou Cocodrie NWR	Brookes Brake	7	BB	2	2007-06-08	08:30:00	2	Simpso	Select Cut	1986	2	1	4	4	4	SNAG	10	0	0	1	0
Bayou Cocodrie NWR	Brookes Brake	7	BB	2	2007-06-08	08:30:00	2	Simpso	Select Cut	1986	2	1	4	4	4	ACRU	20	1	1	0	0
Bayou Cocodrie NWR	Brookes Brake	7	BB	2	2007-06-08	08:30:00	2	Simpso	Select Cut	1986	2	1	4	4	4	FRPE	30	0	3	0	0
Bayou Cocodrie NWR	Brookes Brake	7	BB	2	2007-06-08	08:30:00	2	Simpso	Select Cut	1986	2	1	4	4	4	LIST	20	0	0	2	0
Bayou Cocodrie NWR	Brookes Brake	7	BB	2	2007-06-08	08:30:00	2	Simpso	Select Cut	1986	2	1	4	4	4	QULY	10	0	1	0	0
Bayou Cocodrie NWR	Brookes Brake	7	BB	2	2007-06-08	08:30:00	2	Simpso	Select Cut	1986	2	1	4	4	4	QUNU	30	0	0	1	2
Bayou Cocodrie NWR	Brookes Brake	7	BB	3	2007-06-08	08:51:00	3	Simpso	Select Cut	1986	3	1	4	4	4	CAIL	10	0	0	1	0
Bayou Cocodrie NWR	Brookes Brake	7	BB	3	2007-06-08	08:51:00	3	Simpso	Select Cut	1986	3	1	4	4	4	GLTR	10	0	1	0	0
Bayou Cocodrie NWR	Brookes Brake	7	BB	3	2007-06-08	08:51:00	3	Simpso	Select Cut	1986	3	1	4	4	4	LIST	30	1	2	0	0
Bayou Cocodrie NWR	Brookes Brake	7	BB	3	2007-06-08	08:51:00	3	Simpso	Select Cut	1986	3	1	4	4	4	QUPH	10	0	0	0	1
Bayou Cocodrie NWR	Brookes Brake	7	BB	3	2007-06-08	08:51:00	3	Simpso	Select Cut	1986	3	1	4	4	4	ULCR	30	0	3	0	0
Bayou Cocodrie NWR	Brookes Brake	7	BB	4	2007-06-08	09:32:00	4	Simpso	Select Cut	1986	4	1	4	4	3	SNAG	10	0	1	0	0
Bayou Cocodrie NWR	Brookes Brake	7	BB	4	2007-06-08	09:32:00	4	Simpso	Select Cut	1986	4	1	4	4	3	CELA	10	1	0	0	0
Bayou Cocodrie NWR	Brookes Brake	7	BB	4	2007-06-08	09:32:00	4	Simpso	Select Cut	1986	4	1	4	4	3	QULY	20	0	2	0	0
Bayou Cocodrie NWR	Brookes Brake	7	BB	4	2007-06-08	09:32:00	4	Simpso	Select Cut	1986	4	1	4	4	3	QUNU	20	0	1	1	0
Bayou Cocodrie NWR	Brookes Brake	7	BB	4	2007-06-08	09:32:00	4	Simpso	Select Cut	1986	4	1	4	4	3	QUPH	10	0	0	0	1
Bayou Cocodrie NWR	Brookes Brake	7	BB	4	2007-06-08	09:32:00	4	Simpso	Select Cut	1986	4	1	4	4	3	ULAM	10	1	0	0	0
Bayou Cocodrie NWR	Brookes Brake	8	BB	1	2007-06-07	09:13:00	1	Simpso	Select Cut	1970	3	1	4	4	3	SNAG	10	0	0	0	1
Bayou Cocodrie NWR	Brookes Brake	8	BB	1	2007-06-07	09:13:00	1	Simpso	Select Cut	1970	3	1	4	4	3	LIST	10	0	1	0	0
Bayou Cocodrie NWR	Brookes Brake	8	BB	1	2007-06-07	09:13:00	1	Simpso	Select Cut	1970	3	1	4	4	3	QUNI	10	0	1	0	0
Bayou Cocodrie NWR	Brookes Brake	8	BB	1	2007-06-07	09:13:00	1	Simpso	Select Cut	1970	3	1	4	4	3	QUNU	20	0	2	0	0
Bayou Cocodrie NWR	Brookes Brake	8	BB	1	2007-06-07	09:13:00	1	Simpso	Select Cut	1970	3	1	4	4	3	QUPH	30	1	0	1	1
Bayou Cocodrie NWR	Brookes Brake	8	BB	1	2007-06-07	09:13:00	1	Simpso	Select Cut	1970	3	1	4	4	3	ULAM	20	0	0	2	0
Bayou Cocodrie NWR	Brookes Brake	8	BB	1	2007-06-07	09:13:00	1	Simpso	Select Cut	1970	3	1	4	4	3	ULCR	10	0	0	1	0
Bayou Cocodrie NWR	Brookes Brake	8	BB	2	2007-06-07	09:33:00	2	Simpso	Select Cut	1970	2	1	4	4	4	SNAG	10	0	1	0	0
Bayou Cocodrie NWR	Brookes Brake	8	BB	2	2007-06-07	09:33:00	2	Simpso	Select Cut	1970	2	1	4	4	4	ACRU	10	0	1	0	0
Bayou Cocodrie NWR	Brookes Brake	8	BB	2	2007-06-07	09:33:00	2	Simpso	Select Cut	1970	2	1	4	4	4	FRPE	10	0	0	1	0
Bayou Cocodrie NWR	Brookes Brake	8	BB	2	2007-06-07	09:33:00	2	Simpso	Select Cut	1970	2	1	4	4	4	QULY	20	0	2	0	0
Bayou Cocodrie NWR	Brookes Brake	8	BB	2	2007-06-07	09:33:00	2	Simpso	Select Cut	1970	2	1	4	4	4	QUNU	50	0	3	2	0
Bayou Cocodrie NWR	Brookes Brake	8	BB	2	2007-06-07	09:33:00	2	Simpso	Select Cut	1970	2	1	4	4	4	ULAM	10	0	1	0	0
Bayou Cocodrie NWR	Brookes Brake	8	BB	3	2007-06-07	09:50:00	3	Simpso	Select Cut	1970	2	1	3	3	4	CAAQ	10	0	1	0	0
Bayou Cocodrie NWR	Brookes Brake	8	BB	3	2007-06-07	09:50:00	3	Simpso	Select Cut	1970	2	1	3	3	4	FRPE	10	0	0	1	0
Bayou Cocodrie NWR	Brookes Brake	8	BB	3	2007-06-07	09:50:00	3	Simpso	Select Cut	1970	2	1	3	3	4	LIST	30	0	0	2	1
Bayou Cocodrie NWR	Brookes Brake	8	BB	3	2007-06-07	09:50:00	3	Simpso	Select Cut	1970	2	1	3	3	4	NYAQ	10	0	0	1	0
Bayou Cocodrie NWR	Brookes Brake	8	BB	3	2007-06-07	09:50:00	3	Simpso	Select Cut	1970	2	1	3	3	4	QULY	30	0	2	1	0
Bayou Cocodrie NWR	Brookes Brake	8	BB	3	2007-06-07	09:50:00	3	Simpso	Select Cut	1970	2	1	3	3	4	QUNU	50	0	2	1	2
Bayou Cocodrie NWR	Brookes Brake	8	BB	4	2007-06-07	10:00:00	4	Simpso	Select Cut	1970	4	1	4	4	4	LIST	80	0	7	1	0
Bayou Cocodrie NWR	Brookes Brake	9	BB	1	2007-06-11	07:48:00	1	Simpso	Select Cut	1970	4	1	4	4	4	CAIL	10	0	0	1	0
Bayou Cocodrie NWR	Brookes Brake	9	BB	1	2007-06-11	07:48:00	1	Simpso	Select Cut	1970	4	1	4	4	4	LIST	20	0	0	2	0
Bayou Cocodrie NWR	Brookes Brake	9	BB	1	2007-06-11	07:48:00	1	Simpso	Select Cut	1970	4	1	4	4	4	QULY	10	0	1	0	0
Bayou Cocodrie NWR	Brookes Brake	9	BB	1	2007-06-11	07:48:00	1	Simpso	Select Cut	1970	4	1	4	4	4	QUNI	10	0	1	0	0
Bayou Cocodrie NWR	Brookes Brake	9	BB	1	2007-06-11	07:48:00	1	Simpso	Select Cut	1970	4	1	4	4	4	QUNU	20	0	1	1	0
Bayou Cocodrie NWR	Brookes Brake	9	BB	1	2007-06-11	07:48:00	1	Simpso	Select Cut	1970	4	1	4	4	4	ULAM	20	0	2	0	0
Bayou Cocodrie NWR	Brookes Brake	9	BB	2	2007-06-11	08:13:00	2	Simpso	Select Cut	1970	4	1	4	4	4	SNAG	10	0	1	0	0
Bayou Cocodrie NWR	Brookes Brake	9	BB	2	2007-06-11	08:13:00	2	Simpso	Select Cut	1970	4	1	4	4	4	CELA	10	1	0	0	0
Bayou Cocodrie NWR	Brookes Brake	9	BB	2	2007-06-11	08:13:00	2	Simpso	Select Cut	1970	4	1	4	4	4	GLTR	10	0	1	0	0
Bayou Cocodrie NWR	Brookes Brake	9	BB	2	2007-06-11	08:13:00	2	Simpso	Select Cut	1970	4	1	4	4	4	LIST	40	0	3	1	0
Bayou Cocodrie NWR	Brookes Brake	9	BB	2	2007-06-11	08:13:00	2	Simpso	Select Cut	1970	4	1	4	4	4	QUPH	20	0	1	1	0
Bayou Cocodrie NWR	Brookes Brake	9	BB	2	2007-06-11	08:13:00	2	Simpso	Select Cut	1970	4	1	4	4	4	ULCR	30	0	2	1	0
Bayou Cocodrie NWR	Brookes Brake	9	BB	3	2007-06-11	08:40:00	3	Simpso	Select Cut	1970	2	1	4	4	3	SNAG	30	0	2	1	0
Bayou Cocodrie NWR	Brookes Brake	9	BB	3	2007-06-11	08:40:00	3	Simpso	Select Cut	1970	2	1	4	4	3	CELA	20	0	2	0	0
Bayou Cocodrie NWR	Brookes Brake	9	BB	3	2007-06-11	08:40:00	3	Simpso	Select Cut	1970	2	1	4	4	3	FRPE	10	0	1	0	0
Bayou Cocodrie NWR	Brookes Brake	9	BB	3	2007-06-11	08:40:00	3	Simpso	Select Cut	1970	2	1	4	4	3	QUPH	20	0	0	1	1
Bayou Cocodrie NWR	Brookes Brake	9	BB	4	2007-06-11	09:01:00	4	Simpso	Select Cut	1970	4	1	4	4	4	LIST	10	0	0	1	0
Bayou Cocodrie NWR	Brookes Brake	9	BB	4	2007-06-11	09:01:00	4	Simpso	Select Cut	1970	4	1	4	4	4	QULY	40	0	2	2	0
Bayou Cocodrie NWR	Brookes Brake	9	BB	4	2007-06-11	09:01:00	4	Simpso	Select Cut	1970	4	1	4	4	4	QUNU	30	0	2	1	0
Bayou Cocodrie NWR	Brookes Brake	9	BB	4	2007-06-11	09:01:00	4	Simpso	Select Cut	1970	4	1	4	4	4	ULAM	20	0	1	1	0
Bayou Cocodrie NWR	Brookes Brake	10	BB	1	2007-06-12	07:55:00	1	Simpso	Select Cut	1970	4	1	4	4	3	SNAG	20	0	1	1	0
Bayou Cocodrie NWR	Brookes Brake	10	BB	1	2007-06-12	07:55:00	1	Simpso	Select Cut	1970	4	1	4	4	3	CAIL	10	0	0	1	0
Bayou Cocodrie NWR	Brookes Brake	10	BB	1	2007-06-12	07:55:00	1	Simpso	Select Cut	1970	4	1	4	4	3	CELA	10	1	0	0	0
Bayou Cocodrie NWR	Brookes Brake	10	BB	1	2007-06-12	07:55:00	1	Simpso	Select Cut	1970	4	1	4	4	3	FRPE	10	0	1	0	0
Bayou Cocodrie NWR	Brookes Brake	10	BB	1	2007-06-12	07:55:00	1	Simpso	Select Cut	1970	4	1	4	4	3	LIST	40	0	3	1	0
Bayou Cocodrie NWR	Brookes Brake	10	BB	1	2007-06-12	07:55:00	1	Simpso	Select Cut	1970	4	1	4	4	3	QULY	10	0	0	1	0
Bayou Cocodrie NWR	Brookes Brake	10	BB	1	2007-06-12	07:55:00	1	Simpso	Select Cut	1970	4	1	4	4	3	QUPH	10	0	0	0	1
Bayou Cocodrie NWR	Brookes Brake	10	BB	2	2007-06-12	08:21:00	2	Simpso	Select Cut	1970	4	1	4	4	3	SNAG	20	0	1	1	0
Bayou Cocodrie NWR	Brookes Brake	10	BB	2	2007-06-12	08:21:00	2	Simpso	Select Cut	1970	4	1	4	4	3	ACRU	20	2	0	0	0
Bayou Cocodrie NWR	Brookes Brake	10	BB	2	2007-06-12	08:21:00	2	Simpso	Select Cut	1970	4	1	4	4	3	GLTR	10	0	0	1	0
Bayou Cocodrie NWR	Brookes Brake	10	BB	2	2007-06-12	08:21:00	2	Simpso	Select Cut	1970	4	1	4	4	3	LIST	10	0	1	0	0
Bayou Cocodrie NWR	Brookes Brake	10	BB	2	2007-06-12	08:21:00	2	Simpso	Select Cut	1970	4	1	4	4	3	QULY	50	0	3	2	0
Bayou Cocodrie NWR	Brookes Brake	10	BB	2	2007-06-12	08:21:00	2	Simpso	Select Cut	1970	4	1	4	4	3	QUNU	10	0	0	0	1
Bayou Cocodrie NWR	Brookes Brake	10	BB	3	2007-06-12	08:50:00	3	Simpso	Select Cut	1970	3	1	4	3	4	CAAQ	10	0	1	0	0
Bayou Cocodrie NWR	Brookes Brake	10	BB	3	2007-06-12	08:50:00	3	Simpso	Select Cut	1970	3	1	4	3	4	CELA	30	1	2	0	0
Bayou Cocodrie NWR	Brookes Brake	10	BB	3	2007-06-12	08:50:00	3	Simpso	Select Cut	1970	3	1	4	3	4	GLTR	10	0	1	0	0
Bayou Cocodrie NWR	Brookes Brake	10	BB	3	2007-06-12	08:50:00	3	Simpso	Select Cut	1970	3	1	4	3	4	LIST	10	0	1	0	0
Bayou Cocodrie NWR	Brookes Brake	10	BB	3	2007-06-12	08:50:00	3	Simpso	Select Cut	1970	3	1	4	3	4	QUNU	20	0	2	0	0
Bayou Cocodrie NWR	Brookes Brake	10	BB	3	2007-06-12	08:50:00	3	Simpso	Select Cut	1970	3	1	4	3	4	TADI	20	0	0	0	2
Bayou Cocodrie NWR	Brookes Brake	10	BB	3	2007-06-12	08:50:00	3	Simpso	Select Cut	1970	3	1	4	3	4	ULCR	10	0	1	0	0
Bayou Cocodrie NWR	Brookes Brake	10	BB	4	2007-06-12	09:11:00	4	Simpso	Select Cut	1970	3	1	4	4	3	SNAG	10	1	0	0	0
Bayou Cocodrie NWR	Brookes Brake	10	BB	4	2007-06-12	09:11:00	4	Simpso	Select Cut	1970	3	1	4	4	3	CAAQ	20	0	1	1	0
Bayou Cocodrie NWR	Brookes Brake	10	BB	4	2007-06-12	09:11:00	4	Simpso	Select Cut	1970	3	1	4	4	3	CELA	10	1	0	0	0
Bayou Cocodrie NWR	Brookes Brake	10	BB	4	2007-06-12	09:11:00	4	Simpso	Select Cut	1970	3	1	4	4	3	FRPE	10	0	0	1	0
Bayou Cocodrie NWR	Brookes Brake	10	BB	4	2007-06-12	09:11:00	4	Simpso	Select Cut	1970	3	1	4	4	3	QUNU	50	0	2	2	1
Bayou Cocodrie NWR	Brookes Brake	10	BB	4	2007-06-12	09:11:00	4	Simpso	Select Cut	1970	3	1	4	4	3	TADI	10	0	0	0	1
Bayou Cocodrie NWR	Brookes Brake	10	BB	4	2007-06-12	09:11:00	4	Simpso	Select Cut	1970	3	1	4	4	3	ULCR	10	0	1	0	0
Bayou Cocodrie NWR	Brookes Brake	11	BB	1	2007-06-14	07:52:00	1	Simpso	Select Cut	1970	4	1	4	4	3	ACRU	10	0	1	0	0
Bayou Cocodrie NWR	Brookes Brake	11	BB	1	2007-06-14	07:52:00	1	Simpso	Select Cut	1970	4	1	4	4	3	CAIL	40	0	2	2	0
Bayou Cocodrie NWR	Brookes Brake	11	BB	1	2007-06-14	07:52:00	1	Simpso	Select Cut	1970	4	1	4	4	3	QUNI	10	0	0	1	0
Bayou Cocodrie NWR	Brookes Brake	11	BB	1	2007-06-14	07:52:00	1	Simpso	Select Cut	1970	4	1	4	4	3	QUNU	30	1	2	0	0
Bayou Cocodrie NWR	Brookes Brake	11	BB	2	2007-06-14	08:15:00	2	Simpso	Select Cut	1970	4	1	4	4	4	CAIL	20	0	1	1	0
Bayou Cocodrie NWR	Brookes Brake	11	BB	2	2007-06-14	08:15:00	2	Simpso	Select Cut	1970	4	1	4	4	4	CELA	10	0	1	0	0
Bayou Cocodrie NWR	Brookes Brake	11	BB	2	2007-06-14	08:15:00	2	Simpso	Select Cut	1970	4	1	4	4	4	FRPE	10	0	1	0	0
Bayou Cocodrie NWR	Brookes Brake	11	BB	2	2007-06-14	08:15:00	2	Simpso	Select Cut	1970	4	1	4	4	4	LIST	30	0	2	1	0
Bayou Cocodrie NWR	Brookes Brake	11	BB	2	2007-06-14	08:15:00	2	Simpso	Select Cut	1970	4	1	4	4	4	QUNU	10	0	1	0	0
Bayou Cocodrie NWR	Brookes Brake	11	BB	2	2007-06-14	08:15:00	2	Simpso	Select Cut	1970	4	1	4	4	4	QUPH	30	0	1	1	1
Bayou Cocodrie NWR	Cross Bayou	1	0	1	2008-06-04	08:45:00	1	John S	Shelterwood	1979	3	1	4	3	3	CELA	20	1	1	0	0
Bayou Cocodrie NWR	Cross Bayou	1	0	1	2008-06-04	08:45:00	1	John S	Shelterwood	1979	3	1	4	3	3	LIST	20	0	2	0	0
Bayou Cocodrie NWR	Cross Bayou	1	0	1	2008-06-04	08:45:00	1	John S	Shelterwood	1979	3	1	4	3	3	QUNI	30	0	0	3	0
Bayou Cocodrie NWR	Cross Bayou	1	0	1	2008-06-04	08:45:00	1	John S	Shelterwood	1979	3	1	4	3	3	QUPH	10	0	1	0	0
Bayou Cocodrie NWR	Cross Bayou	1	0	1	2008-06-04	08:45:00	1	John S	Shelterwood	1979	3	1	4	3	3	TADI	10	0	1	0	0
Bayou Cocodrie NWR	Cross Bayou	1	0	2	2008-06-04	09:00:00	1	John S	Shelterwood	1979	4	1	4	4	3	LIST	20	1	1	0	0
Bayou Cocodrie NWR	Cross Bayou	1	0	2	2008-06-04	09:00:00	1	John S	Shelterwood	1979	4	1	4	4	3	QULY	10	0	1	0	0
Bayou Cocodrie NWR	Cross Bayou	1	0	2	2008-06-04	09:00:00	1	John S	Shelterwood	1979	4	1	4	4	3	QUNI	10	1	0	0	0
Bayou Cocodrie NWR	Cross Bayou	1	0	2	2008-06-04	09:00:00	1	John S	Shelterwood	1979	4	1	4	4	3	QUPH	10	0	0	0	1
Bayou Cocodrie NWR	Cross Bayou	1	0	2	2008-06-04	09:00:00	1	John S	Shelterwood	1979	4	1	4	4	3	ULCR	10	0	1	0	0
Bayou Cocodrie NWR	Cross Bayou	1	0	3	2008-06-04	09:17:00	1	John S	Shelterwood	1979	4	1	4	4	4	LIST	30	1	2	0	0
Bayou Cocodrie NWR	Cross Bayou	1	0	3	2008-06-04	09:17:00	1	John S	Shelterwood	1979	4	1	4	4	4	QUNU	10	0	1	0	0
Bayou Cocodrie NWR	Cross Bayou	1	0	3	2008-06-04	09:17:00	1	John S	Shelterwood	1979	4	1	4	4	4	ULAM	10	0	1	0	0
Bayou Cocodrie NWR	Cross Bayou	1	0	4	2008-06-04	09:40:00	1	John S	Shelterwood	1979	4	1	4	4	3	CAIL	10	0	1	0	0
Bayou Cocodrie NWR	Cross Bayou	1	0	4	2008-06-04	09:40:00	1	John S	Shelterwood	1979	4	1	4	4	3	QUNI	20	0	2	0	0
Bayou Cocodrie NWR	Cross Bayou	1	0	4	2008-06-04	09:40:00	1	John S	Shelterwood	1979	4	1	4	4	3	QUPH	10	0	1	0	0
Bayou Cocodrie NWR	Cross Bayou	2	0	1	2008-06-03	08:50:00	1	John S	Shelterwood	1979	4	1	4	4	3	CAIL	10	1	0	0	0
Bayou Cocodrie NWR	Cross Bayou	2	0	1	2008-06-03	08:50:00	1	John S	Shelterwood	1979	4	1	4	4	3	QUPH	30	2	1	0	0
Bayou Cocodrie NWR	Cross Bayou	2	0	2	2008-06-03	09:22:00	1	John S	Shelterwood	1979	4	1	4	4	4	LIST	20	0	2	0	0
Bayou Cocodrie NWR	Cross Bayou	2	0	2	2008-06-03	09:22:00	1	John S	Shelterwood	1979	4	1	4	4	4	QUNU	10	0	1	0	0
Bayou Cocodrie NWR	Cross Bayou	2	0	2	2008-06-03	09:22:00	1	John S	Shelterwood	1979	4	1	4	4	4	QUPH	20	0	2	0	0
Bayou Cocodrie NWR	Cross Bayou	2	0	3	2008-06-03	07:55:00	1	John S	Shelterwood	1979	4	1	4	4	3	LIST	50	0	5	0	0
Bayou Cocodrie NWR	Cross Bayou	2	0	4	2008-06-03	08:20:00	1	John S	Shelterwood	1979	4	1	4	4	3	GLTR	10	0	1	0	0
Bayou Cocodrie NWR	Cross Bayou	2	0	4	2008-06-03	08:20:00	1	John S	Shelterwood	1979	4	1	4	4	3	LIST	20	2	0	0	0
Bayou Cocodrie NWR	Cross Bayou	2	0	4	2008-06-03	08:20:00	1	John S	Shelterwood	1979	4	1	4	4	3	QUNI	40	3	1	0	0
Bayou Cocodrie NWR	Cross Bayou	3	1_2	1	2008-06-03	09:05:00	1	John S	Select Cut	1964	2	1	4	4	3	CELA	10	1	0	0	0
Bayou Cocodrie NWR	Cross Bayou	3	1_2	1	2008-06-03	09:05:00	1	John S	Select Cut	1964	2	1	4	4	3	QULY	20	0	1	1	0
Bayou Cocodrie NWR	Cross Bayou	3	1_2	1	2008-06-03	09:05:00	1	John S	Select Cut	1964	2	1	4	4	3	QUPH	40	3	0	1	0
Bayou Cocodrie NWR	Cross Bayou	3	1_2	1	2008-06-03	09:05:00	1	John S	Select Cut	1964	2	1	4	4	3	ULCR	20	1	0	0	1
Bayou Cocodrie NWR	Cross Bayou	3	1_2	2	2008-06-03	09:25:00	1	John S	Select Cut	1964	4	1	4	4	3	SNAG	10	0	1	0	0
Bayou Cocodrie NWR	Cross Bayou	3	1_2	2	2008-06-03	09:25:00	1	John S	Select Cut	1964	4	1	4	4	3	CELA	20	2	0	0	0
Bayou Cocodrie NWR	Cross Bayou	3	1_2	2	2008-06-03	09:25:00	1	John S	Select Cut	1964	4	1	4	4	3	FRPE	20	0	2	0	0
Bayou Cocodrie NWR	Cross Bayou	3	1_2	2	2008-06-03	09:25:00	1	John S	Select Cut	1964	4	1	4	4	3	QUNU	30	1	2	0	0
Bayou Cocodrie NWR	Cross Bayou	3	1_2	2	2008-06-03	09:25:00	1	John S	Select Cut	1964	4	1	4	4	3	QUPH	20	0	2	0	0
Bayou Cocodrie NWR	Cross Bayou	3	1_2	4	2008-06-03	07:55:00	1	John S	Shelterwood	1964	4	1	4	4	4	LIST	20	0	2	0	0
Bayou Cocodrie NWR	Cross Bayou	3	1_2	4	2008-06-03	07:55:00	1	John S	Shelterwood	1964	4	1	4	4	4	QUNI	30	2	1	0	0
Bayou Cocodrie NWR	Cross Bayou	3	1_2	4	2008-06-03	08:25:00	1	John S	Shelterwood	1964	4	1	4	4	3	LIST	40	0	4	0	0
Bayou Cocodrie NWR	Cross Bayou	3	1_2	4	2008-06-03	08:25:00	1	John S	Shelterwood	1964	4	1	4	4	3	QUNI	50	1	4	0	0
Bayou Cocodrie NWR	Cross Bayou	4	1	1	2008-05-29	07:05:00	1	John S	Select Cut	1964	3	1	4	4	3	SNAG	10	0	0	1	0
Bayou Cocodrie NWR	Cross Bayou	4	1	1	2008-05-29	07:05:00	1	John S	Select Cut	1964	3	1	4	4	3	FRPE	40	0	3	1	0
Bayou Cocodrie NWR	Cross Bayou	4	1	1	2008-05-29	07:05:00	1	John S	Select Cut	1964	3	1	4	4	3	QULY	10	0	1	0	0
Bayou Cocodrie NWR	Cross Bayou	4	1	1	2008-05-29	07:05:00	1	John S	Select Cut	1964	3	1	4	4	3	ULAM	10	0	1	0	0
Bayou Cocodrie NWR	Cross Bayou	4	1	2	2008-05-29	07:40:00	1	John S	Select Cut	1964	3	1	4	3	3	LIST	30	0	2	0	1
Bayou Cocodrie NWR	Cross Bayou	4	1	2	2008-05-29	07:40:00	1	John S	Select Cut	1964	3	1	4	3	3	QUNU	30	0	2	1	0
Bayou Cocodrie NWR	Cross Bayou	4	1	3	2008-05-29	07:58:00	1	John S	Select Cut	1964	4	1	4	4	3	SNAG	10	0	1	0	0
Bayou Cocodrie NWR	Cross Bayou	4	1	3	2008-05-29	07:58:00	1	John S	Select Cut	1964	4	1	4	4	3	GLTR	10	0	1	0	0
Bayou Cocodrie NWR	Cross Bayou	4	1	3	2008-05-29	07:58:00	1	John S	Select Cut	1964	4	1	4	4	3	QULY	10	0	0	1	0
Bayou Cocodrie NWR	Cross Bayou	4	1	3	2008-05-29	07:58:00	1	John S	Select Cut	1964	4	1	4	4	3	QUNU	10	0	0	1	0
Bayou Cocodrie NWR	Cross Bayou	4	1	3	2008-05-29	07:58:00	1	John S	Select Cut	1964	4	1	4	4	3	ULAM	10	0	0	1	0
Bayou Cocodrie NWR	Cross Bayou	4	1	4	2008-05-29	08:20:00	1	John S	Select Cut	1964	3	1	4	4	3	SNAG	10	0	0	1	0
Bayou Cocodrie NWR	Cross Bayou	4	1	4	2008-05-29	08:20:00	1	John S	Select Cut	1964	3	1	4	4	3	FRPE	10	0	1	0	0
Bayou Cocodrie NWR	Cross Bayou	4	1	4	2008-05-29	08:20:00	1	John S	Select Cut	1964	3	1	4	4	3	LIST	10	1	0	0	0
Bayou Cocodrie NWR	Cross Bayou	4	1	4	2008-05-29	08:20:00	1	John S	Select Cut	1964	3	1	4	4	3	QULY	40	1	2	1	0
Bayou Cocodrie NWR	Cross Bayou	4	1	4	2008-05-29	08:20:00	1	John S	Select Cut	1964	3	1	4	4	3	QUNU	10	0	0	1	0
Bayou Cocodrie NWR	Cross Bayou	5	0	1	2008-05-14	08:30:00	1	John S	Shelterwood	1979	4	1	4	4	4	LIST	10	1	0	0	0
Bayou Cocodrie NWR	Cross Bayou	5	0	1	2008-05-14	08:30:00	1	John S	Shelterwood	1979	4	1	4	4	4	QUNI	10	0	1	0	0
Bayou Cocodrie NWR	Cross Bayou	5	0	1	2008-05-14	08:30:00	1	John S	Shelterwood	1979	4	1	4	4	4	QUNU	10	0	0	1	0
Bayou Cocodrie NWR	Cross Bayou	5	0	1	2008-05-14	08:30:00	1	John S	Shelterwood	1979	4	1	4	4	4	ULAM	10	0	1	0	0
Bayou Cocodrie NWR	Cross Bayou	5	0	2	2008-05-14	08:53:00	1	John S	Shelterwood	1979	4	1	4	4	3	CAAQ	10	0	1	0	0
Bayou Cocodrie NWR	Cross Bayou	5	0	2	2008-05-14	08:53:00	1	John S	Shelterwood	1979	4	1	4	4	3	QULY	30	2	1	0	0
Bayou Cocodrie NWR	Cross Bayou	5	0	2	2008-05-14	08:53:00	1	John S	Shelterwood	1979	4	1	4	4	3	QUPH	10	0	1	0	0
Bayou Cocodrie NWR	Cross Bayou	5	0	3	2008-05-14	09:20:00	1	John S	Shelterwood	1979	4	1	4	4	3	QULY	20	0	0	2	0
Bayou Cocodrie NWR	Cross Bayou	5	0	3	2008-05-14	09:20:00	1	John S	Shelterwood	1979	4	1	4	4	3	QUNU	20	0	1	1	0
Bayou Cocodrie NWR	Cross Bayou	5	0	3	2008-05-14	09:20:00	1	John S	Shelterwood	1979	4	1	4	4	3	ULCR	50	1	3	1	0
Bayou Cocodrie NWR	Cross Bayou	5	0	4	2008-05-14	09:45:00	1	John S	Shelterwood	1979	4	1	4	4	3	CELA	20	0	2	0	0
Bayou Cocodrie NWR	Cross Bayou	5	0	4	2008-05-14	09:45:00	1	John S	Shelterwood	1979	4	1	4	4	3	QULY	10	0	1	0	0
Bayou Cocodrie NWR	Cross Bayou	5	0	4	2008-05-14	09:45:00	1	John S	Shelterwood	1979	4	1	4	4	3	QUNU	10	0	1	0	0
Bayou Cocodrie NWR	Cross Bayou	6	0	1	2008-05-13	06:55:00	1	John S	Shelterwood	1979	4	1	3	4	3	CELA	50	1	4	0	0
Bayou Cocodrie NWR	Cross Bayou	6	0	1	2008-05-13	06:55:00	1	John S	Shelterwood	1979	4	1	3	4	3	QULY	10	0	1	0	0
Bayou Cocodrie NWR	Cross Bayou	6	0	1	2008-05-13	06:55:00	1	John S	Shelterwood	1979	4	1	3	4	3	QUPH	10	0	1	0	0
Bayou Cocodrie NWR	Cross Bayou	6	0	2	2008-05-13	07:30:00	1	John S	Shelterwood	1979	4	1	3	4	3	CELA	30	2	1	0	0
Bayou Cocodrie NWR	Cross Bayou	6	0	2	2008-05-13	07:30:00	1	John S	Shelterwood	1979	4	1	3	4	3	FRPE	10	0	1	0	0
Bayou Cocodrie NWR	Cross Bayou	6	0	2	2008-05-13	07:30:00	1	John S	Shelterwood	1979	4	1	3	4	3	QULY	10	0	0	1	0
Bayou Cocodrie NWR	Cross Bayou	6	0	2	2008-05-13	07:30:00	1	John S	Shelterwood	1979	4	1	3	4	3	QUNU	20	0	0	1	1
Bayou Cocodrie NWR	Cross Bayou	6	0	3	2008-05-13	07:50:00	1	John S	Shelterwood	1979	4	1	2	3	3	SNAG	10	1	0	0	0
Bayou Cocodrie NWR	Cross Bayou	6	0	3	2008-05-13	07:50:00	1	John S	Shelterwood	1979	4	1	2	3	3	CAAQ	10	1	0	0	0
Bayou Cocodrie NWR	Cross Bayou	6	0	3	2008-05-13	07:50:00	1	John S	Shelterwood	1979	4	1	2	3	3	CELA	10	0	1	0	0
Bayou Cocodrie NWR	Cross Bayou	6	0	3	2008-05-13	07:50:00	1	John S	Shelterwood	1979	4	1	2	3	3	FRPE	10	1	0	0	0
Bayou Cocodrie NWR	Cross Bayou	6	0	3	2008-05-13	07:50:00	1	John S	Shelterwood	1979	4	1	2	3	3	QULY	10	1	0	0	0
Bayou Cocodrie NWR	Cross Bayou	6	0	3	2008-05-13	07:50:00	1	John S	Shelterwood	1979	4	1	2	3	3	QUNU	40	1	3	0	0
Bayou Cocodrie NWR	Cross Bayou	6	0	4	2008-05-13	08:15:00	1	John S	Shelterwood	1979	4	1	3	4	3	QULY	10	1	0	0	0
Bayou Cocodrie NWR	Cross Bayou	6	0	4	2008-05-13	08:15:00	1	John S	Shelterwood	1979	4	1	3	4	3	QUNU	40	2	2	0	0
Bayou Cocodrie NWR	Cross Bayou	6	0	4	2008-05-13	08:15:00	1	John S	Shelterwood	1979	4	1	3	4	3	ULAM	10	1	0	0	0
Bayou Cocodrie NWR	Cross Bayou	7	0	1	2008-05-14	08:50:00	1	John S	Shelterwood	1979	4	1	4	4	4	CAAQ	10	0	1	0	0
Bayou Cocodrie NWR	Cross Bayou	7	0	1	2008-05-14	08:50:00	1	John S	Shelterwood	1979	4	1	4	4	4	FRPE	10	1	0	0	0
Bayou Cocodrie NWR	Cross Bayou	7	0	1	2008-05-14	08:50:00	1	John S	Shelterwood	1979	4	1	4	4	4	QULY	10	0	1	0	0
Bayou Cocodrie NWR	Cross Bayou	7	0	1	2008-05-14	08:50:00	1	John S	Shelterwood	1979	4	1	4	4	4	ULAM	10	0	1	0	0
Bayou Cocodrie NWR	Cross Bayou	7	0	2	2008-05-14	07:10:00	1	John S	Shelterwood	1979	4	1	4	4	4	CELA	20	2	0	0	0
Bayou Cocodrie NWR	Cross Bayou	7	0	2	2008-05-14	07:10:00	1	John S	Shelterwood	1979	4	1	4	4	4	QUNI	10	1	0	0	0
Bayou Cocodrie NWR	Cross Bayou	7	0	2	2008-05-14	07:10:00	1	John S	Shelterwood	1979	4	1	4	4	4	QUNU	30	1	2	0	0
Bayou Cocodrie NWR	Cross Bayou	7	0	3	2008-05-14	07:35:00	1	John S	Shelterwood	1979	4	1	4	4	4	CAIL	10	0	0	1	0
Bayou Cocodrie NWR	Cross Bayou	7	0	3	2008-05-14	07:35:00	1	John S	Shelterwood	1979	4	1	4	4	4	LIST	20	1	1	0	0
Bayou Cocodrie NWR	Cross Bayou	7	0	3	2008-05-14	07:35:00	1	John S	Shelterwood	1979	4	1	4	4	4	QULY	10	1	0	0	0
Bayou Cocodrie NWR	Cross Bayou	7	0	3	2008-05-14	07:35:00	1	John S	Shelterwood	1979	4	1	4	4	4	QUPH	10	0	1	0	0
Bayou Cocodrie NWR	Cross Bayou	7	0	4	2008-05-14	08:01:00	1	John S	Shelterwood	1979	4	1	4	4	4	FRPE	20	2	0	0	0
Bayou Cocodrie NWR	Cross Bayou	7	0	4	2008-05-14	08:01:00	1	John S	Shelterwood	1979	4	1	4	4	4	LIST	20	1	1	0	0
Bayou Cocodrie NWR	Cross Bayou	7	0	4	2008-05-14	08:01:00	1	John S	Shelterwood	1979	4	1	4	4	4	ULAM	10	1	0	0	0
Bayou Cocodrie NWR	Cross Bayou	7	0	4	2008-05-14	08:01:00	1	John S	Shelterwood	1979	4	1	4	4	4	ULCR	10	1	0	0	0
Bayou Cocodrie NWR	Cross Bayou	8	0	1	2008-06-05	07:30:00	1	John S	Select Cut	1969	2	1	2	3	3	CAAQ	10	0	1	0	0
Bayou Cocodrie NWR	Cross Bayou	8	0	1	2008-06-05	07:30:00	1	John S	Select Cut	1969	2	1	2	3	3	CELA	10	1	0	0	0
Bayou Cocodrie NWR	Cross Bayou	8	0	1	2008-06-05	07:30:00	1	John S	Select Cut	1969	2	1	2	3	3	ULAM	10	0	1	0	0
Bayou Cocodrie NWR	Cross Bayou	8	0	1	2008-06-05	07:30:00	1	John S	Select Cut	1969	2	1	2	3	3	ULCR	30	0	3	0	0
Bayou Cocodrie NWR	Cross Bayou	8	0	2	2008-06-05	07:54:00	1	John S	Select Cut	1969	3	1	3	4	3	QULY	20	0	0	2	0
Bayou Cocodrie NWR	Cross Bayou	8	0	2	2008-06-05	07:54:00	1	John S	Select Cut	1969	3	1	3	4	3	QUNU	50	0	5	0	0
Bayou Cocodrie NWR	Cross Bayou	8	0	2	2008-06-05	07:54:00	1	John S	Select Cut	1969	3	1	3	4	3	ULCR	30	0	2	1	0
Bayou Cocodrie NWR	Cross Bayou	8	0	3	2008-06-05	08:20:00	1	John S	Select Cut	1969	4	1	2	4	3	SNAG	20	0	2	0	0
Bayou Cocodrie NWR	Cross Bayou	8	0	3	2008-06-05	08:20:00	1	John S	Select Cut	1969	4	1	2	4	3	CELA	10	0	1	0	0
Bayou Cocodrie NWR	Cross Bayou	8	0	3	2008-06-05	08:20:00	1	John S	Select Cut	1969	4	1	2	4	3	QULY	10	0	1	0	0
Bayou Cocodrie NWR	Cross Bayou	8	0	3	2008-06-05	08:20:00	1	John S	Select Cut	1969	4	1	2	4	3	QUNU	40	0	3	1	0
Bayou Cocodrie NWR	Cross Bayou	8	0	3	2008-06-05	08:20:00	1	John S	Select Cut	1969	4	1	2	4	3	ULCR	20	0	2	0	0
Bayou Cocodrie NWR	Cross Bayou	8	0	4	2008-06-05	08:41:00	1	John S	Select Cut	1969	1	1	2	4	3	SNAG	10	0	1	0	0
Bayou Cocodrie NWR	Cross Bayou	8	0	4	2008-06-05	08:41:00	1	John S	Select Cut	1969	1	1	2	4	3	CAAQ	10	0	1	0	0
Bayou Cocodrie NWR	Cross Bayou	8	0	4	2008-06-05	08:41:00	1	John S	Select Cut	1969	1	1	2	4	3	CELA	10	0	1	0	0
Bayou Cocodrie NWR	Cross Bayou	8	0	4	2008-06-05	08:41:00	1	John S	Select Cut	1969	1	1	2	4	3	FRPE	20	0	2	0	0
Bayou Cocodrie NWR	Cross Bayou	8	0	4	2008-06-05	08:41:00	1	John S	Select Cut	1969	1	1	2	4	3	QULY	20	2	0	0	0
Bayou Cocodrie NWR	Cross Bayou	8	0	4	2008-06-05	08:41:00	1	John S	Select Cut	1969	1	1	2	4	3	QUNU	60	0	6	0	0
Bayou Cocodrie NWR	Cross Bayou	9	0	1	2008-05-30	06:40:00	1	John S	Select Cut	1969	4	1	4	4	3	SNAG	10	0	0	1	0
Bayou Cocodrie NWR	Cross Bayou	9	0	1	2008-05-30	06:40:00	1	John S	Select Cut	1969	4	1	4	4	3	LIST	30	1	2	0	0
Bayou Cocodrie NWR	Cross Bayou	9	0	1	2008-05-30	06:40:00	1	John S	Select Cut	1969	4	1	4	4	3	QUNI	10	0	1	0	0
Bayou Cocodrie NWR	Cross Bayou	9	0	1	2008-05-30	06:40:00	1	John S	Select Cut	1969	4	1	4	4	3	QUPH	20	0	0	0	2
Bayou Cocodrie NWR	Cross Bayou	9	0	1	2008-05-30	06:40:00	1	John S	Select Cut	1969	4	1	4	4	3	ULCR	10	0	0	1	0
Bayou Cocodrie NWR	Cross Bayou	9	0	2	2008-05-30	07:00:00	1	John S	Select Cut	1969	4	1	4	3	3	CAAQ	10	0	1	0	0
Bayou Cocodrie NWR	Cross Bayou	9	0	2	2008-05-30	07:00:00	1	John S	Select Cut	1969	4	1	4	3	3	CAIL	10	0	0	1	0
Bayou Cocodrie NWR	Cross Bayou	9	0	2	2008-05-30	07:00:00	1	John S	Select Cut	1969	4	1	4	3	3	CELA	20	0	0	2	0
Bayou Cocodrie NWR	Cross Bayou	9	0	2	2008-05-30	07:00:00	1	John S	Select Cut	1969	4	1	4	3	3	QUPH	10	0	0	0	1
Bayou Cocodrie NWR	Hoover Slough	0	HS39	28	2009-06-03	07:23:00	1	John S	Select Cut	1997	3	1	3	4	3	CELA	50	4	1	0	0
Bayou Cocodrie NWR	Hoover Slough	0	HS39	28	2009-06-03	07:23:00	1	John S	Select Cut	1997	3	1	3	4	3	FRPE	10	1	0	0	0
Bayou Cocodrie NWR	Hoover Slough	0	HS39	28	2009-06-03	07:23:00	1	John S	Select Cut	1997	3	1	3	4	3	LIST	20	2	0	0	0
Bayou Cocodrie NWR	Hoover Slough	0	HS39	28	2009-06-03	07:23:00	1	John S	Select Cut	1997	3	1	3	4	3	QUNU	20	0	2	0	0
Bayou Cocodrie NWR	Hoover Slough	0	HS39	28	2009-06-03	07:23:00	1	John S	Select Cut	1997	3	1	3	4	3	ULCR	10	0	1	0	0
Bayou Cocodrie NWR	Hoover Slough	0	HS39	29	2009-06-03	07:44:00	1	John S	Select Cut	1997	4	1	4	4	3	CELA	30	2	1	0	0
Bayou Cocodrie NWR	Hoover Slough	0	HS39	29	2009-06-03	07:44:00	1	John S	Select Cut	1997	4	1	4	4	3	FRPE	10	0	0	1	0
Bayou Cocodrie NWR	Hoover Slough	0	HS39	29	2009-06-03	07:44:00	1	John S	Select Cut	1997	4	1	4	4	3	QUNU	30	0	1	2	0
Bayou Cocodrie NWR	Hoover Slough	0	HS39	29	2009-06-03	07:44:00	1	John S	Select Cut	1997	4	1	4	4	3	ULAM	10	0	0	1	0
Bayou Cocodrie NWR	Hoover Slough	0	HS39	30	2009-06-03	08:07:00	1	John S	Select Cut	1997	4	1	4	4	3	CELA	20	1	1	0	0
Bayou Cocodrie NWR	Hoover Slough	0	HS39	30	2009-06-03	08:07:00	1	John S	Select Cut	1997	4	1	4	4	3	FRPE	20	0	2	0	0
Bayou Cocodrie NWR	Hoover Slough	0	HS39	30	2009-06-03	08:07:00	1	John S	Select Cut	1997	4	1	4	4	3	ULAM	10	0	0	1	0
Bayou Cocodrie NWR	Hoover Slough	0	HS39	30	2009-06-03	08:07:00	1	John S	Select Cut	1997	4	1	4	4	3	ULCR	20	0	2	0	0
Bayou Cocodrie NWR	Hoover Slough	0	HS39	31	2009-06-03	08:28:00	1	John S	Select Cut	1997	4	1	4	4	3	CELA	20	1	1	0	0
Bayou Cocodrie NWR	Hoover Slough	0	HS39	31	2009-06-03	08:28:00	1	John S	Select Cut	1997	4	1	4	4	3	LIST	40	0	4	0	0
Bayou Cocodrie NWR	Hoover Slough	0	HS39	31	2009-06-03	08:28:00	1	John S	Select Cut	1997	4	1	4	4	3	QULY	30	0	0	3	0
Bayou Cocodrie NWR	Hoover Slough	0	HS39	32	2009-06-03	08:57:00	1	John S	Select Cut	1997	4	1	4	3	3	CELA	10	1	0	0	0
Bayou Cocodrie NWR	Hoover Slough	0	HS39	32	2009-06-03	08:57:00	1	John S	Select Cut	1997	4	1	4	3	3	LIST	140	8	6	0	0
Bayou Cocodrie NWR	Hoover Slough	0	HS39	33	2009-06-03	09:26:00	1	John S	Select Cut	1997	4	1	4	4	3	SNAG	30	0	1	2	0
Bayou Cocodrie NWR	Hoover Slough	0	HS39	33	2009-06-03	09:26:00	1	John S	Select Cut	1997	4	1	4	4	3	CAAQ	20	0	2	0	0
Bayou Cocodrie NWR	Hoover Slough	0	HS39	33	2009-06-03	09:26:00	1	John S	Select Cut	1997	4	1	4	4	3	CELA	10	1	0	0	0
Bayou Cocodrie NWR	Hoover Slough	0	HS39	33	2009-06-03	09:26:00	1	John S	Select Cut	1997	4	1	4	4	3	FRPE	20	0	2	0	0
Bayou Cocodrie NWR	Hoover Slough	0	HS39	33	2009-06-03	09:26:00	1	John S	Select Cut	1997	4	1	4	4	3	LIST	10	0	1	0	0
Bayou Cocodrie NWR	Hoover Slough	0	HS39	33	2009-06-03	09:26:00	1	John S	Select Cut	1997	4	1	4	4	3	QULY	20	0	2	0	0
Bayou Cocodrie NWR	Hoover Slough	0	HS39	33	2009-06-03	09:26:00	1	John S	Select Cut	1997	4	1	4	4	3	QUPH	10	1	0	0	0
Bayou Cocodrie NWR	Wallace Lake	0	WLUC1	24	2009-06-02	08:35:00	1	John S	Control	0	3	1	4	4	3	SNAG	10	0	0	1	0
Bayou Cocodrie NWR	Wallace Lake	0	WLUC1	24	2009-06-02	08:35:00	1	John S	Control	0	3	1	4	4	3	CAIL	10	0	0	1	0
Bayou Cocodrie NWR	Wallace Lake	0	WLUC1	24	2009-06-02	08:35:00	1	John S	Control	0	3	1	4	4	3	QULY	20	0	0	2	0
Bayou Cocodrie NWR	Wallace Lake	0	WLUC1	24	2009-06-02	08:35:00	1	John S	Control	0	3	1	4	4	3	QUNU	50	0	0	5	0
Bayou Cocodrie NWR	Wallace Lake	0	WLUC1	25	2009-06-02	08:55:00	1	John S	Control	0	4	1	4	4	3	FRPE	10	0	1	0	0
Bayou Cocodrie NWR	Wallace Lake	0	WLUC1	25	2009-06-02	08:55:00	1	John S	Control	0	4	1	4	4	3	GLTR	10	0	1	0	0
Bayou Cocodrie NWR	Wallace Lake	0	WLUC1	25	2009-06-02	08:55:00	1	John S	Control	0	4	1	4	4	3	LIST	10	0	0	1	0
Bayou Cocodrie NWR	Wallace Lake	0	WLUC1	25	2009-06-02	08:55:00	1	John S	Control	0	4	1	4	4	3	QULY	30	0	3	0	0
Bayou Cocodrie NWR	Wallace Lake	0	WLUC1	25	2009-06-02	08:55:00	1	John S	Control	0	4	1	4	4	3	QUNU	20	0	1	1	0
Bayou Cocodrie NWR	Wallace Lake	0	WLUC1	25	2009-06-02	08:55:00	1	John S	Control	0	4	1	4	4	3	ULAM	10	0	1	0	0
Bayou Cocodrie NWR	Wallace Lake	0	WLUC1	26	2009-06-02	09:16:00	1	John S	Control	0	3	1	4	4	3	ACRU	10	1	0	0	0
Bayou Cocodrie NWR	Wallace Lake	0	WLUC1	26	2009-06-02	09:16:00	1	John S	Control	0	3	1	4	4	3	DIVI	20	1	1	0	0
Bayou Cocodrie NWR	Wallace Lake	0	WLUC1	26	2009-06-02	09:16:00	1	John S	Control	0	3	1	4	4	3	FRPE	30	0	2	1	0
Bayou Cocodrie NWR	Wallace Lake	0	WLUC1	26	2009-06-02	09:16:00	1	John S	Control	0	3	1	4	4	3	QUNU	60	0	4	2	0
Bayou Cocodrie NWR	Wallace Lake	0	WLUC1	26	2009-06-02	09:16:00	1	John S	Control	0	3	1	4	4	3	ULCR	10	0	0	1	0
Bayou Cocodrie NWR	Wallace Lake	0	WLUC1	27	2009-06-02	09:34:00	1	John S	Control	0	3	1	4	4	3	ACRU	10	1	0	0	0
Bayou Cocodrie NWR	Wallace Lake	0	WLUC1	27	2009-06-02	09:34:00	1	John S	Control	0	3	1	4	4	3	CELA	10	0	1	0	0
Bayou Cocodrie NWR	Wallace Lake	0	WLUC1	27	2009-06-02	09:34:00	1	John S	Control	0	3	1	4	4	3	FRPE	10	0	1	0	0
Bayou Cocodrie NWR	Wallace Lake	0	WLUC1	27	2009-06-02	09:34:00	1	John S	Control	0	3	1	4	4	3	LIST	10	1	0	0	0
Bayou Cocodrie NWR	Wallace Lake	0	WLUC1	27	2009-06-02	09:34:00	1	John S	Control	0	3	1	4	4	3	QUNU	60	0	4	2	0
Bayou Cocodrie NWR	Wallace Lake	0	WLUC1	27	2009-06-02	09:34:00	1	John S	Control	0	3	1	4	4	3	QUPH	10	0	1	0	0
Bayou Cocodrie NWR	Wallace Lake	0	WLUC2	20	2009-06-01	09:25:00	1	John S	Control	0	4	1	4	4	3	SNAG	10	0	0	1	0
Bayou Cocodrie NWR	Wallace Lake	0	WLUC2	20	2009-06-01	09:25:00	1	John S	Control	0	4	1	4	4	3	CAIL	10	0	1	0	0
Bayou Cocodrie NWR	Wallace Lake	0	WLUC2	20	2009-06-01	09:25:00	1	John S	Control	0	4	1	4	4	3	LIST	30	1	1	1	0
Bayou Cocodrie NWR	Wallace Lake	0	WLUC2	20	2009-06-01	09:25:00	1	John S	Control	0	4	1	4	4	3	QULY	10	0	0	1	0
Bayou Cocodrie NWR	Wallace Lake	0	WLUC2	20	2009-06-01	09:25:00	1	John S	Control	0	4	1	4	4	3	QUNI	30	0	2	1	0
Bayou Cocodrie NWR	Wallace Lake	0	WLUC2	20	2009-06-01	09:25:00	1	John S	Control	0	4	1	4	4	3	QUNU	10	0	1	0	0
Bayou Cocodrie NWR	Wallace Lake	0	WLUC2	20	2009-06-01	09:25:00	1	John S	Control	0	4	1	4	4	3	QUPH	10	0	0	1	0
Bayou Cocodrie NWR	Wallace Lake	0	WLUC2	21	2009-06-01	09:48:00	1	John S	Control	0	3	1	4	4	3	QUNI	80	0	5	3	0
Bayou Cocodrie NWR	Wallace Lake	0	WLUC2	21	2009-06-01	09:48:00	1	John S	Control	0	3	1	4	4	3	QUPH	10	0	0	1	0
Bayou Cocodrie NWR	Wallace Lake	0	WLUC2	22	2009-06-02	07:28:00	1	John S	Control	0	4	1	4	3	3	ACRU	10	1	0	0	0
Bayou Cocodrie NWR	Wallace Lake	0	WLUC2	22	2009-06-02	07:28:00	1	John S	Control	0	4	1	4	3	3	CAIL	10	1	0	0	0
Bayou Cocodrie NWR	Wallace Lake	0	WLUC2	22	2009-06-02	07:28:00	1	John S	Control	0	4	1	4	3	3	LIST	20	1	1	0	0
Bayou Cocodrie NWR	Wallace Lake	0	WLUC2	22	2009-06-02	07:28:00	1	John S	Control	0	4	1	4	3	3	QUNI	30	0	0	3	0
Bayou Cocodrie NWR	Wallace Lake	0	WLUC2	23	2009-06-02	08:11:00	1	John S	Control	0	4	1	4	4	3	ACRU	10	1	0	0	0
Bayou Cocodrie NWR	Wallace Lake	0	WLUC2	23	2009-06-02	08:11:00	1	John S	Control	0	4	1	4	4	3	CELA	10	1	0	0	0
Bayou Cocodrie NWR	Wallace Lake	0	WLUC2	23	2009-06-02	08:11:00	1	John S	Control	0	4	1	4	4	3	LIST	20	0	1	1	0
Bayou Cocodrie NWR	Wallace Lake	0	WLUC2	23	2009-06-02	08:11:00	1	John S	Control	0	4	1	4	4	3	QULY	20	1	1	0	0
Bayou Cocodrie NWR	Wallace Lake	0	WLUC2	23	2009-06-02	08:11:00	1	John S	Control	0	4	1	4	4	3	QUNU	10	1	0	0	0
Bayou Cocodrie NWR	Wallace Lake	0	WLUC2	23	2009-06-02	08:11:00	1	John S	Control	0	4	1	4	4	3	QUPH	30	0	3	0	0
Bayou Cocodrie NWR	Wallace Lake	0	WLUC2	23	2009-06-02	08:11:00	1	John S	Control	0	4	1	4	4	3	ULCR	10	0	1	0	0
Bayou Cocodrie NWR	Wallace Lake	0	WLUC3	13	2009-05-29	08:46:00	1	John S	Control	0	4	1	4	3	3	LIST	20	1	1	0	0
Bayou Cocodrie NWR	Wallace Lake	0	WLUC3	13	2009-05-29	08:46:00	1	John S	Control	0	4	1	4	3	3	QUNI	10	1	0	0	0
Bayou Cocodrie NWR	Wallace Lake	0	WLUC3	13	2009-05-29	08:46:00	1	John S	Control	0	4	1	4	3	3	QUPH	40	0	3	1	0
Bayou Cocodrie NWR	Wallace Lake	0	WLUC3	13	2009-05-29	08:46:00	1	John S	Control	0	4	1	4	3	3	ULCR	40	1	3	0	0
Bayou Cocodrie NWR	Wallace Lake	0	WLUC3	14	2009-05-29	09:10:00	1	John S	Control	0	3	1	4	3	4	SNAG	10	0	1	0	0
Bayou Cocodrie NWR	Wallace Lake	0	WLUC3	14	2009-05-29	09:10:00	1	John S	Control	0	3	1	4	3	4	CELA	10	1	0	0	0
Bayou Cocodrie NWR	Wallace Lake	0	WLUC3	14	2009-05-29	09:10:00	1	John S	Control	0	3	1	4	3	4	LIST	10	0	0	1	0
Bayou Cocodrie NWR	Wallace Lake	0	WLUC3	14	2009-05-29	09:10:00	1	John S	Control	0	3	1	4	3	4	QUNI	20	0	1	1	0
Bayou Cocodrie NWR	Wallace Lake	0	WLUC3	14	2009-05-29	09:10:00	1	John S	Control	0	3	1	4	3	4	QUPH	40	0	3	1	0
Bayou Cocodrie NWR	Wallace Lake	0	WLUC3	14	2009-05-29	09:10:00	1	John S	Control	0	3	1	4	3	4	ULCR	30	0	3	0	0
Bayou Cocodrie NWR	Wallace Lake	0	WLUC3	15	2009-05-29	09:35:00	1	John S	Control	0	3	1	4	4	3	CAAQ	10	0	1	0	0
Bayou Cocodrie NWR	Wallace Lake	0	WLUC3	15	2009-05-29	09:35:00	1	John S	Control	0	3	1	4	4	3	FRPE	50	4	1	0	0
Bayou Cocodrie NWR	Wallace Lake	0	WLUC3	15	2009-05-29	09:35:00	1	John S	Control	0	3	1	4	4	3	LIST	20	0	0	2	0
Bayou Cocodrie NWR	Wallace Lake	0	WLUC3	15	2009-05-29	09:35:00	1	John S	Control	0	3	1	4	4	3	QULY	10	0	0	1	0
Bayou Cocodrie NWR	Wallace Lake	0	WLUC3	15	2009-05-29	09:35:00	1	John S	Control	0	3	1	4	4	3	QUNU	20	0	1	1	0
Bayou Cocodrie NWR	Wallace Lake	0	WLUC3	15	2009-05-29	09:35:00	1	John S	Control	0	3	1	4	4	3	ULAM	20	0	0	2	0
Bayou Cocodrie NWR	Wallace Lake	0	WLUC3	16	2009-05-29	09:55:00	1	John S	Control	0	2	1	2	2	4	NYAQ	20	0	2	0	0
Bayou Cocodrie NWR	Wallace Lake	0	WLUC3	16	2009-05-29	09:55:00	1	John S	Control	0	2	1	2	2	4	TADI	60	0	1	5	0
Bayou Cocodrie NWR	Wallace Lake	0	WLUC4	17	2009-06-01	07:40:00	1	John S	Control	0	4	1	4	3	4	SNAG	20	0	2	0	0
Bayou Cocodrie NWR	Wallace Lake	0	WLUC4	17	2009-06-01	07:40:00	1	John S	Control	0	4	1	4	3	4	CAAQ	10	0	1	0	0
Bayou Cocodrie NWR	Wallace Lake	0	WLUC4	17	2009-06-01	07:40:00	1	John S	Control	0	4	1	4	3	4	LIST	10	1	0	0	0
Bayou Cocodrie NWR	Wallace Lake	0	WLUC4	17	2009-06-01	07:40:00	1	John S	Control	0	4	1	4	3	4	QULY	30	0	1	2	0
Bayou Cocodrie NWR	Wallace Lake	0	WLUC4	17	2009-06-01	07:40:00	1	John S	Control	0	4	1	4	3	4	QUNU	30	0	2	1	0
Bayou Cocodrie NWR	Wallace Lake	0	WLUC4	18	2009-06-01	08:31:00	1	John S	Control	0	2	1	4	3	4	SNAG	10	1	0	0	0
Bayou Cocodrie NWR	Wallace Lake	0	WLUC4	18	2009-06-01	08:31:00	1	John S	Control	0	2	1	4	3	4	QULY	10	1	0	0	0
Bayou Cocodrie NWR	Wallace Lake	0	WLUC4	18	2009-06-01	08:31:00	1	John S	Control	0	2	1	4	3	4	QUNU	30	0	3	0	0
Bayou Cocodrie NWR	Wallace Lake	0	WLUC4	18	2009-06-01	08:31:00	1	John S	Control	0	2	1	4	3	4	QUPH	120	1	7	4	0
Bayou Cocodrie NWR	Wallace Lake	0	WLUC4	18	2009-06-01	08:31:00	1	John S	Control	0	2	1	4	3	4	ULAM	10	1	0	0	0
Bayou Cocodrie NWR	Wallace Lake	0	WLUC4	19	2009-06-01	09:01:00	1	John S	Control	0	2	1	3	3	3	NYAQ	20	0	1	1	0
Bayou Cocodrie NWR	Wallace Lake	0	WLUC4	19	2009-06-01	09:01:00	1	John S	Control	0	2	1	3	3	3	TADI	10	0	0	1	0
Bayou Cocodrie NWR	Wallace Lake	0	WLUC4	19	2009-06-01	09:01:00	1	John S	Control	0	2	1	3	3	3	CAAQ	10	0	1	0	0
Bayou Cocodrie NWR	Wallace Lake	0	WLUC4	34	2009-06-01	08:06:00	1	John S	Control	0	4	1	4	3	4	CELA	20	0	2	0	0
Bayou Cocodrie NWR	Wallace Lake	0	WLUC4	34	2009-06-01	08:06:00	1	John S	Control	0	4	1	4	3	4	LIST	10	0	0	1	0
Bayou Cocodrie NWR	Wallace Lake	0	WLUC4	34	2009-06-01	08:06:00	1	John S	Control	0	4	1	4	3	4	QUNU	10	0	1	0	0
Bayou Cocodrie NWR	Wallace Lake	0	WLUC4	34	2009-06-01	08:06:00	1	John S	Control	0	4	1	4	3	4	QUPH	40	1	2	1	0
Bayou Cocodrie NWR	Wallace Lake	0	WLUC4	34	2009-06-01	08:06:00	1	John S	Control	0	4	1	4	3	4	ULAM	20	0	2	0	0
Bayou Cocodrie NWR	Wallace Lake	0	WLUC5	9	2009-05-28	09:00:00	1	John S	Control	0	4	1	4	4	3	SNAG	10	0	0	1	0
Bayou Cocodrie NWR	Wallace Lake	0	WLUC5	9	2009-05-28	09:00:00	1	John S	Control	0	4	1	4	4	3	LIST	40	2	1	1	0
Bayou Cocodrie NWR	Wallace Lake	0	WLUC5	9	2009-05-28	09:00:00	1	John S	Control	0	4	1	4	4	3	QULY	20	1	1	0	0
Bayou Cocodrie NWR	Wallace Lake	0	WLUC5	9	2009-05-28	09:00:00	1	John S	Control	0	4	1	4	4	3	QUNU	30	0	2	1	0
Bayou Cocodrie NWR	Wallace Lake	0	WLUC5	9	2009-05-28	09:00:00	1	John S	Control	0	4	1	4	4	3	ULAM	10	0	0	1	0
Bayou Cocodrie NWR	Wallace Lake	0	WLUC5	10	2009-05-28	09:20:00	1	John S	Control	0	4	1	4	4	3	CAAQ	30	0	3	0	0
Bayou Cocodrie NWR	Wallace Lake	0	WLUC5	10	2009-05-28	09:20:00	1	John S	Control	0	4	1	4	4	3	CAIL	10	0	0	1	0
Bayou Cocodrie NWR	Wallace Lake	0	WLUC5	10	2009-05-28	09:20:00	1	John S	Control	0	4	1	4	4	3	GLTR	10	0	0	1	0
Bayou Cocodrie NWR	Wallace Lake	0	WLUC5	10	2009-05-28	09:20:00	1	John S	Control	0	4	1	4	4	3	LIST	20	2	0	0	0
Bayou Cocodrie NWR	Wallace Lake	0	WLUC5	10	2009-05-28	09:20:00	1	John S	Control	0	4	1	4	4	3	QULY	10	1	0	0	0
Bayou Cocodrie NWR	Wallace Lake	0	WLUC5	10	2009-05-28	09:20:00	1	John S	Control	0	4	1	4	4	3	QUNU	40	0	0	4	0
Bayou Cocodrie NWR	Wallace Lake	0	WLUC5	11	2009-05-29	07:40:00	1	John S	Control	0	4	1	4	4	3	SNAG	10	0	0	1	0
Bayou Cocodrie NWR	Wallace Lake	0	WLUC5	11	2009-05-29	07:40:00	1	John S	Control	0	4	1	4	4	3	GLTR	20	0	1	1	0
Bayou Cocodrie NWR	Wallace Lake	0	WLUC5	11	2009-05-29	07:40:00	1	John S	Control	0	4	1	4	4	3	LIST	10	0	1	0	0
Bayou Cocodrie NWR	Wallace Lake	0	WLUC5	11	2009-05-29	07:40:00	1	John S	Control	0	4	1	4	4	3	QULY	20	1	1	0	0
Bayou Cocodrie NWR	Wallace Lake	0	WLUC5	11	2009-05-29	07:40:00	1	John S	Control	0	4	1	4	4	3	QUPH	20	1	0	1	0
Bayou Cocodrie NWR	Wallace Lake	0	WLUC5	11	2009-05-29	07:40:00	1	John S	Control	0	4	1	4	4	3	ULCR	10	0	1	0	0
Bayou Cocodrie NWR	Wallace Lake	0	WLUC5	12	2009-05-29	08:10:00	1	John S	Control	0	4	1	4	4	3	FRPE	10	0	1	0	0
Bayou Cocodrie NWR	Wallace Lake	0	WLUC5	12	2009-05-29	08:10:00	1	John S	Control	0	4	1	4	4	3	QULY	10	0	0	1	0
Bayou Cocodrie NWR	Wallace Lake	0	WLUC5	12	2009-05-29	08:10:00	1	John S	Control	0	4	1	4	4	3	QUNU	30	1	0	2	0
Bayou Cocodrie NWR	Wallace Lake	0	WLUC5	12	2009-05-29	08:10:00	1	John S	Control	0	4	1	4	4	3	QUPH	20	0	0	2	0
Bayou Cocodrie NWR	Wallace Lake	0	WLUC5	12	2009-05-29	08:10:00	1	John S	Control	0	4	1	4	4	3	ULAM	10	1	0	0	0
Bayou Cocodrie NWR	Wallace Lake	0	WLUC6	5	2009-05-28	07:22:00	1	John S	Control	0	3	1	4	4	2	CAAQ	40	2	1	1	0
Bayou Cocodrie NWR	Wallace Lake	0	WLUC6	5	2009-05-28	07:22:00	1	John S	Control	0	3	1	4	4	2	FRPE	10	0	1	0	0
Bayou Cocodrie NWR	Wallace Lake	0	WLUC6	5	2009-05-28	07:22:00	1	John S	Control	0	3	1	4	4	2	GLAQ	10	1	0	0	0
Bayou Cocodrie NWR	Wallace Lake	0	WLUC6	5	2009-05-28	07:22:00	1	John S	Control	0	3	1	4	4	2	LIST	10	1	0	0	0
Bayou Cocodrie NWR	Wallace Lake	0	WLUC6	5	2009-05-28	07:22:00	1	John S	Control	0	3	1	4	4	2	QULY	10	0	1	0	0
Bayou Cocodrie NWR	Wallace Lake	0	WLUC6	5	2009-05-28	07:22:00	1	John S	Control	0	3	1	4	4	2	QUNU	10	0	0	1	0
Bayou Cocodrie NWR	Wallace Lake	0	WLUC6	6	2009-05-28	07:43:00	1	John S	Control	0	2	1	4	3	3	SNAG	10	0	1	0	0
Bayou Cocodrie NWR	Wallace Lake	0	WLUC6	6	2009-05-28	07:43:00	1	John S	Control	0	2	1	4	3	3	QULY	20	2	0	0	0
Bayou Cocodrie NWR	Wallace Lake	0	WLUC6	6	2009-05-28	07:43:00	1	John S	Control	0	2	1	4	3	3	QUNU	10	0	1	0	0
Bayou Cocodrie NWR	Wallace Lake	0	WLUC6	6	2009-05-28	07:43:00	1	John S	Control	0	2	1	4	3	3	QUPH	70	0	1	6	0
Bayou Cocodrie NWR	Wallace Lake	0	WLUC6	7	2009-05-28	08:08:00	1	John S	Control	0	4	1	4	4	3	SNAG	10	0	1	0	0
Bayou Cocodrie NWR	Wallace Lake	0	WLUC6	7	2009-05-28	08:08:00	1	John S	Control	0	4	1	4	4	3	LIST	20	2	0	0	0
Bayou Cocodrie NWR	Wallace Lake	0	WLUC6	7	2009-05-28	08:08:00	1	John S	Control	0	4	1	4	4	3	QULY	10	0	1	0	0
Bayou Cocodrie NWR	Wallace Lake	0	WLUC6	7	2009-05-28	08:08:00	1	John S	Control	0	4	1	4	4	3	QUNU	60	0	2	4	0
Bayou Cocodrie NWR	Wallace Lake	0	WLUC6	7	2009-05-28	08:08:00	1	John S	Control	0	4	1	4	4	3	QUPH	20	0	1	1	0
Bayou Cocodrie NWR	Wallace Lake	0	WLUC6	7	2009-05-28	08:08:00	1	John S	Control	0	4	1	4	4	3	ULAM	10	0	1	0	0
Bayou Cocodrie NWR	Wallace Lake	0	WLUC6	7	2009-05-28	08:08:00	1	John S	Control	0	4	1	4	4	3	ULCR	10	1	0	0	0
Bayou Cocodrie NWR	Wallace Lake	0	WLUC6	8	2009-05-28	08:35:00	1	John S	Control	0	4	1	4	3	3	SNAG	10	0	0	1	0
Bayou Cocodrie NWR	Wallace Lake	0	WLUC6	8	2009-05-28	08:35:00	1	John S	Control	0	4	1	4	3	3	CAAQ	20	2	0	0	0
Bayou Cocodrie NWR	Wallace Lake	0	WLUC6	8	2009-05-28	08:35:00	1	John S	Control	0	4	1	4	3	3	CAIL	10	0	0	1	0
Bayou Cocodrie NWR	Wallace Lake	0	WLUC6	8	2009-05-28	08:35:00	1	John S	Control	0	4	1	4	3	3	CELA	10	1	0	0	0
Bayou Cocodrie NWR	Wallace Lake	0	WLUC6	8	2009-05-28	08:35:00	1	John S	Control	0	4	1	4	3	3	FRPE	10	0	1	0	0
Bayou Cocodrie NWR	Wallace Lake	0	WLUC6	8	2009-05-28	08:35:00	1	John S	Control	0	4	1	4	3	3	LIST	10	0	1	0	0
Bayou Cocodrie NWR	Wallace Lake	0	WLUC6	8	2009-05-28	08:35:00	1	John S	Control	0	4	1	4	3	3	QULY	30	2	0	1	0
Bayou Cocodrie NWR	Wallace Lake	0	WLUC6	8	2009-05-28	08:35:00	1	John S	Control	0	4	1	4	3	3	QUNU	30	0	1	2	0
Bayou Cocodrie NWR	Wallace Lake	0	WLUC6	8	2009-05-28	08:35:00	1	John S	Control	0	4	1	4	3	3	QUPH	20	0	1	1	0
Bayou Cocodrie NWR	Wallace Lake	0	WLUC7	1	2009-05-27	07:35:00	1	John S	Control	0	3	1	4	3	3	LIST	10	0	1	0	0
Bayou Cocodrie NWR	Wallace Lake	0	WLUC7	1	2009-05-27	07:35:00	1	John S	Control	0	3	1	4	3	3	QUPH	40	0	3	1	0
Bayou Cocodrie NWR	Wallace Lake	0	WLUC7	1	2009-05-27	07:35:00	1	John S	Control	0	3	1	4	3	3	ULAM	10	0	0	1	0
Bayou Cocodrie NWR	Wallace Lake	0	WLUC7	1	2009-05-27	07:35:00	1	John S	Control	0	3	1	4	3	3	ULCR	20	0	2	0	0
Bayou Cocodrie NWR	Wallace Lake	0	WLUC7	2	2009-05-27	07:56:00	1	John S	Control	0	3	1	4	4	3	SNAG	20	0	1	1	0
Bayou Cocodrie NWR	Wallace Lake	0	WLUC7	2	2009-05-27	07:56:00	1	John S	Control	0	3	1	4	4	3	FRPE	10	0	1	0	0
Bayou Cocodrie NWR	Wallace Lake	0	WLUC7	2	2009-05-27	07:56:00	1	John S	Control	0	3	1	4	4	3	QUPH	10	0	0	1	0
Bayou Cocodrie NWR	Wallace Lake	0	WLUC7	2	2009-05-27	07:56:00	1	John S	Control	0	3	1	4	4	3	ULAM	30	0	3	0	0
Bayou Cocodrie NWR	Wallace Lake	0	WLUC7	2	2009-05-27	07:56:00	1	John S	Control	0	3	1	4	4	3	ULCR	20	1	1	0	0
Bayou Cocodrie NWR	Wallace Lake	0	WLUC7	3	2009-05-27	08:15:00	1	John S	Control	0	3	1	4	4	3	QUNU	20	0	2	0	0
Bayou Cocodrie NWR	Wallace Lake	0	WLUC7	3	2009-05-27	08:15:00	1	John S	Control	0	3	1	4	4	3	QUPH	20	0	1	1	0
Bayou Cocodrie NWR	Wallace Lake	0	WLUC7	3	2009-05-27	08:15:00	1	John S	Control	0	3	1	4	4	3	ULCR	10	0	1	0	0
Bayou Cocodrie NWR	Wallace Lake	0	WLUC7	4	2009-05-27	08:40:00	1	John S	Control	0	4	1	4	4	3	SNAG	10	0	1	0	0
Bayou Cocodrie NWR	Wallace Lake	0	WLUC7	4	2009-05-27	08:40:00	1	John S	Control	0	4	1	4	4	3	CELA	10	0	1	0	0
Bayou Cocodrie NWR	Wallace Lake	0	WLUC7	4	2009-05-27	08:40:00	1	John S	Control	0	4	1	4	4	3	DIVI	10	1	0	0	0
Bayou Cocodrie NWR	Wallace Lake	0	WLUC7	4	2009-05-27	08:40:00	1	John S	Control	0	4	1	4	4	3	QUNU	10	0	0	1	0
Bayou Cocodrie NWR	Wallace Lake	0	WLUC7	4	2009-05-27	08:40:00	1	John S	Control	0	4	1	4	4	3	QUPH	30	1	1	1	0
Bayou Cocodrie NWR	Wallace Lake	0	WLUC7	4	2009-05-27	08:40:00	1	John S	Control	0	4	1	4	4	3	ULCR	20	1	1	0	0
Bayou Macon WMA	Macon	1	0	1	2007-05-16	05:53:00	1	RV & T	Thinned	1992	2	1	3	4	3	CELA	20	0	0	2	0
Bayou Macon WMA	Macon	1	0	1	2007-05-16	05:53:00	1	RV & T	Thinned	1992	2	1	3	4	3	FRPE	20	0	2	0	0
Bayou Macon WMA	Macon	1	0	1	2007-05-16	05:53:00	1	RV & T	Thinned	1992	2	1	3	4	3	MORU	10	1	0	0	0
Bayou Macon WMA	Macon	1	0	1	2007-05-16	05:53:00	1	RV & T	Thinned	1992	2	1	3	4	3	QUNU	10	0	0	1	0
Bayou Macon WMA	Macon	1	0	1	2007-05-16	05:53:00	1	RV & T	Thinned	1992	2	1	3	4	3	ULAM	10	0	0	1	0
Bayou Macon WMA	Macon	1	0	1	2007-05-16	05:53:00	2	RV & T	Thinned	1992	3	1	3	4	3	CAAQ	10	1	0	0	0
Bayou Macon WMA	Macon	1	0	1	2007-05-16	05:53:00	2	RV & T	Thinned	1992	3	1	3	4	3	CELA	40	0	3	1	0
Bayou Macon WMA	Macon	1	0	1	2007-05-16	05:53:00	2	RV & T	Thinned	1992	3	1	3	4	3	ULAM	30	2	1	0	0
Bayou Macon WMA	Macon	1	0	2	2007-05-16	06:13:00	1	RV & T	Thinned	1992	2	1	3	3	3	CELA	10	0	1	0	0
Bayou Macon WMA	Macon	1	0	2	2007-05-16	06:13:00	1	RV & T	Thinned	1992	2	1	3	3	3	QULY	10	0	1	0	0
Bayou Macon WMA	Macon	1	0	2	2007-05-16	06:13:00	1	RV & T	Thinned	1992	2	1	3	3	3	QUNU	40	0	0	1	3
Bayou Macon WMA	Macon	1	0	2	2007-05-16	06:13:00	1	RV & T	Thinned	1992	2	1	3	3	3	ULCR	10	0	1	0	0
Bayou Macon WMA	Macon	1	0	2	2007-05-16	06:13:00	2	RV & T	Thinned	1992	2	1	3	4	3	CELA	50	0	3	2	0
Bayou Macon WMA	Macon	1	0	2	2007-05-16	06:13:00	2	RV & T	Thinned	1992	2	1	3	4	3	FRPE	20	0	1	1	0
Bayou Macon WMA	Macon	1	0	2	2007-05-16	06:13:00	2	RV & T	Thinned	1992	2	1	3	4	3	ULAM	10	1	0	0	0
Bayou Macon WMA	Macon	1	0	3	2007-05-16	06:33:00	1	RV & T	Thinned	1992	2	1	3	3	3	CELA	40	0	1	3	0
Bayou Macon WMA	Macon	1	0	3	2007-05-16	06:33:00	1	RV & T	Thinned	1992	2	1	3	3	3	FRPE	10	0	0	1	0
Bayou Macon WMA	Macon	1	0	3	2007-05-16	06:33:00	1	RV & T	Thinned	1992	2	1	3	3	3	MORU	10	1	0	0	0
Bayou Macon WMA	Macon	1	0	3	2007-05-16	06:33:00	1	RV & T	Thinned	1992	2	1	3	3	3	QUNU	10	0	0	1	0
Bayou Macon WMA	Macon	1	0	3	2007-05-16	06:33:00	1	RV & T	Thinned	1992	2	1	3	3	3	ULAM	10	0	1	0	0
Bayou Macon WMA	Macon	1	0	3	2007-05-16	06:33:00	2	RV & T	Thinned	1992	2	1	3	4	2	CELA	20	1	1	0	0
Bayou Macon WMA	Macon	1	0	3	2007-05-16	06:33:00	2	RV & T	Thinned	1992	2	1	3	4	2	FRPE	10	1	0	0	0
Bayou Macon WMA	Macon	1	0	3	2007-05-16	06:33:00	2	RV & T	Thinned	1992	2	1	3	4	2	ULAM	20	1	1	0	0
Bayou Macon WMA	Macon	1	0	4	2007-05-16	06:53:00	1	RV & T	Thinned	1992	2	1	3	3	3	CELA	40	0	4	0	0
Bayou Macon WMA	Macon	1	0	4	2007-05-16	06:53:00	1	RV & T	Thinned	1992	2	1	3	3	3	QULY	20	0	2	0	0
Bayou Macon WMA	Macon	1	0	4	2007-05-16	06:53:00	1	RV & T	Thinned	1992	2	1	3	3	3	QUPH	10	0	0	0	1
Bayou Macon WMA	Macon	1	0	4	2007-05-16	06:53:00	1	RV & T	Thinned	1992	2	1	3	3	3	ULCR	20	0	2	0	0
Bayou Macon WMA	Macon	1	0	4	2007-05-16	06:53:00	2	RV & T	Thinned	1992	2	1	3	4	3	CELA	30	0	2	1	0
Bayou Macon WMA	Macon	1	0	4	2007-05-16	06:53:00	2	RV & T	Thinned	1992	2	1	3	4	3	FRPE	10	0	1	0	0
Bayou Macon WMA	Macon	1	0	4	2007-05-16	06:53:00	2	RV & T	Thinned	1992	2	1	3	4	3	QULY	10	0	1	0	0
Bayou Macon WMA	Macon	1	0	4	2007-05-16	06:53:00	2	RV & T	Thinned	1992	2	1	3	4	3	QUNU	10	0	0	0	1
Bayou Macon WMA	Macon	1	0	4	2007-05-16	06:53:00	2	RV & T	Thinned	1992	2	1	3	4	3	ULCR	10	0	0	1	0
Bayou Macon WMA	Macon	1	0	5	2007-05-16	07:11:00	1	RV & T	Thinned	1992	2	1	3	3	3	CELA	40	0	2	2	0
Bayou Macon WMA	Macon	1	0	5	2007-05-16	07:11:00	1	RV & T	Thinned	1992	2	1	3	3	3	FRPE	10	0	1	0	0
Bayou Macon WMA	Macon	1	0	5	2007-05-16	07:11:00	1	RV & T	Thinned	1992	2	1	3	3	3	ULAM	10	1	0	0	0
Bayou Macon WMA	Macon	1	0	5	2007-05-16	07:11:00	1	RV & T	Thinned	1992	2	1	3	3	3	ULCR	10	0	1	0	0
Bayou Macon WMA	Macon	1	0	5	2007-05-16	07:11:00	2	RV & T	Thinned	1992	1	1	3	3	3	CELA	20	0	2	0	0
Bayou Macon WMA	Macon	1	0	5	2007-05-16	07:11:00	2	RV & T	Thinned	1992	1	1	3	3	3	FRPE	10	1	0	0	0
Bayou Macon WMA	Macon	1	0	5	2007-05-16	07:11:00	2	RV & T	Thinned	1992	1	1	3	3	3	QUNU	30	1	0	1	1
Bayou Macon WMA	Macon	1	0	5	2007-05-16	07:11:00	2	RV & T	Thinned	1992	1	1	3	3	3	ULAM	10	0	1	0	0
Bayou Macon WMA	Macon	1	0	6	2007-05-16	07:30:00	1	RV & T	Thinned	1992	1	1	3	3	3	CAAQ	10	1	0	0	0
Bayou Macon WMA	Macon	1	0	6	2007-05-16	07:30:00	1	RV & T	Thinned	1992	1	1	3	3	3	CELA	50	1	2	2	0
Bayou Macon WMA	Macon	1	0	6	2007-05-16	07:30:00	1	RV & T	Thinned	1992	1	1	3	3	3	FRPE	20	1	1	0	0
Bayou Macon WMA	Macon	1	0	6	2007-05-16	07:30:00	1	RV & T	Thinned	1992	1	1	3	3	3	QULY	10	1	0	0	0
Bayou Macon WMA	Macon	1	0	6	2007-05-16	07:30:00	1	RV & T	Thinned	1992	1	1	3	3	3	QUNU	10	0	0	1	0
Bayou Macon WMA	Macon	1	0	6	2007-05-16	07:30:00	2	RV & T	Thinned	1992	2	1	3	3	3	CELA	50	1	3	1	0
Bayou Macon WMA	Macon	1	0	6	2007-05-16	07:30:00	2	RV & T	Thinned	1992	2	1	3	3	3	FRPE	30	0	3	0	0
Bayou Macon WMA	Macon	1	0	6	2007-05-16	07:30:00	2	RV & T	Thinned	1992	2	1	3	3	3	ULCR	10	0	0	1	0
Bayou Macon WMA	Macon	2	24_1_1	1	2008-05-29	06:00:00	1	Matt R	Select Cut	1992	4	1	4	4	3	CELA	30	0	1	2	0
Bayou Macon WMA	Macon	2	24_1_1	1	2008-05-29	06:00:00	1	Matt R	Select Cut	1992	4	1	4	4	3	FRPE	30	1	2	0	0
Bayou Macon WMA	Macon	2	24_1_1	1	2008-05-29	06:00:00	1	Matt R	Select Cut	1992	4	1	4	4	3	ULAM	20	2	0	0	0
Bayou Macon WMA	Macon	2	24_1_1	1	2008-05-29	06:00:00	1	Matt R	Select Cut	1992	4	1	4	4	3	ULCR	10	0	0	1	0
Bayou Macon WMA	Macon	2	24_1_1	1	2008-05-29	06:00:00	2	Matt R	Select Cut	1992	4	1	3	3	2	SNAG	10	0	1	0	0
Bayou Macon WMA	Macon	2	24_1_1	1	2008-05-29	06:00:00	2	Matt R	Select Cut	1992	4	1	3	3	2	CELA	10	0	1	0	0
Bayou Macon WMA	Macon	2	24_1_1	1	2008-05-29	06:00:00	2	Matt R	Select Cut	1992	4	1	3	3	2	FRPE	30	0	3	0	0
Bayou Macon WMA	Macon	2	24_1_1	1	2008-05-29	06:00:00	2	Matt R	Select Cut	1992	4	1	3	3	2	QUNU	20	0	2	0	0
Bayou Macon WMA	Macon	2	24_1_1	2	2008-05-29	06:26:00	1	Matt R	Select Cut	1992	3	1	3	3	4	SNAG	20	0	1	1	0
Bayou Macon WMA	Macon	2	24_1_1	2	2008-05-29	06:26:00	1	Matt R	Select Cut	1992	3	1	3	3	4	CELA	10	1	0	0	0
Bayou Macon WMA	Macon	2	24_1_1	2	2008-05-29	06:26:00	1	Matt R	Select Cut	1992	3	1	3	3	4	FRPE	10	0	1	0	0
Bayou Macon WMA	Macon	2	24_1_1	2	2008-05-29	06:26:00	1	Matt R	Select Cut	1992	3	1	3	3	4	QULY	20	1	1	0	0
Bayou Macon WMA	Macon	2	24_1_1	2	2008-05-29	06:26:00	1	Matt R	Select Cut	1992	3	1	3	3	4	QUNU	70	0	3	4	0
Bayou Macon WMA	Macon	2	24_1_1	2	2008-05-29	06:26:00	1	Matt R	Select Cut	1992	3	1	3	3	4	ULAM	10	0	1	0	0
Bayou Macon WMA	Macon	2	24_1_1	2	2008-05-29	06:26:00	2	Matt R	Select Cut	1992	4	1	4	3	4	SNAG	30	1	2	0	0
Bayou Macon WMA	Macon	2	24_1_1	2	2008-05-29	06:26:00	2	Matt R	Select Cut	1992	4	1	4	3	4	CAAQ	10	0	1	0	0
Bayou Macon WMA	Macon	2	24_1_1	2	2008-05-29	06:26:00	2	Matt R	Select Cut	1992	4	1	4	3	4	CELA	20	0	2	0	0
Bayou Macon WMA	Macon	2	24_1_1	2	2008-05-29	06:26:00	2	Matt R	Select Cut	1992	4	1	4	3	4	QULY	10	0	0	1	0
Bayou Macon WMA	Macon	2	24_1_1	2	2008-05-29	06:26:00	2	Matt R	Select Cut	1992	4	1	4	3	4	ULAM	40	0	4	0	0
Bayou Macon WMA	Macon	2	24_1_1	2	2008-05-29	06:26:00	2	Matt R	Select Cut	1992	4	1	4	3	4	ULCR	10	0	1	0	0
Bayou Macon WMA	Macon	2	24_1_1	3	2008-05-29	06:48:00	1	Matt R	Select Cut	1992	4	1	4	3	3	SNAG	20	1	1	0	0
Bayou Macon WMA	Macon	2	24_1_1	3	2008-05-29	06:48:00	1	Matt R	Select Cut	1992	4	1	4	3	3	CELA	10	1	0	0	0
Bayou Macon WMA	Macon	2	24_1_1	3	2008-05-29	06:48:00	1	Matt R	Select Cut	1992	4	1	4	3	3	FRPE	30	1	2	0	0
Bayou Macon WMA	Macon	2	24_1_1	3	2008-05-29	06:48:00	1	Matt R	Select Cut	1992	4	1	4	3	3	QUNU	30	0	1	2	0
Bayou Macon WMA	Macon	2	24_1_1	3	2008-05-29	06:48:00	1	Matt R	Select Cut	1992	4	1	4	3	3	ULAM	20	1	1	0	0
Bayou Macon WMA	Macon	2	24_1_1	3	2008-05-29	06:48:00	2	Matt R	Select Cut	1992	4	1	3	4	3	SNAG	10	0	1	0	0
Bayou Macon WMA	Macon	2	24_1_1	3	2008-05-29	06:48:00	2	Matt R	Select Cut	1992	4	1	3	4	3	CELA	40	0	3	1	0
Bayou Macon WMA	Macon	2	24_1_1	3	2008-05-29	06:48:00	2	Matt R	Select Cut	1992	4	1	3	4	3	FRPE	10	0	1	0	0
Bayou Macon WMA	Macon	2	24_1_1	3	2008-05-29	06:48:00	2	Matt R	Select Cut	1992	4	1	3	4	3	ULAM	20	1	1	0	0
Bayou Macon WMA	Macon	2	24_1_1	3	2008-05-29	06:48:00	2	Matt R	Select Cut	1992	4	1	3	4	3	ULCR	10	1	0	0	0
Bayou Macon WMA	Macon	2	24_1_1	4	2008-05-29	07:10:00	1	Matt R	Select Cut	1992	4	1	3	4	3	CELA	40	1	3	0	0
Bayou Macon WMA	Macon	2	24_1_1	4	2008-05-29	07:10:00	1	Matt R	Select Cut	1992	4	1	3	4	3	QULY	30	1	2	0	0
Bayou Macon WMA	Macon	2	24_1_1	4	2008-05-29	07:10:00	1	Matt R	Select Cut	1992	4	1	3	4	3	QUPH	10	0	0	1	0
Bayou Macon WMA	Macon	2	24_1_1	4	2008-05-29	07:10:00	1	Matt R	Select Cut	1992	4	1	3	4	3	ULCR	50	0	4	1	0
Bayou Macon WMA	Macon	2	24_1_1	4	2008-05-29	07:10:00	2	Matt R	Select Cut	1992	4	1	4	4	2	FRPE	20	0	2	0	0
Bayou Macon WMA	Macon	2	24_1_1	4	2008-05-29	07:10:00	2	Matt R	Select Cut	1992	4	1	4	4	2	ULAM	20	0	2	0	0
Bayou Macon WMA	Macon	2	24_1_1	4	2008-05-29	07:10:00	2	Matt R	Select Cut	1992	4	1	4	4	2	ULCR	20	1	0	1	0
Bayou Macon WMA	Macon	2	24_1_1	5	2008-05-29	07:29:00	1	Matt R	Select Cut	1992	3	1	3	4	3	SNAG	10	0	0	1	0
Bayou Macon WMA	Macon	2	24_1_1	5	2008-05-29	07:29:00	1	Matt R	Select Cut	1992	3	1	3	4	3	CELA	40	0	2	2	0
Bayou Macon WMA	Macon	2	24_1_1	5	2008-05-29	07:29:00	2	Matt R	Select Cut	1992	3	1	3	3	3	CELA	10	0	1	0	0
Bayou Macon WMA	Macon	2	24_1_1	5	2008-05-29	07:29:00	2	Matt R	Select Cut	1992	3	1	3	3	3	FRPE	20	1	1	0	0
Bayou Macon WMA	Macon	2	24_1_1	5	2008-05-29	07:29:00	2	Matt R	Select Cut	1992	3	1	3	3	3	QULY	10	0	1	0	0
Bayou Macon WMA	Macon	2	24_1_1	5	2008-05-29	07:29:00	2	Matt R	Select Cut	1992	3	1	3	3	3	QUNU	40	1	1	1	1
Bayou Macon WMA	Macon	2	24_1_1	6	2008-05-29	07:49:00	1	Matt R	Select Cut	1992	3	1	3	3	3	CAAQ	20	1	1	0	0
Bayou Macon WMA	Macon	2	24_1_1	6	2008-05-29	07:49:00	1	Matt R	Select Cut	1992	3	1	3	3	3	CELA	50	0	4	1	0
Bayou Macon WMA	Macon	2	24_1_1	6	2008-05-29	07:49:00	1	Matt R	Select Cut	1992	3	1	3	3	3	FRPE	20	2	0	0	0
Bayou Macon WMA	Macon	2	24_1_1	6	2008-05-29	07:49:00	1	Matt R	Select Cut	1992	3	1	3	3	3	QUNU	30	0	1	2	0
Bayou Macon WMA	Macon	2	24_1_1	6	2008-05-29	07:49:00	1	Matt R	Select Cut	1992	3	1	3	3	3	ULAM	30	1	2	0	0
Bayou Macon WMA	Macon	2	24_1_1	6	2008-05-29	07:49:00	2	Matt R	Select Cut	1992	4	1	4	3	3	CELA	70	1	5	1	0
Bayou Macon WMA	Macon	2	24_1_1	6	2008-05-29	07:49:00	2	Matt R	Select Cut	1992	4	1	4	3	3	FRPE	30	0	3	0	0
Bayou Macon WMA	Macon	2	24_1_1	6	2008-05-29	07:49:00	2	Matt R	Select Cut	1992	4	1	4	3	3	ULCR	10	0	1	0	0
Bayou Macon WMA	Macon	3	0	1	2007-05-16	05:50:00	1	Duck	Shelterwood	2003	2	1	4	1	2	CAAQ	10	1	0	0	0
Bayou Macon WMA	Macon	3	0	1	2007-05-16	05:50:00	1	Duck	Shelterwood	2003	2	1	4	1	2	CELA	10	1	0	0	0
Bayou Macon WMA	Macon	3	0	1	2007-05-16	05:50:00	1	Duck	Shelterwood	2003	2	1	4	1	2	QUNU	30	0	1	2	0
Bayou Macon WMA	Macon	3	0	1	2007-05-16	05:50:00	2	Duck	Shelterwood	2003	1	1	4	1	2	CELA	10	0	0	1	0
Bayou Macon WMA	Macon	3	0	1	2007-05-16	05:50:00	2	Duck	Shelterwood	2003	1	1	4	1	2	QUNU	20	0	2	0	0
Bayou Macon WMA	Macon	3	0	1	2007-05-16	05:50:00	2	Duck	Shelterwood	2003	1	1	4	1	2	ULCR	10	1	0	0	0
Bayou Macon WMA	Macon	3	0	2	2007-05-16	06:10:00	1	Duck	Shelterwood	2003	2	1	4	1	2	CAAQ	10	0	1	0	0
Bayou Macon WMA	Macon	3	0	2	2007-05-16	06:10:00	1	Duck	Shelterwood	2003	2	1	4	1	2	CELA	10	0	1	0	0
Bayou Macon WMA	Macon	3	0	2	2007-05-16	06:10:00	1	Duck	Shelterwood	2003	2	1	4	1	2	ULCR	10	0	1	0	0
Bayou Macon WMA	Macon	3	0	2	2007-05-16	06:10:00	2	Duck	Shelterwood	2003	2	1	4	1	2	CELA	10	0	0	1	0
Bayou Macon WMA	Macon	3	0	2	2007-05-16	06:10:00	2	Duck	Shelterwood	2003	2	1	4	1	2	QUNU	10	0	0	1	0
Bayou Macon WMA	Macon	3	0	2	2007-05-16	06:10:00	2	Duck	Shelterwood	2003	2	1	4	1	2	ULAM	10	1	0	0	0
Bayou Macon WMA	Macon	3	0	2	2007-05-16	06:10:00	2	Duck	Shelterwood	2003	2	1	4	1	2	ULCR	10	0	1	0	0
Bayou Macon WMA	Macon	3	0	3	2007-05-16	06:30:00	1	Duck	Shelterwood	2003	2	1	4	2	2	CAAQ	10	0	1	0	0
Bayou Macon WMA	Macon	3	0	3	2007-05-16	06:30:00	1	Duck	Shelterwood	2003	2	1	4	2	2	CELA	20	1	1	0	0
Bayou Macon WMA	Macon	3	0	3	2007-05-16	06:30:00	2	Duck	Shelterwood	2003	2	1	4	2	2	CAAQ	10	0	1	0	0
Bayou Macon WMA	Macon	3	0	3	2007-05-16	06:30:00	2	Duck	Shelterwood	2003	2	1	4	2	2	CELA	20	1	1	0	0
Bayou Macon WMA	Macon	3	0	3	2007-05-16	06:30:00	2	Duck	Shelterwood	2003	2	1	4	2	2	ULAM	10	1	0	0	0
Bayou Macon WMA	Macon	3	0	4	2007-05-16	06:45:00	1	Duck	Shelterwood	2003	2	1	4	2	3	CAAQ	10	0	1	0	0
Bayou Macon WMA	Macon	3	0	4	2007-05-16	06:45:00	1	Duck	Shelterwood	2003	2	1	4	2	3	QULY	20	0	1	1	0
Bayou Macon WMA	Macon	3	0	4	2007-05-16	06:45:00	1	Duck	Shelterwood	2003	2	1	4	2	3	QUNU	20	0	2	0	0
Bayou Macon WMA	Macon	3	0	4	2007-05-16	06:45:00	1	Duck	Shelterwood	2003	2	1	4	2	3	ULAM	10	0	1	0	0
Bayou Macon WMA	Macon	3	0	4	2007-05-16	06:45:00	2	Duck	Shelterwood	2003	1	1	4	2	2	CELA	20	1	1	0	0
Bayou Macon WMA	Macon	3	0	4	2007-05-16	06:45:00	2	Duck	Shelterwood	2003	1	1	4	2	2	QUNU	10	0	0	1	0
Bayou Macon WMA	Macon	3	0	5	2007-05-16	07:10:00	1	Duck	Shelterwood	2003	2	1	4	1	2	QUNU	20	0	0	2	0
Bayou Macon WMA	Macon	3	0	5	2007-05-16	07:10:00	2	Duck	Shelterwood	2003	2	1	4	1	2	CELA	10	0	1	0	0
Bayou Macon WMA	Macon	3	0	5	2007-05-16	07:10:00	2	Duck	Shelterwood	2003	2	1	4	1	2	FRPE	10	0	1	0	0
Bayou Macon WMA	Macon	3	0	6	2007-05-16	07:30:00	1	Duck	Shelterwood	2003	2	1	4	2	2	CELA	20	0	2	0	0
Bayou Macon WMA	Macon	3	0	6	2007-05-16	07:30:00	1	Duck	Shelterwood	2003	2	1	4	2	2	QULY	10	0	0	1	0
Bayou Macon WMA	Macon	3	0	6	2007-05-16	07:30:00	1	Duck	Shelterwood	2003	2	1	4	2	2	QUNU	10	0	1	0	0
Bayou Macon WMA	Macon	3	0	6	2007-05-16	07:30:00	2	Duck	Shelterwood	2003	2	1	4	1	2	CELA	10	0	1	0	0
Bayou Macon WMA	Macon	3	0	6	2007-05-16	07:30:00	2	Duck	Shelterwood	2003	2	1	4	1	2	QUNU	10	0	0	1	0
Bayou Macon WMA	Macon	4	24_3_1	1	2008-05-29	08:30:00	1	Matt R	Shelterwood	2004	3	1	4	3	2	SNAG	10	1	0	0	0
Bayou Macon WMA	Macon	4	24_3_1	1	2008-05-29	08:30:00	1	Matt R	Shelterwood	2004	3	1	4	2	2	CAAQ	10	0	1	0	0
Bayou Macon WMA	Macon	4	24_3_1	1	2008-05-29	08:30:00	1	Matt R	Shelterwood	2004	3	1	4	2	2	CELA	10	0	1	0	0
Bayou Macon WMA	Macon	4	24_3_1	1	2008-05-29	08:30:00	1	Matt R	Shelterwood	2004	3	1	4	3	2	QULY	10	1	0	0	0
Bayou Macon WMA	Macon	4	24_3_1	1	2008-05-29	08:30:00	1	Matt R	Shelterwood	2004	3	1	4	3	2	QUNU	40	0	3	1	0
Bayou Macon WMA	Macon	4	24_3_1	1	2008-05-29	08:30:00	1	Matt R	Shelterwood	2004	3	1	4	2	2	QUNU	10	0	1	0	0
Bayou Macon WMA	Macon	4	24_3_1	1	2008-05-29	08:30:00	1	Matt R	Shelterwood	2004	3	1	4	2	2	ULAM	20	1	1	0	0
Bayou Macon WMA	Macon	4	24_3_1	2	2008-05-29	08:56:00	2	Matt R	Shelterwood	2004	3	1	4	2	2	CAAQ	10	0	1	0	0
Bayou Macon WMA	Macon	4	24_3_1	2	2008-05-29	08:56:00	2	Matt R	Shelterwood	2004	3	1	4	2	2	CELA	20	0	2	0	0
Bayou Macon WMA	Macon	4	24_3_1	2	2008-05-29	08:56:00	2	Matt R	Shelterwood	2004	3	1	4	3	2	CELA	30	2	1	0	0
Bayou Macon WMA	Macon	4	24_3_1	2	2008-05-29	08:56:00	2	Matt R	Shelterwood	2004	3	1	4	2	2	GLTR	10	0	1	0	0
Bayou Macon WMA	Macon	4	24_3_1	2	2008-05-29	08:56:00	2	Matt R	Shelterwood	2004	3	1	4	3	2	GLTR	10	1	0	0	0
Bayou Macon WMA	Macon	4	24_3_1	2	2008-05-29	08:56:00	2	Matt R	Shelterwood	2004	3	1	4	2	2	QULY	10	0	1	0	0
Bayou Macon WMA	Macon	4	24_3_1	2	2008-05-29	08:56:00	2	Matt R	Shelterwood	2004	3	1	4	2	2	QUNU	20	0	2	0	0
Bayou Macon WMA	Macon	4	24_3_1	2	2008-05-29	08:56:00	2	Matt R	Shelterwood	2004	3	1	4	2	2	ULAM	10	1	0	0	0
Bayou Macon WMA	Macon	4	24_3_1	2	2008-05-29	08:56:00	2	Matt R	Shelterwood	2004	3	1	4	3	2	ULAM	10	1	0	0	0
Bayou Macon WMA	Macon	4	24_3_1	2	2008-05-29	08:56:00	2	Matt R	Shelterwood	2004	3	1	4	3	2	ULCR	10	0	0	1	0
Bayou Macon WMA	Macon	4	24_3_1	3	2008-05-29	09:18:00	3	Matt R	Shelterwood	2004	3	1	4	3	2	SNAG	10	0	1	0	0
Bayou Macon WMA	Macon	4	24_3_1	3	2008-05-29	09:18:00	3	Matt R	Shelterwood	2004	3	1	4	2	2	SNAG	20	1	1	0	0
Bayou Macon WMA	Macon	4	24_3_1	3	2008-05-29	09:18:00	3	Matt R	Shelterwood	2004	3	1	4	3	2	CELA	10	0	1	0	0
Bayou Macon WMA	Macon	4	24_3_1	3	2008-05-29	09:18:00	3	Matt R	Shelterwood	2004	3	1	4	2	2	CELA	50	3	2	0	0
Bayou Macon WMA	Macon	4	24_3_1	3	2008-05-29	09:18:00	3	Matt R	Shelterwood	2004	3	1	4	3	2	LIST	10	0	1	0	0
Bayou Macon WMA	Macon	4	24_3_1	3	2008-05-29	09:18:00	3	Matt R	Shelterwood	2004	3	1	4	2	2	QULY	10	0	1	0	0
Bayou Macon WMA	Macon	4	24_3_1	3	2008-05-29	09:18:00	3	Matt R	Shelterwood	2004	3	1	4	3	2	ULAM	20	0	0	2	0
Bayou Macon WMA	Macon	4	24_3_1	4	2008-05-29	09:41:00	4	Matt R	Shelterwood	2004	4	1	4	2	2	SNAG	10	1	0	0	0
Bayou Macon WMA	Macon	4	24_3_1	4	2008-05-29	09:41:00	4	Matt R	Shelterwood	2004	2	1	4	2	2	CELA	20	0	2	0	0
Bayou Macon WMA	Macon	4	24_3_1	4	2008-05-29	09:41:00	4	Matt R	Shelterwood	2004	4	1	4	2	2	CELA	20	0	2	0	0
Bayou Macon WMA	Macon	4	24_3_1	4	2008-05-29	09:41:00	4	Matt R	Shelterwood	2004	4	1	4	2	2	PODE	10	0	1	0	0
Bayou Macon WMA	Macon	4	24_3_1	4	2008-05-29	09:41:00	4	Matt R	Shelterwood	2004	2	1	4	2	2	QUNU	10	0	1	0	0
Bayou Macon WMA	Macon	4	24_3_1	4	2008-05-29	09:41:00	4	Matt R	Shelterwood	2004	4	1	4	2	2	QUNU	30	0	3	0	0
Bayou Macon WMA	Macon	4	24_3_1	4	2008-05-29	09:41:00	4	Matt R	Shelterwood	2004	2	1	4	2	2	ULAM	10	1	0	0	0
Bayou Macon WMA	Macon	4	24_3_1	5	2008-05-29	09:58:00	5	Matt R	Shelterwood	2004	4	1	4	2	2	SNAG	10	0	1	0	0
Bayou Macon WMA	Macon	4	24_3_1	5	2008-05-29	09:58:00	5	Matt R	Shelterwood	2004	4	1	4	2	2	CELA	10	0	1	0	0
Bayou Macon WMA	Macon	4	24_3_1	5	2008-05-29	09:58:00	5	Matt R	Shelterwood	2004	4	1	4	2	2	FRPE	20	0	2	0	0
Bayou Macon WMA	Macon	4	24_3_1	5	2008-05-29	09:58:00	5	Matt R	Shelterwood	2004	4	1	4	2	2	GLTR	10	0	1	0	0
Bayou Macon WMA	Macon	4	24_3_1	5	2008-05-29	09:58:00	5	Matt R	Shelterwood	2004	4	1	4	2	2	QUNU	10	0	1	0	0
Bayou Macon WMA	Macon	4	24_3_1	5	2008-05-29	09:58:00	5	Matt R	Shelterwood	2004	4	1	4	2	2	QUNU	10	0	0	1	0
Bayou Macon WMA	Macon	4	24_3_1	5	2008-05-29	09:58:00	5	Matt R	Shelterwood	2004	4	1	4	2	2	ULAM	10	1	0	0	0
Bayou Macon WMA	Macon	4	24_3_1	6	2008-05-29	10:20:00	6	Matt R	Shelterwood	2004	4	1	4	2	2	CELA	10	0	0	1	0
Bayou Macon WMA	Macon	4	24_3_1	6	2008-05-29	10:20:00	6	Matt R	Shelterwood	2004	4	1	4	2	2	FRPE	10	0	1	0	0
Bayou Macon WMA	Macon	4	24_3_1	6	2008-05-29	10:20:00	6	Matt R	Shelterwood	2004	4	1	4	2	2	ULCR	10	1	0	0	0
Bayou Macon WMA	Macon	4	24_3_1	6	2008-05-29	10:20:00	6	Matt R	Shelterwood	2004	4	1	4	2	2	ULCR	20	1	1	0	0
Bayou Macon WMA	Macon	10	24_2_1	1	2008-05-28	06:01:00	1	Matt R	Select Cut	1998	4	1	4	3	3	CAAQ	10	1	0	0	0
Bayou Macon WMA	Macon	10	24_2_1	1	2008-05-28	06:01:00	1	Matt R	Select Cut	1998	4	1	4	3	3	CELA	20	0	2	0	0
Bayou Macon WMA	Macon	10	24_2_1	1	2008-05-28	06:01:00	1	Matt R	Select Cut	1998	4	1	4	3	3	FRPE	10	0	1	0	0
Bayou Macon WMA	Macon	10	24_2_1	1	2008-05-28	06:01:00	1	Matt R	Select Cut	1998	4	1	4	3	3	QUNU	50	0	2	3	0
Bayou Macon WMA	Macon	10	24_2_1	1	2008-05-28	06:01:00	1	Matt R	Select Cut	1998	4	1	4	3	3	ULAM	50	3	2	0	0
Bayou Macon WMA	Macon	10	24_2_1	1	2008-05-28	06:01:00	1	Matt R	Select Cut	1998	4	1	4	3	3	ULCR	10	1	0	0	0
Bayou Macon WMA	Macon	10	24_2_1	1	2008-05-28	06:01:00	2	Matt R	Select Cut	1998	3	1	3	3	3	CAAQ	10	1	0	0	0
Bayou Macon WMA	Macon	10	24_2_1	1	2008-05-28	06:01:00	2	Matt R	Select Cut	1998	3	1	3	3	3	CELA	10	0	1	0	0
Bayou Macon WMA	Macon	10	24_2_1	1	2008-05-28	06:01:00	2	Matt R	Select Cut	1998	3	1	3	3	3	FRPE	60	4	2	0	0
Bayou Macon WMA	Macon	10	24_2_1	1	2008-05-28	06:01:00	2	Matt R	Select Cut	1998	3	1	3	3	3	PODE	10	0	1	0	0
Bayou Macon WMA	Macon	10	24_2_1	1	2008-05-28	06:01:00	2	Matt R	Select Cut	1998	3	1	3	3	3	QULY	10	0	0	1	0
Bayou Macon WMA	Macon	10	24_2_1	1	2008-05-28	06:01:00	2	Matt R	Select Cut	1998	3	1	3	3	3	QUNU	10	1	0	0	0
Bayou Macon WMA	Macon	10	24_2_1	1	2008-05-28	06:01:00	2	Matt R	Select Cut	1998	3	1	3	3	3	ULAM	10	1	0	0	0
Bayou Macon WMA	Macon	10	24_2_1	2	2008-05-28	06:29:00	1	Matt R	Select Cut	1998	4	1	4	4	3	CAAQ	10	1	0	0	0
Bayou Macon WMA	Macon	10	24_2_1	2	2008-05-28	06:29:00	1	Matt R	Select Cut	1998	4	1	4	4	3	CELA	20	0	2	0	0
Bayou Macon WMA	Macon	10	24_2_1	2	2008-05-28	06:29:00	1	Matt R	Select Cut	1998	4	1	4	4	3	QULY	20	0	1	1	0
Bayou Macon WMA	Macon	10	24_2_1	2	2008-05-28	06:29:00	1	Matt R	Select Cut	1998	4	1	4	4	3	QUNU	10	0	0	1	0
Bayou Macon WMA	Macon	10	24_2_1	2	2008-05-28	06:29:00	1	Matt R	Select Cut	1998	4	1	4	4	3	ULAM	20	1	1	0	0
Bayou Macon WMA	Macon	10	24_2_1	2	2008-05-28	06:29:00	1	Matt R	Select Cut	1998	4	1	4	4	3	ULCR	20	1	1	0	0
Bayou Macon WMA	Macon	10	24_2_1	2	2008-05-28	06:29:00	2	Matt R	Select Cut	1998	3	1	3	3	3	CELA	50	4	1	0	0
Bayou Macon WMA	Macon	10	24_2_1	2	2008-05-28	06:29:00	2	Matt R	Select Cut	1998	3	1	3	3	3	FRPE	10	0	1	0	0
Bayou Macon WMA	Macon	10	24_2_1	2	2008-05-28	06:29:00	2	Matt R	Select Cut	1998	3	1	3	3	3	QULY	30	0	2	1	0
Bayou Macon WMA	Macon	10	24_2_1	2	2008-05-28	06:29:00	2	Matt R	Select Cut	1998	3	1	3	3	3	QUNU	10	0	1	0	0
Bayou Macon WMA	Macon	10	24_2_1	2	2008-05-28	06:29:00	2	Matt R	Select Cut	1998	3	1	3	3	3	ULAM	20	2	0	0	0
Bayou Macon WMA	Macon	10	24_2_1	3	2008-05-28	06:57:00	1	Matt R	Select Cut	1998	4	1	4	4	3	SNAG	20	1	1	0	0
Bayou Macon WMA	Macon	10	24_2_1	3	2008-05-28	06:57:00	1	Matt R	Select Cut	1998	4	1	4	4	3	CELA	10	0	1	0	0
Bayou Macon WMA	Macon	10	24_2_1	3	2008-05-28	06:57:00	1	Matt R	Select Cut	1998	4	1	4	4	3	FRPE	40	2	2	0	0
Bayou Macon WMA	Macon	10	24_2_1	3	2008-05-28	06:57:00	1	Matt R	Select Cut	1998	4	1	4	4	3	QULY	20	0	1	1	0
Bayou Macon WMA	Macon	10	24_2_1	3	2008-05-28	06:57:00	1	Matt R	Select Cut	1998	4	1	4	4	3	QUNU	20	0	1	1	0
Bayou Macon WMA	Macon	10	24_2_1	3	2008-05-28	06:57:00	1	Matt R	Select Cut	1998	4	1	4	4	3	ULAM	30	2	1	0	0
Bayou Macon WMA	Macon	10	24_2_1	3	2008-05-28	06:57:00	1	Matt R	Select Cut	1998	4	1	4	4	3	ULCR	10	1	0	0	0
Bayou Macon WMA	Macon	10	24_2_1	3	2008-05-28	06:57:00	2	Matt R	Select Cut	1998	4	1	4	4	2	SNAG	20	0	2	0	0
Bayou Macon WMA	Macon	10	24_2_1	3	2008-05-28	06:57:00	2	Matt R	Select Cut	1998	4	1	4	4	2	CAAQ	30	1	2	0	0
Bayou Macon WMA	Macon	10	24_2_1	3	2008-05-28	06:57:00	2	Matt R	Select Cut	1998	4	1	4	4	2	CELA	10	0	1	0	0
Bayou Macon WMA	Macon	10	24_2_1	3	2008-05-28	06:57:00	2	Matt R	Select Cut	1998	4	1	4	4	2	QUNU	0	0	0	0	0
Bayou Macon WMA	Macon	10	24_2_1	3	2008-05-28	06:57:00	2	Matt R	Select Cut	1998	4	1	4	4	2	ULAM	20	0	2	0	0
Bayou Macon WMA	Macon	10	24_2_1	3	2008-05-28	06:57:00	2	Matt R	Select Cut	1998	4	1	4	4	2	ULCR	10	1	0	0	0
Bayou Macon WMA	Macon	10	24_2_1	4	2008-05-28	07:32:00	1	Matt R	Select Cut	1998	4	1	4	4	3	CELA	20	0	2	0	0
Bayou Macon WMA	Macon	10	24_2_1	4	2008-05-28	07:32:00	1	Matt R	Select Cut	1998	4	1	4	4	3	FRPE	20	0	2	0	0
Bayou Macon WMA	Macon	10	24_2_1	4	2008-05-28	07:32:00	1	Matt R	Select Cut	1998	4	1	4	4	3	QULY	30	0	3	0	0
Bayou Macon WMA	Macon	10	24_2_1	4	2008-05-28	07:32:00	1	Matt R	Select Cut	1998	4	1	4	4	3	ULCR	30	2	1	0	0
Bayou Macon WMA	Macon	10	24_2_1	4	2008-05-28	07:32:00	2	Matt R	Select Cut	1998	4	1	4	3	3	SNAG	10	0	0	1	0
Bayou Macon WMA	Macon	10	24_2_1	4	2008-05-28	07:32:00	2	Matt R	Select Cut	1998	4	1	4	3	3	CAAQ	10	1	0	0	0
Bayou Macon WMA	Macon	10	24_2_1	4	2008-05-28	07:32:00	2	Matt R	Select Cut	1998	4	1	4	3	3	CELA	10	0	1	0	0
Bayou Macon WMA	Macon	10	24_2_1	4	2008-05-28	07:32:00	2	Matt R	Select Cut	1998	4	1	4	3	3	GLTR	10	0	1	0	0
Bayou Macon WMA	Macon	10	24_2_1	4	2008-05-28	07:32:00	2	Matt R	Select Cut	1998	4	1	4	3	3	ULCR	20	0	2	0	0
Bayou Macon WMA	Macon	10	24_2_1	5	2008-05-28	07:44:00	1	Matt R	Select Cut	1998	4	1	3	4	3	QUNI	10	0	1	0	0
Bayou Macon WMA	Macon	10	24_2_1	5	2008-05-28	07:44:00	1	Matt R	Select Cut	1998	4	1	3	4	3	ULAM	40	1	3	0	0
Bayou Macon WMA	Macon	10	24_2_1	5	2008-05-28	07:44:00	1	Matt R	Select Cut	1998	4	1	3	4	3	ULCR	70	2	5	0	0
Bayou Macon WMA	Macon	10	24_2_1	5	2008-05-28	07:44:00	2	Matt R	Select Cut	1998	2	1	3	3	3	ACRU	30	3	0	0	0
Bayou Macon WMA	Macon	10	24_2_1	5	2008-05-28	07:44:00	2	Matt R	Select Cut	1998	2	1	3	3	3	CELA	30	1	2	0	0
Bayou Macon WMA	Macon	10	24_2_1	5	2008-05-28	07:44:00	2	Matt R	Select Cut	1998	2	1	3	3	3	FRPE	30	1	2	0	0
Bayou Macon WMA	Macon	10	24_2_1	5	2008-05-28	07:44:00	2	Matt R	Select Cut	1998	2	1	3	3	3	QUNU	10	0	0	1	0
Bayou Macon WMA	Macon	10	24_2_1	5	2008-05-28	07:44:00	2	Matt R	Select Cut	1998	2	1	3	3	3	ULAM	10	0	1	0	0
Bayou Macon WMA	Macon	10	24_2_1	6	2008-05-28	08:07:00	1	Matt R	Select Cut	1998	4	1	4	3	3	SNAG	10	0	1	0	0
Bayou Macon WMA	Macon	10	24_2_1	6	2008-05-28	08:07:00	1	Matt R	Select Cut	1998	4	1	4	3	3	FRPE	10	0	1	0	0
Bayou Macon WMA	Macon	10	24_2_1	6	2008-05-28	08:07:00	1	Matt R	Select Cut	1998	4	1	4	3	3	QULY	10	0	0	1	0
Bayou Macon WMA	Macon	10	24_2_1	6	2008-05-28	08:07:00	1	Matt R	Select Cut	1998	4	1	4	3	3	QUNU	30	0	1	2	0
Bayou Macon WMA	Macon	10	24_2_1	6	2008-05-28	08:07:00	1	Matt R	Select Cut	1998	4	1	4	3	3	ULAM	10	0	1	0	0
Bayou Macon WMA	Macon	10	24_2_1	6	2008-05-28	08:07:00	1	Matt R	Select Cut	1998	4	1	4	3	3	ULCR	10	0	1	0	0
Bayou Macon WMA	Macon	10	24_2_1	6	2008-05-28	08:07:00	2	Matt R	Select Cut	1998	4	1	4	4	3	CELA	10	0	1	0	0
Bayou Macon WMA	Macon	10	24_2_1	6	2008-05-28	08:07:00	2	Matt R	Select Cut	1998	4	1	4	4	3	FRPE	10	1	0	0	0
Bayou Macon WMA	Macon	10	24_2_1	6	2008-05-28	08:07:00	2	Matt R	Select Cut	1998	4	1	4	4	3	QULY	20	0	1	1	0
Bayou Macon WMA	Macon	10	24_2_1	6	2008-05-28	08:07:00	2	Matt R	Select Cut	1998	4	1	4	4	3	QUNU	10	0	0	1	0
Bayou Macon WMA	Macon	10	24_2_1	6	2008-05-28	08:07:00	2	Matt R	Select Cut	1998	4	1	4	4	3	ULAM	10	0	1	0	0
Bayou Macon WMA	Macon	10	24_2_1	6	2008-05-28	08:07:00	2	Matt R	Select Cut	1998	4	1	4	4	3	ULCR	10	1	0	0	0
Bayou Meto WMA	140	6	258	1	2009-06-01	06:16:00	1	Osborn	Select Cut	1998	2	1	3	3	3	CATO	10	0	1	0	0
Bayou Meto WMA	140	6	258	1	2009-06-01	06:16:00	1	Osborn	Select Cut	1998	4	1	4	3	2	QUNU	30	0	1	1	1
Bayou Meto WMA	140	6	258	1	2009-06-01	06:16:00	2	Osborn	Select Cut	1998	2	1	3	3	3	SNAG	10	0	0	1	0
Bayou Meto WMA	140	6	258	1	2009-06-01	06:16:00	2	Osborn	Select Cut	1998	2	1	3	3	3	CATO	20	2	0	0	0
Bayou Meto WMA	140	6	258	1	2009-06-01	06:16:00	2	Osborn	Select Cut	1998	2	1	3	3	3	FRPE	10	0	1	0	0
Bayou Meto WMA	140	6	258	1	2009-06-01	06:16:00	2	Osborn	Select Cut	1998	2	1	3	3	3	QUNU	10	0	1	0	0
Bayou Meto WMA	140	6	258	1	2009-06-01	06:16:00	2	Osborn	Select Cut	1998	2	1	3	3	3	QUPH	10	0	0	1	0
Bayou Meto WMA	140	6	258	1	2009-06-01	06:16:00	2	Osborn	Select Cut	1998	2	1	3	3	3	QUPH	40	0	0	4	0
Bayou Meto WMA	140	6	258	2	2009-06-01	06:48:00	1	Osborn	Select Cut	1998	3	1	3	3	2	CATO	10	1	0	0	0
Bayou Meto WMA	140	6	258	2	2009-06-01	06:48:00	1	Osborn	Select Cut	1998	3	1	3	3	2	QUAL	10	0	0	1	0
Bayou Meto WMA	140	6	258	2	2009-06-01	06:48:00	1	Osborn	Select Cut	1998	3	1	3	3	2	QULY	20	0	2	0	0
Bayou Meto WMA	140	6	258	2	2009-06-01	06:48:00	1	Osborn	Select Cut	1998	3	1	3	3	2	QUNU	10	0	1	0	0
Bayou Meto WMA	140	6	258	2	2009-06-01	06:48:00	1	Osborn	Select Cut	1998	3	1	3	3	2	ULCR	10	0	1	0	0
Bayou Meto WMA	140	6	258	2	2009-06-01	06:48:00	2	Osborn	Select Cut	1998	3	1	3	3	2	CATO	10	0	1	0	0
Bayou Meto WMA	140	6	258	2	2009-06-01	06:48:00	2	Osborn	Select Cut	1998	3	1	3	3	2	QUNU	10	0	1	0	0
Bayou Meto WMA	140	6	258	2	2009-06-01	06:48:00	2	Osborn	Select Cut	1998	3	1	3	3	2	QUPH	10	0	1	0	0
Bayou Meto WMA	140	6	258	2	2009-06-01	06:48:00	2	Osborn	Select Cut	1998	3	1	3	3	2	QUPH	20	0	0	2	0
Bayou Meto WMA	140	6	258	2	2009-06-01	06:48:00	2	Osborn	Select Cut	1998	3	1	3	3	2	ULCR	10	0	1	0	0
Bayou Meto WMA	140	6	258	3	2009-06-01	07:20:00	1	Osborn	Select Cut	1998	2	1	3	2	2	CATO	20	1	1	0	0
Bayou Meto WMA	140	6	258	3	2009-06-01	07:20:00	1	Osborn	Select Cut	1998	3	1	3	3	2	QULY	10	0	1	0	0
Bayou Meto WMA	140	6	258	3	2009-06-01	07:20:00	1	Osborn	Select Cut	1998	2	1	3	2	2	QUPH	20	0	1	1	0
Bayou Meto WMA	140	6	258	3	2009-06-01	07:20:00	1	Osborn	Select Cut	1998	2	1	3	2	2	ULCR	20	1	1	0	0
Bayou Meto WMA	140	6	258	3	2009-06-01	07:20:00	2	Osborn	Select Cut	1998	2	1	3	2	2	SNAG	10	0	1	0	0
Bayou Meto WMA	140	6	258	3	2009-06-01	07:20:00	2	Osborn	Select Cut	1998	2	1	3	2	2	QULY	20	1	1	0	0
Bayou Meto WMA	140	6	258	3	2009-06-01	07:20:00	2	Osborn	Select Cut	1998	2	1	3	2	2	QUNU	20	0	1	1	0
Bayou Meto WMA	140	6	258	3	2009-06-01	07:20:00	2	Osborn	Select Cut	1998	2	1	3	2	2	QUPH	20	0	1	1	0
Bayou Meto WMA	140	6	258	3	2009-06-01	07:20:00	2	Osborn	Select Cut	1998	2	1	3	2	2	ULCR	10	1	0	0	0
Bayou Meto WMA	140	6	258	4	2009-06-01	07:49:00	1	Osborn	Select Cut	1998	2	1	2	2	2	QULY	10	0	0	1	0
Bayou Meto WMA	140	6	258	4	2009-06-01	07:49:00	2	Osborn	Select Cut	1998	1	1	4	4	2	SNAG	20	0	2	0	0
Bayou Meto WMA	140	6	258	4	2009-06-01	07:49:00	2	Osborn	Select Cut	1998	1	1	4	4	2	CELA	10	1	0	0	0
Bayou Meto WMA	140	6	258	4	2009-06-01	07:49:00	2	Osborn	Select Cut	1998	1	1	4	4	2	QUPH	10	0	0	1	0
Bayou Meto WMA	140	6	258	4	2009-06-01	07:49:00	2	Osborn	Select Cut	1998	1	1	4	4	2	QUPH	20	0	1	1	0
Bayou Meto WMA	140	6	258	5	2009-06-01	08:18:00	1	Osborn	Select Cut	1998	3	1	4	3	2	SNAG	10	0	1	0	0
Bayou Meto WMA	140	6	258	5	2009-06-01	08:18:00	1	Osborn	Select Cut	1998	2	1	3	3	2	CATO	10	0	0	1	0
Bayou Meto WMA	140	6	258	5	2009-06-01	08:18:00	1	Osborn	Select Cut	1998	2	1	3	3	2	QUPH	10	0	1	0	0
Bayou Meto WMA	140	6	258	5	2009-06-01	08:18:00	1	Osborn	Select Cut	1998	2	1	3	3	2	ULCR	10	0	1	0	0
Bayou Meto WMA	140	6	258	5	2009-06-01	08:18:00	2	Osborn	Select Cut	1998	2	1	3	3	2	SNAG	10	0	0	1	0
Bayou Meto WMA	140	6	258	5	2009-06-01	08:18:00	2	Osborn	Select Cut	1998	2	1	3	3	2	FRPE	10	0	1	0	0
Bayou Meto WMA	140	6	258	5	2009-06-01	08:18:00	2	Osborn	Select Cut	1998	2	1	3	3	2	QULY	10	0	1	0	0
Bayou Meto WMA	140	6	258	5	2009-06-01	08:18:00	2	Osborn	Select Cut	1998	2	1	3	3	2	QULY	10	0	0	1	0
Bayou Meto WMA	140	6	258	5	2009-06-01	08:18:00	2	Osborn	Select Cut	1998	2	1	3	3	2	QUPH	30	0	1	2	0
Bayou Meto WMA	140	6	258	5	2009-06-01	08:18:00	2	Osborn	Select Cut	1998	2	1	3	3	2	ULAM	10	1	0	0	0
Bayou Meto WMA	140	6	258	5	2009-06-01	08:18:00	2	Osborn	Select Cut	1998	2	1	3	3	2	ULCR	10	1	0	0	0
Bayou Meto WMA	140	6	258	6	2009-06-01	08:51:00	1	Osborn	Select Cut	1998	3	1	2	3	3	SNAG	10	0	0	1	0
Bayou Meto WMA	140	6	258	6	2009-06-01	08:51:00	1	Osborn	Select Cut	1998	3	1	3	3	3	QULY	40	0	2	2	0
Bayou Meto WMA	140	6	258	6	2009-06-01	08:51:00	1	Osborn	Select Cut	1998	3	1	2	3	3	QUPH	0	0	0	0	0
Bayou Meto WMA	140	6	258	6	2009-06-01	08:51:00	1	Osborn	Select Cut	1998	3	1	2	3	3	ULCR	20	2	0	0	0
Bayou Meto WMA	140	6	258	6	2009-06-01	08:51:00	2	Osborn	Select Cut	1998	3	1	2	3	3	SNAG	10	0	1	0	0
Bayou Meto WMA	140	6	258	6	2009-06-01	08:51:00	2	Osborn	Select Cut	1998	3	1	2	3	3	CATO	10	1	0	0	0
Bayou Meto WMA	140	6	258	6	2009-06-01	08:51:00	2	Osborn	Select Cut	1998	3	1	2	3	3	CATO	30	2	1	0	0
Bayou Meto WMA	140	6	258	6	2009-06-01	08:51:00	2	Osborn	Select Cut	1998	3	1	2	3	3	QULY	50	0	4	1	0
Bayou Meto WMA	150	5	252	1	2009-05-28	06:25:00	1	Osborn	Select Cut	1998	3	1	4	3	3	SNAG	10	0	0	1	0
Bayou Meto WMA	150	5	252	1	2009-05-28	06:25:00	1	Osborn	Select Cut	1998	3	1	4	3	3	QULY	20	0	1	1	0
Bayou Meto WMA	150	5	252	1	2009-05-28	06:25:00	1	Osborn	Select Cut	1998	2	1	2	4	3	QUPH	40	0	1	3	0
Bayou Meto WMA	150	5	252	1	2009-05-28	06:25:00	2	Osborn	Select Cut	1998	3	1	4	3	3	SNAG	10	0	0	1	0
Bayou Meto WMA	150	5	252	1	2009-05-28	06:25:00	2	Osborn	Select Cut	1998	3	1	4	3	3	QULY	40	0	4	0	0
Bayou Meto WMA	150	5	252	1	2009-05-28	06:25:00	2	Osborn	Select Cut	1998	3	1	4	3	3	QUMI	10	0	0	1	0
Bayou Meto WMA	150	5	252	1	2009-05-28	06:25:00	2	Osborn	Select Cut	1998	3	1	4	3	3	QUMI	10	0	0	1	0
Bayou Meto WMA	150	5	252	1	2009-05-28	06:25:00	2	Osborn	Select Cut	1998	3	1	4	3	3	QUPH	10	0	0	1	0
Bayou Meto WMA	150	5	252	2	2009-05-28	06:53:00	1	Osborn	Select Cut	1998	3	1	4	3	3	SNAG	20	1	0	1	0
Bayou Meto WMA	150	5	252	2	2009-05-28	06:53:00	1	Osborn	Select Cut	1998	2	1	4	3	4	ACRU	30	3	0	0	0
Bayou Meto WMA	150	5	252	2	2009-05-28	06:53:00	1	Osborn	Select Cut	1998	2	1	4	3	4	DIVI	10	1	0	0	0
Bayou Meto WMA	150	5	252	2	2009-05-28	06:53:00	2	Osborn	Select Cut	1998	2	1	4	3	4	ACRU	30	2	1	0	0
Bayou Meto WMA	150	5	252	2	2009-05-28	06:53:00	2	Osborn	Select Cut	1998	2	1	4	3	4	CAAQ	10	1	0	0	0
Bayou Meto WMA	150	5	252	2	2009-05-28	06:53:00	2	Osborn	Select Cut	1998	2	1	4	3	4	LIST	30	0	2	1	0
Bayou Meto WMA	150	5	252	2	2009-05-28	06:53:00	2	Osborn	Select Cut	1998	2	1	4	3	4	PLOC	20	0	0	1	1
Bayou Meto WMA	150	5	252	2	2009-05-28	06:53:00	2	Osborn	Select Cut	1998	2	1	4	3	4	QULY	40	0	0	4	0
Bayou Meto WMA	150	5	252	2	2009-05-28	06:53:00	2	Osborn	Select Cut	1998	2	1	4	3	4	QULY	30	1	1	1	0
Bayou Meto WMA	150	5	252	3	2009-05-28	07:34:00	1	Osborn	Select Cut	1998	2	1	2	4	3	QUMI	30	1	1	1	0
Bayou Meto WMA	150	5	252	3	2009-05-28	07:34:00	1	Osborn	Select Cut	1998	4	1	4	4	2	QUPH	10	0	0	0	1
Bayou Meto WMA	150	5	252	3	2009-05-28	07:34:00	1	Osborn	Select Cut	1998	2	1	2	4	3	ULAM	10	1	0	0	0
Bayou Meto WMA	150	5	252	3	2009-05-28	07:34:00	2	Osborn	Select Cut	1998	2	1	2	4	3	LIST	60	0	1	4	1
Bayou Meto WMA	150	5	252	3	2009-05-28	07:34:00	2	Osborn	Select Cut	1998	2	1	2	4	3	QULY	20	0	1	1	0
Bayou Meto WMA	150	5	252	3	2009-05-28	07:34:00	2	Osborn	Select Cut	1998	2	1	2	4	3	QULY	30	0	2	0	1
Bayou Meto WMA	150	5	252	3	2009-05-28	07:34:00	2	Osborn	Select Cut	1998	2	1	2	4	3	QUNU	10	0	0	0	1
Bayou Meto WMA	150	5	252	3	2009-05-28	07:34:00	2	Osborn	Select Cut	1998	2	1	2	4	3	ULAM	10	1	0	0	0
Bayou Meto WMA	150	5	252	4	2009-05-28	08:12:00	1	Osborn	Select Cut	1998	3	1	2	4	3	SNAG	20	0	1	1	0
Bayou Meto WMA	150	5	252	4	2009-05-28	08:12:00	1	Osborn	Select Cut	1998	1	1	2	4	3	QUSH	10	0	0	1	0
Bayou Meto WMA	150	5	252	4	2009-05-28	08:12:00	2	Osborn	Select Cut	1998	1	1	2	4	3	FRPE	10	1	0	0	0
Bayou Meto WMA	150	5	252	4	2009-05-28	08:12:00	2	Osborn	Select Cut	1998	1	1	2	4	3	QULY	30	0	3	0	0
Bayou Meto WMA	150	5	252	4	2009-05-28	08:12:00	2	Osborn	Select Cut	1998	1	1	2	4	3	QULY	60	1	0	5	0
Bayou Meto WMA	150	5	252	4	2009-05-28	08:12:00	2	Osborn	Select Cut	1998	1	1	2	4	3	QUPH	10	0	1	0	0
Bayou Meto WMA	150	5	252	4	2009-05-28	08:12:00	2	Osborn	Select Cut	1998	1	1	2	4	3	ULAM	10	1	0	0	0
Bayou Meto WMA	150	5	252	4	2009-05-28	08:12:00	2	Osborn	Select Cut	1998	1	1	2	4	3	ULCR	10	1	0	0	0
Bayou Meto WMA	150	5	252	5	2009-05-28	08:37:00	1	Osborn	Select Cut	1998	2	1	2	4	3	SNAG	10	1	0	0	0
Bayou Meto WMA	150	5	252	5	2009-05-28	08:37:00	1	Osborn	Select Cut	1998	1	1	2	4	3	CATO	10	1	0	0	0
Bayou Meto WMA	150	5	252	5	2009-05-28	08:37:00	1	Osborn	Select Cut	1998	1	1	2	4	3	QUPH	10	0	1	0	0
Bayou Meto WMA	150	5	252	5	2009-05-28	08:37:00	1	Osborn	Select Cut	1998	1	1	2	4	3	QUSH	10	0	1	0	0
Bayou Meto WMA	150	5	252	5	2009-05-28	08:37:00	2	Osborn	Select Cut	1998	1	1	2	4	3	SNAG	10	0	0	1	0
Bayou Meto WMA	150	5	252	5	2009-05-28	08:37:00	2	Osborn	Select Cut	1998	1	1	2	4	3	CATO	20	2	0	0	0
Bayou Meto WMA	150	5	252	5	2009-05-28	08:37:00	2	Osborn	Select Cut	1998	1	1	2	4	3	QULY	30	1	1	1	0
Bayou Meto WMA	150	5	252	5	2009-05-28	08:37:00	2	Osborn	Select Cut	1998	1	1	2	4	3	QUPH	70	1	0	6	0
Bayou Meto WMA	150	5	252	6	2009-05-28	09:38:00	1	Osborn	Select Cut	1998	4	2	4	3	3	QUMI	40	0	2	2	0
Bayou Meto WMA	150	5	252	6	2009-05-28	09:38:00	1	Osborn	Select Cut	1998	4	2	4	4	3	QUSH	30	0	2	1	0
Bayou Meto WMA	150	5	252	6	2009-05-28	09:38:00	2	Osborn	Select Cut	1998	4	2	4	3	3	SNAG	10	0	1	0	0
Bayou Meto WMA	150	5	252	6	2009-05-28	09:38:00	2	Osborn	Select Cut	1998	4	2	4	3	3	CATO	30	2	1	0	0
Bayou Meto WMA	150	5	252	6	2009-05-28	09:38:00	2	Osborn	Select Cut	1998	4	2	4	3	3	LIST	30	0	3	0	0
Bayou Meto WMA	150	5	252	6	2009-05-28	09:38:00	2	Osborn	Select Cut	1998	4	2	4	3	3	QUMI	10	0	1	0	0
Bayou Meto WMA	150	5	252	6	2009-05-28	09:38:00	2	Osborn	Select Cut	1998	4	2	4	3	3	QUPA	20	0	1	1	0
Bayou Meto WMA	150	5	252	6	2009-05-28	09:38:00	2	Osborn	Select Cut	1998	4	2	4	3	3	QUPH	20	0	2	0	0
Bayou Meto WMA	150	5	252	6	2009-05-28	09:38:00	2	Osborn	Select Cut	1998	4	2	4	3	3	QUSH	20	0	0	2	0
Bayou Meto WMA	163	2	240	1	2009-06-14	06:41:00	1	Osborn	Select Cut	1998	1	1	3	4	3	QUNU	30	0	1	2	0
Bayou Meto WMA	163	2	240	1	2009-06-14	06:41:00	1	Osborn	Select Cut	1998	1	1	2	4	3	ULCR	10	0	1	0	0
Bayou Meto WMA	163	2	240	1	2009-06-14	06:41:00	2	Osborn	Select Cut	1998	1	1	2	4	3	CATO	20	0	2	0	0
Bayou Meto WMA	163	2	240	1	2009-06-14	06:41:00	2	Osborn	Select Cut	1998	1	1	2	4	3	FRPE	10	0	1	0	0
Bayou Meto WMA	163	2	240	1	2009-06-14	06:41:00	2	Osborn	Select Cut	1998	1	1	2	4	3	GLTR	20	0	2	0	0
Bayou Meto WMA	163	2	240	1	2009-06-14	06:41:00	2	Osborn	Select Cut	1998	1	1	2	4	3	QUNU	10	0	0	1	0
Bayou Meto WMA	163	2	240	1	2009-06-14	06:41:00	2	Osborn	Select Cut	1998	1	1	2	4	3	QUPH	10	0	1	0	0
Bayou Meto WMA	163	2	240	1	2009-06-14	06:41:00	2	Osborn	Select Cut	1998	1	1	2	4	3	ULCR	10	0	1	0	0
Bayou Meto WMA	163	2	240	2	2009-06-14	07:11:00	1	Osborn	Select Cut	1998	3	3	2	4	3	SNAG	10	0	1	0	0
Bayou Meto WMA	163	2	240	2	2009-06-14	07:11:00	1	Osborn	Select Cut	1998	3	3	2	4	3	CATO	30	0	3	0	0
Bayou Meto WMA	163	2	240	2	2009-06-14	07:11:00	1	Osborn	Select Cut	1998	3	3	2	4	3	QULY	30	0	2	1	0
Bayou Meto WMA	163	2	240	2	2009-06-14	07:11:00	1	Osborn	Select Cut	1998	2	2	2	4	4	QUPH	10	0	0	1	0
Bayou Meto WMA	163	2	240	2	2009-06-14	07:11:00	2	Osborn	Select Cut	1998	3	3	2	4	3	FRPE	30	0	2	1	0
Bayou Meto WMA	163	2	240	2	2009-06-14	07:11:00	2	Osborn	Select Cut	1998	3	3	2	4	3	QULA	10	0	0	1	0
Bayou Meto WMA	163	2	240	2	2009-06-14	07:11:00	2	Osborn	Select Cut	1998	3	3	2	4	3	QUNU	0	0	0	0	0
Bayou Meto WMA	163	2	240	2	2009-06-14	07:11:00	2	Osborn	Select Cut	1998	3	3	2	4	3	QUPH	10	0	1	0	0
Bayou Meto WMA	163	2	240	2	2009-06-14	07:11:00	2	Osborn	Select Cut	1998	3	3	2	4	3	QUSH	10	0	0	1	0
Bayou Meto WMA	163	2	240	3	2009-06-14	07:40:00	1	Osborn	Select Cut	1998	1	1	2	4	4	CAIL	10	0	1	0	0
Bayou Meto WMA	163	2	240	3	2009-06-14	07:40:00	1	Osborn	Select Cut	1998	1	1	2	4	4	CELA	30	1	2	0	0
Bayou Meto WMA	163	2	240	3	2009-06-14	07:40:00	1	Osborn	Select Cut	1998	3	1	2	4	3	FRPE	40	1	2	1	0
Bayou Meto WMA	163	2	240	3	2009-06-14	07:40:00	1	Osborn	Select Cut	1998	1	1	2	4	4	LIST	10	0	1	0	0
Bayou Meto WMA	163	2	240	3	2009-06-14	07:40:00	2	Osborn	Select Cut	1998	1	1	2	4	4	SNAG	20	2	0	0	0
Bayou Meto WMA	163	2	240	3	2009-06-14	07:40:00	2	Osborn	Select Cut	1998	1	1	2	4	4	FRPE	30	0	3	0	0
Bayou Meto WMA	163	2	240	3	2009-06-14	07:40:00	2	Osborn	Select Cut	1998	1	1	2	4	4	QULY	30	0	3	0	0
Bayou Meto WMA	163	2	240	3	2009-06-14	07:40:00	2	Osborn	Select Cut	1998	1	1	2	4	4	QUPH	10	0	1	0	0
Bayou Meto WMA	163	2	240	3	2009-06-14	07:40:00	2	Osborn	Select Cut	1998	1	1	2	4	4	QUPH	20	0	2	0	0
Bayou Meto WMA	163	2	240	3	2009-06-14	07:40:00	2	Osborn	Select Cut	1998	1	1	2	4	4	ULAM	10	0	1	0	0
Bayou Meto WMA	163	2	240	4	2009-06-14	08:02:00	1	Osborn	Select Cut	1998	2	1	2	4	3	QULY	20	0	0	2	0
Bayou Meto WMA	163	2	240	4	2009-06-14	08:02:00	1	Osborn	Select Cut	1998	1	1	2	4	3	QUPH	20	0	0	2	0
Bayou Meto WMA	163	2	240	4	2009-06-14	08:02:00	2	Osborn	Select Cut	1998	1	1	2	4	3	CATO	10	0	1	0	0
Bayou Meto WMA	163	2	240	4	2009-06-14	08:02:00	2	Osborn	Select Cut	1998	1	1	2	4	3	FRPE	20	1	1	0	0
Bayou Meto WMA	163	2	240	4	2009-06-14	08:02:00	2	Osborn	Select Cut	1998	1	1	2	4	3	QULY	10	0	0	1	0
Bayou Meto WMA	163	2	240	4	2009-06-14	08:02:00	2	Osborn	Select Cut	1998	1	1	2	4	3	QUPH	10	0	0	1	0
Bayou Meto WMA	163	2	240	4	2009-06-14	08:02:00	2	Osborn	Select Cut	1998	1	1	2	4	3	ULCR	20	1	1	0	0
Bayou Meto WMA	163	2	240	4	2009-06-14	08:02:00	2	Osborn	Select Cut	1998	1	1	2	4	3	ULCR	20	0	2	0	0
Bayou Meto WMA	163	2	240	5	2009-06-14	08:33:00	1	Osborn	Select Cut	1998	1	1	2	4	4	QULY	20	0	2	0	0
Bayou Meto WMA	163	2	240	5	2009-06-14	08:33:00	1	Osborn	Select Cut	1998	1	1	2	4	3	QUPH	10	0	0	1	0
Bayou Meto WMA	163	2	240	5	2009-06-14	08:33:00	1	Osborn	Select Cut	1998	1	1	2	4	4	ULAM	10	1	0	0	0
Bayou Meto WMA	163	2	240	5	2009-06-14	08:33:00	2	Osborn	Select Cut	1998	1	1	2	4	4	QULY	50	0	2	3	0
Bayou Meto WMA	163	2	240	5	2009-06-14	08:33:00	2	Osborn	Select Cut	1998	1	1	2	4	4	QUPH	20	0	1	1	0
Bayou Meto WMA	163	2	240	5	2009-06-14	08:33:00	2	Osborn	Select Cut	1998	1	1	2	4	4	ULCR	60	6	0	0	0
Bayou Meto WMA	163	2	240	5	2009-06-14	08:33:00	2	Osborn	Select Cut	1998	1	1	2	4	4	ULCR	10	0	1	0	0
Bayou Meto WMA	163	2	240	6	2009-06-14	09:03:00	1	Osborn	Select Cut	1998	2	1	3	4	3	CELA	20	1	1	0	0
Bayou Meto WMA	163	2	240	6	2009-06-14	09:03:00	1	Osborn	Select Cut	1998	2	1	4	4	3	QULY	10	0	0	1	0
Bayou Meto WMA	163	2	240	6	2009-06-14	09:03:00	1	Osborn	Select Cut	1998	2	1	3	4	3	QUPH	20	0	2	0	0
Bayou Meto WMA	163	2	240	6	2009-06-14	09:03:00	1	Osborn	Select Cut	1998	2	1	3	4	3	ULCR	10	0	1	0	0
Bayou Meto WMA	163	2	240	6	2009-06-14	09:03:00	2	Osborn	Select Cut	1998	2	1	3	4	3	CELA	10	1	0	0	0
Bayou Meto WMA	163	2	240	6	2009-06-14	09:03:00	2	Osborn	Select Cut	1998	2	1	3	4	3	FRPE	10	0	1	0	0
Bayou Meto WMA	163	2	240	6	2009-06-14	09:03:00	2	Osborn	Select Cut	1998	2	1	3	4	3	QULY	20	0	2	0	0
Bayou Meto WMA	163	2	240	6	2009-06-14	09:03:00	2	Osborn	Select Cut	1998	2	1	3	4	3	QUNU	20	0	1	1	0
Bayou Meto WMA	163	2	240	6	2009-06-14	09:03:00	2	Osborn	Select Cut	1998	2	1	3	4	3	QUPH	20	0	2	0	0
Bayou Meto WMA	163	2	240	6	2009-06-14	09:03:00	2	Osborn	Select Cut	1998	2	1	3	4	3	ULCR	20	1	1	0	0
Bayou Meto WMA	182	1	234	1	2009-06-13	06:14:00	1	Osborn	Select Cut	1998	4	1	4	4	2	SNAG	20	0	2	0	0
Bayou Meto WMA	182	1	234	1	2009-06-13	06:14:00	1	Osborn	Select Cut	1998	4	1	4	4	2	FRPE	10	1	0	0	0
Bayou Meto WMA	182	1	234	1	2009-06-13	06:14:00	1	Osborn	Select Cut	1998	2	1	4	4	3	QUNU	40	0	3	1	0
Bayou Meto WMA	182	1	234	1	2009-06-13	06:14:00	2	Osborn	Select Cut	1998	4	1	4	4	2	CELA	30	2	1	0	0
Bayou Meto WMA	182	1	234	1	2009-06-13	06:14:00	2	Osborn	Select Cut	1998	4	1	4	4	2	CELA	10	0	1	0	0
Bayou Meto WMA	182	1	234	1	2009-06-13	06:14:00	2	Osborn	Select Cut	1998	4	1	4	4	2	QUPH	20	0	0	2	0
Bayou Meto WMA	182	1	234	2	2009-06-13	06:48:00	1	Osborn	Select Cut	1998	3	1	4	4	2	SNAG	0	0	0	0	0
Bayou Meto WMA	182	1	234	2	2009-06-13	06:48:00	1	Osborn	Select Cut	1998	4	1	4	4	3	QUPH	50	0	1	4	0
Bayou Meto WMA	182	1	234	2	2009-06-13	06:48:00	2	Osborn	Select Cut	1998	3	1	4	4	2	CATO	20	0	2	0	0
Bayou Meto WMA	182	1	234	2	2009-06-13	06:48:00	2	Osborn	Select Cut	1998	3	1	4	4	2	QULY	20	0	1	1	0
Bayou Meto WMA	182	1	234	2	2009-06-13	06:48:00	2	Osborn	Select Cut	1998	3	1	4	4	2	QUPH	10	0	0	1	0
Bayou Meto WMA	182	1	234	2	2009-06-13	06:48:00	2	Osborn	Select Cut	1998	3	1	4	4	2	ULAM	10	0	1	0	0
Bayou Meto WMA	182	1	234	2	2009-06-13	06:48:00	2	Osborn	Select Cut	1998	3	1	4	4	2	ULCR	20	1	1	0	0
Bayou Meto WMA	182	1	234	3	2009-06-13	07:16:00	1	Osborn	Select Cut	1998	1	1	4	4	2	SNAG	20	2	0	0	0
Bayou Meto WMA	182	1	234	3	2009-06-13	07:16:00	1	Osborn	Select Cut	1998	1	1	2	4	3	QULY	10	0	0	1	0
Bayou Meto WMA	182	1	234	3	2009-06-13	07:16:00	1	Osborn	Select Cut	1998	1	1	2	4	3	QUPH	50	1	4	0	0
Bayou Meto WMA	182	1	234	3	2009-06-13	07:16:00	2	Osborn	Select Cut	1998	1	1	2	4	3	CELA	10	0	1	0	0
Bayou Meto WMA	182	1	234	3	2009-06-13	07:16:00	2	Osborn	Select Cut	1998	1	1	2	4	3	QULY	20	0	2	0	0
Bayou Meto WMA	182	1	234	3	2009-06-13	07:16:00	2	Osborn	Select Cut	1998	1	1	2	4	3	QUPH	20	0	1	1	0
Bayou Meto WMA	182	1	234	3	2009-06-13	07:16:00	2	Osborn	Select Cut	1998	1	1	2	4	3	ULCR	10	0	1	0	0
Bayou Meto WMA	182	1	234	4	2009-06-13	08:44:00	1	Osborn	Select Cut	1998	1	1	3	4	3	CELA	20	1	1	0	0
Bayou Meto WMA	182	1	234	4	2009-06-13	08:44:00	1	Osborn	Select Cut	1998	2	1	3	4	3	QULY	10	0	1	0	0
Bayou Meto WMA	182	1	234	4	2009-06-13	08:44:00	1	Osborn	Select Cut	1998	2	1	3	4	3	QUNU	10	0	1	0	0
Bayou Meto WMA	182	1	234	4	2009-06-13	08:44:00	1	Osborn	Select Cut	1998	2	1	3	4	3	ULCR	40	4	0	0	0
Bayou Meto WMA	182	1	234	4	2009-06-13	08:44:00	2	Osborn	Select Cut	1998	2	1	3	4	3	CELA	40	1	3	0	0
Bayou Meto WMA	182	1	234	4	2009-06-13	08:44:00	2	Osborn	Select Cut	1998	2	1	3	4	3	FRPE	10	0	1	0	0
Bayou Meto WMA	182	1	234	4	2009-06-13	08:44:00	2	Osborn	Select Cut	1998	2	1	3	4	3	FRPE	40	0	4	0	0
Bayou Meto WMA	182	1	234	4	2009-06-13	08:44:00	2	Osborn	Select Cut	1998	2	1	3	4	3	ULAM	20	1	1	0	0
Bayou Meto WMA	182	1	234	4	2009-06-13	08:44:00	2	Osborn	Select Cut	1998	2	1	3	4	3	ULCR	20	2	0	0	0
Bayou Meto WMA	182	1	234	5	2009-06-13	09:23:00	1	Osborn	Select Cut	1998	3	1	3	4	3	FRPE	50	0	5	0	0
Bayou Meto WMA	182	1	234	5	2009-06-13	09:23:00	1	Osborn	Select Cut	1998	2	1	4	4	3	QUPH	20	0	1	1	0
Bayou Meto WMA	182	1	234	5	2009-06-13	09:23:00	2	Osborn	Select Cut	1998	2	1	4	4	3	CELA	10	1	0	0	0
Bayou Meto WMA	182	1	234	5	2009-06-13	09:23:00	2	Osborn	Select Cut	1998	2	1	4	4	3	QULY	10	0	1	0	0
Bayou Meto WMA	182	1	234	5	2009-06-13	09:23:00	2	Osborn	Select Cut	1998	2	1	4	4	3	ULCR	80	1	6	1	0
Bayou Meto WMA	182	1	234	6	2009-06-13	09:49:00	1	Osborn	Select Cut	1998	2	1	4	4	3	CELA	20	1	1	0	0
Bayou Meto WMA	182	1	234	6	2009-06-13	09:49:00	1	Osborn	Select Cut	1998	1	1	3	4	3	FRPE	10	1	0	0	0
Bayou Meto WMA	182	1	234	6	2009-06-13	09:49:00	1	Osborn	Select Cut	1998	1	1	3	4	3	ULAM	10	1	0	0	0
Bayou Meto WMA	182	1	234	6	2009-06-13	09:49:00	2	Osborn	Select Cut	1998	1	1	3	4	3	QULY	30	0	1	2	0
Bayou Meto WMA	182	1	234	6	2009-06-13	09:49:00	2	Osborn	Select Cut	1998	1	1	3	4	3	QULY	30	0	1	2	0
Bayou Meto WMA	182	1	234	6	2009-06-13	09:49:00	2	Osborn	Select Cut	1998	1	1	3	4	3	ULCR	40	1	3	0	0
Bayou Meto WMA	Control	0	246	1	2009-06-02	06:17:00	1	Osborn	Control	0	3	1	2	3	4	QUNU	20	0	1	1	0
Bayou Meto WMA	Control	0	246	1	2009-06-02	06:17:00	1	Osborn	Control	0	2	1	3	4	4	QUPH	30	0	2	1	0
Bayou Meto WMA	Control	0	246	1	2009-06-02	06:17:00	1	Osborn	Control	0	3	1	2	3	4	ULCR	0	0	0	0	0
Bayou Meto WMA	Control	0	246	1	2009-06-02	06:17:00	2	Osborn	Control	0	3	1	2	3	4	QULY	50	0	5	0	0
Bayou Meto WMA	Control	0	246	1	2009-06-02	06:17:00	2	Osborn	Control	0	3	1	2	3	4	QULY	30	0	2	1	0
Bayou Meto WMA	Control	0	246	1	2009-06-02	06:17:00	2	Osborn	Control	0	3	1	2	3	4	QUPH	60	0	2	4	0
Bayou Meto WMA	Control	0	246	2	2009-06-02	06:54:00	1	Osborn	Control	0	1	1	3	4	3	CATO	20	1	0	1	0
Bayou Meto WMA	Control	0	246	2	2009-06-02	06:54:00	1	Osborn	Control	0	1	1	3	4	3	QULY	10	0	1	0	0
Bayou Meto WMA	Control	0	246	2	2009-06-02	06:54:00	1	Osborn	Control	0	2	1	3	4	3	ULCR	10	0	1	0	0
Bayou Meto WMA	Control	0	246	2	2009-06-02	06:54:00	2	Osborn	Control	0	1	1	3	4	3	SNAG	20	0	0	2	0
Bayou Meto WMA	Control	0	246	2	2009-06-02	06:54:00	2	Osborn	Control	0	1	1	3	4	3	CATO	10	1	0	0	0
Bayou Meto WMA	Control	0	246	2	2009-06-02	06:54:00	2	Osborn	Control	0	1	1	3	4	3	FRPE	10	1	0	0	0
Bayou Meto WMA	Control	0	246	2	2009-06-02	06:54:00	2	Osborn	Control	0	1	1	3	4	3	QUNU	10	0	0	1	0
Bayou Meto WMA	Control	0	246	2	2009-06-02	06:54:00	2	Osborn	Control	0	1	1	3	4	3	QUPH	50	0	4	1	0
Bayou Meto WMA	Control	0	246	2	2009-06-02	06:54:00	2	Osborn	Control	0	1	1	3	4	3	QUPH	50	0	1	4	0
Bayou Meto WMA	Control	0	246	2	2009-06-02	06:54:00	2	Osborn	Control	0	1	1	3	4	3	ULCR	20	1	1	0	0
Bayou Meto WMA	Control	0	246	3	2009-06-02	07:35:00	1	Osborn	Control	0	3	1	3	4	3	SNAG	10	0	0	1	0
Bayou Meto WMA	Control	0	246	3	2009-06-02	07:35:00	1	Osborn	Control	0	3	1	3	4	3	LIST	30	0	3	0	0
Bayou Meto WMA	Control	0	246	3	2009-06-02	07:35:00	1	Osborn	Control	0	4	1	4	4	3	NYSY	10	1	0	0	0
Bayou Meto WMA	Control	0	246	3	2009-06-02	07:35:00	1	Osborn	Control	0	3	1	3	4	3	QUAL	10	0	0	1	0
Bayou Meto WMA	Control	0	246	3	2009-06-02	07:35:00	1	Osborn	Control	0	3	1	3	4	3	QUNU	40	0	0	4	0
Bayou Meto WMA	Control	0	246	3	2009-06-02	07:35:00	2	Osborn	Control	0	3	1	3	4	3	SNAG	10	0	1	0	0
Bayou Meto WMA	Control	0	246	3	2009-06-02	07:35:00	2	Osborn	Control	0	3	1	3	4	3	CATO	20	2	0	0	0
Bayou Meto WMA	Control	0	246	3	2009-06-02	07:35:00	2	Osborn	Control	0	3	1	3	4	3	CATO	20	2	0	0	0
Bayou Meto WMA	Control	0	246	3	2009-06-02	07:35:00	2	Osborn	Control	0	3	1	3	4	3	LIST	20	0	2	0	0
Bayou Meto WMA	Control	0	246	3	2009-06-02	07:35:00	2	Osborn	Control	0	3	1	3	4	3	QULY	10	0	0	1	0
Bayou Meto WMA	Control	0	246	3	2009-06-02	07:35:00	2	Osborn	Control	0	3	1	3	4	3	QUNI	10	0	0	1	0
Bayou Meto WMA	Control	0	246	3	2009-06-02	07:35:00	2	Osborn	Control	0	3	1	3	4	3	QUNU	20	0	0	2	0
Bayou Meto WMA	Control	0	246	4	2009-06-02	08:13:00	1	Osborn	Control	0	3	1	3	4	4	SNAG	20	0	1	1	0
Bayou Meto WMA	Control	0	246	4	2009-06-02	08:13:00	1	Osborn	Control	0	2	1	2	4	4	QULY	50	0	1	3	1
Bayou Meto WMA	Control	0	246	4	2009-06-02	08:13:00	1	Osborn	Control	0	3	1	3	4	4	ULCR	10	1	0	0	0
Bayou Meto WMA	Control	0	246	4	2009-06-02	08:13:00	2	Osborn	Control	0	3	1	3	4	4	SNAG	0	0	0	0	0
Bayou Meto WMA	Control	0	246	4	2009-06-02	08:13:00	2	Osborn	Control	0	3	1	3	4	4	LIST	10	0	1	0	0
Bayou Meto WMA	Control	0	246	4	2009-06-02	08:13:00	2	Osborn	Control	0	3	1	3	4	4	QUAL	10	0	0	1	0
Bayou Meto WMA	Control	0	246	4	2009-06-02	08:13:00	2	Osborn	Control	0	3	1	3	4	4	QUNI	30	0	1	2	0
Bayou Meto WMA	Control	0	246	4	2009-06-02	08:13:00	2	Osborn	Control	0	3	1	3	4	4	QUNU	10	0	0	1	0
Bayou Meto WMA	Control	0	246	4	2009-06-02	08:13:00	2	Osborn	Control	0	3	1	3	4	4	QUPH	30	0	1	2	0
Bayou Meto WMA	Control	0	246	4	2009-06-02	08:13:00	2	Osborn	Control	0	3	1	3	4	4	QUPH	20	0	2	0	0
Bayou Meto WMA	Control	0	246	5	2009-06-02	08:58:00	1	Osborn	Control	0	4	1	3	4	3	LIST	20	0	1	1	0
Bayou Meto WMA	Control	0	246	5	2009-06-02	08:58:00	1	Osborn	Control	0	2	1	3	4	3	QUAL	10	0	1	0	0
Bayou Meto WMA	Control	0	246	5	2009-06-02	08:58:00	1	Osborn	Control	0	2	1	3	4	3	QUNU	20	0	2	0	0
Bayou Meto WMA	Control	0	246	5	2009-06-02	08:58:00	2	Osborn	Control	0	2	1	3	4	3	SNAG	10	0	1	0	0
Bayou Meto WMA	Control	0	246	5	2009-06-02	08:58:00	2	Osborn	Control	0	2	1	3	4	3	CATO	10	0	1	0	0
Bayou Meto WMA	Control	0	246	5	2009-06-02	08:58:00	2	Osborn	Control	0	2	1	3	4	3	QULY	10	0	1	0	0
Bayou Meto WMA	Control	0	246	5	2009-06-02	08:58:00	2	Osborn	Control	0	2	1	3	4	3	QUNI	20	0	1	1	0
Bayou Meto WMA	Control	0	246	5	2009-06-02	08:58:00	2	Osborn	Control	0	2	1	3	4	3	QUNU	10	0	0	1	0
Bayou Meto WMA	Control	0	246	5	2009-06-02	08:58:00	2	Osborn	Control	0	2	1	3	4	3	QUPA	20	0	1	1	0
Bayou Meto WMA	Control	0	246	5	2009-06-02	08:58:00	2	Osborn	Control	0	2	1	3	4	3	QUPH	10	0	1	0	0
Bayou Meto WMA	Control	0	246	6	2009-06-02	09:43:00	1	Osborn	Control	0	3	1	2	3	4	CATO	10	0	1	0	0
Bayou Meto WMA	Control	0	246	6	2009-06-02	09:43:00	1	Osborn	Control	0	3	1	2	3	4	FRPE	10	0	0	1	0
Bayou Meto WMA	Control	0	246	6	2009-06-02	09:43:00	1	Osborn	Control	0	3	1	2	4	4	LIST	80	1	2	5	0
Bayou Meto WMA	Control	0	246	6	2009-06-02	09:43:00	1	Osborn	Control	0	3	1	2	3	4	NYSY	10	0	0	1	0
Bayou Meto WMA	Control	0	246	6	2009-06-02	09:43:00	1	Osborn	Control	0	3	1	2	3	4	QUMI	10	1	0	0	0
Bayou Meto WMA	Control	0	246	6	2009-06-02	09:43:00	1	Osborn	Control	0	3	1	2	3	4	QUNI	10	0	1	0	0
Bayou Meto WMA	Control	0	246	6	2009-06-02	09:43:00	1	Osborn	Control	0	3	1	2	3	4	QUPH	10	0	1	0	0
Bayou Meto WMA	Control	0	246	6	2009-06-02	09:43:00	2	Osborn	Control	0	3	1	2	3	4	SNAG	10	1	0	0	0
Bayou Meto WMA	Control	0	246	6	2009-06-02	09:43:00	2	Osborn	Control	0	3	1	2	3	4	CATO	10	0	1	0	0
Bayou Meto WMA	Control	0	246	6	2009-06-02	09:43:00	2	Osborn	Control	0	3	1	2	3	4	CATO	10	0	1	0	0
Bayou Meto WMA	Control	0	246	6	2009-06-02	09:43:00	2	Osborn	Control	0	3	1	2	3	4	LIST	30	0	3	0	0
Bayou Meto WMA	Control	0	246	6	2009-06-02	09:43:00	2	Osborn	Control	0	3	1	2	3	4	PLOC	10	0	1	0	0
Bayou Meto WMA	Control	0	246	6	2009-06-02	09:43:00	2	Osborn	Control	0	3	1	2	3	4	QUMI	10	0	0	1	0
Bayou Meto WMA	Control	0	246	6	2009-06-02	09:43:00	2	Osborn	Control	0	3	1	2	3	4	QUNU	30	0	1	2	0
Bayou Meto WMA	Control	0	246	6	2009-06-02	09:43:00	2	Osborn	Control	0	3	1	2	3	4	QUSH	20	0	2	0	0
Big Lake WMA	Big Lake	1	5	1	2007-06-12	08:59:00	1	Marcus	Thinned/Group Selection	2003	2	1	4	3	2	SNAG	20	0	2	0	0
Big Lake WMA	Big Lake	1	5	1	2007-06-12	08:59:00	1	Marcus	Thinned/Group Selection	2003	2	1	4	3	2	ACRU	10	0	1	0	0
Big Lake WMA	Big Lake	1	5	1	2007-06-12	08:59:00	1	Marcus	Thinned/Group Selection	2003	2	1	4	3	2	FRPE	10	0	0	1	0
Big Lake WMA	Big Lake	1	5	1	2007-06-12	08:59:00	1	Marcus	Thinned/Group Selection	2003	2	1	4	3	2	QULY	60	0	3	3	0
Big Lake WMA	Big Lake	1	5	1	2007-06-12	08:59:00	1	Marcus	Thinned/Group Selection	2003	2	1	4	3	2	QUNU	30	0	0	2	1
Big Lake WMA	Big Lake	1	5	1	2007-06-12	08:59:00	2	Marcus	Thinned/Group Selection	2003	2	1	4	3	2	SNAG	10	0	1	0	0
Big Lake WMA	Big Lake	1	5	1	2007-06-12	08:59:00	2	Marcus	Thinned/Group Selection	2003	2	1	4	3	2	CAAQ	10	0	1	0	0
Big Lake WMA	Big Lake	1	5	1	2007-06-12	08:59:00	2	Marcus	Thinned/Group Selection	2003	2	1	4	3	2	CELA	10	1	0	0	0
Big Lake WMA	Big Lake	1	5	1	2007-06-12	08:59:00	2	Marcus	Thinned/Group Selection	2003	2	1	4	3	2	FRPE	10	0	0	0	1
Big Lake WMA	Big Lake	1	5	1	2007-06-12	08:59:00	2	Marcus	Thinned/Group Selection	2003	2	1	4	3	2	QULY	60	0	4	2	0
Big Lake WMA	Big Lake	1	5	1	2007-06-12	08:59:00	2	Marcus	Thinned/Group Selection	2003	2	1	4	3	2	TADI	10	0	1	0	0
Big Lake WMA	Big Lake	1	5	1	2008-06-11	09:32:00	1	Foster	Thinned/Group Selection	2005	4	1	3	3	3	SNAG	10	1	0	0	0
Big Lake WMA	Big Lake	1	5	1	2008-06-11	09:32:00	1	Foster	Thinned/Group Selection	2005	4	1	3	3	3	QULY	50	0	0	2	3
Big Lake WMA	Big Lake	1	5	1	2008-06-11	09:32:00	1	Foster	Thinned/Group Selection	2005	4	1	3	3	3	QUNU	10	0	0	0	1
Big Lake WMA	Big Lake	1	5	1	2008-06-11	09:32:00	1	Foster	Thinned/Group Selection	2005	4	1	3	3	3	ULAM	10	0	1	0	0
Big Lake WMA	Big Lake	1	5	1	2008-06-11	09:32:00	2	Foster	Thinned/Group Selection	2005	4	1	4	3	4	ACRU	20	0	1	0	1
Big Lake WMA	Big Lake	1	5	1	2008-06-11	09:32:00	2	Foster	Thinned/Group Selection	2005	4	1	4	3	4	CELA	20	1	1	0	0
Big Lake WMA	Big Lake	1	5	1	2008-06-11	09:32:00	2	Foster	Thinned/Group Selection	2005	4	1	4	3	4	FRPE	40	1	1	1	1
Big Lake WMA	Big Lake	1	5	1	2008-06-11	09:32:00	2	Foster	Thinned/Group Selection	2005	4	1	4	3	4	QULY	30	0	2	1	0
Big Lake WMA	Big Lake	1	5	2	2007-06-12	08:27:00	1	Marcus	Thinned/Group Selection	2003	2	1	4	4	3	SNAG	10	0	0	1	0
Big Lake WMA	Big Lake	1	5	2	2007-06-12	08:27:00	1	Marcus	Thinned/Group Selection	2003	2	1	4	4	3	ACRU	10	1	0	0	0
Big Lake WMA	Big Lake	1	5	2	2007-06-12	08:27:00	1	Marcus	Thinned/Group Selection	2003	2	1	4	4	3	CELA	20	2	0	0	0
Big Lake WMA	Big Lake	1	5	2	2007-06-12	08:27:00	1	Marcus	Thinned/Group Selection	2003	2	1	4	4	3	FRPE	40	0	1	3	0
Big Lake WMA	Big Lake	1	5	2	2007-06-12	08:27:00	1	Marcus	Thinned/Group Selection	2003	2	1	4	4	3	QULY	20	0	0	1	1
Big Lake WMA	Big Lake	1	5	2	2007-06-12	08:27:00	1	Marcus	Thinned/Group Selection	2003	2	1	4	4	3	ULAM	10	1	0	0	0
Big Lake WMA	Big Lake	1	5	2	2007-06-12	08:27:00	2	Marcus	Thinned/Group Selection	2003	2	1	4	3	2	SNAG	10	1	0	0	0
Big Lake WMA	Big Lake	1	5	2	2007-06-12	08:27:00	2	Marcus	Thinned/Group Selection	2003	2	1	4	3	2	FRPE	40	0	0	4	0
Big Lake WMA	Big Lake	1	5	2	2007-06-12	08:27:00	2	Marcus	Thinned/Group Selection	2003	2	1	4	3	2	QULY	10	0	0	1	0
Big Lake WMA	Big Lake	1	5	2	2008-06-11	07:54:00	1	Foster	Thinned/Group Selection	2005	4	1	4	3	2	ACRU	10	0	1	0	0
Big Lake WMA	Big Lake	1	5	2	2008-06-11	07:54:00	1	Foster	Thinned/Group Selection	2005	4	1	4	3	2	CELA	10	0	0	0	1
Big Lake WMA	Big Lake	1	5	2	2008-06-11	07:54:00	1	Foster	Thinned/Group Selection	2005	4	1	4	3	2	FRPE	10	0	0	1	0
Big Lake WMA	Big Lake	1	5	2	2008-06-11	07:54:00	1	Foster	Thinned/Group Selection	2005	4	1	4	3	2	QULY	20	0	0	1	1
Big Lake WMA	Big Lake	1	5	2	2008-06-11	07:54:00	1	Foster	Thinned/Group Selection	2005	4	1	4	3	2	TADI	10	0	0	1	0
Big Lake WMA	Big Lake	1	5	2	2008-06-11	07:54:00	2	Foster	Thinned/Group Selection	2005	4	1	3	3	3	CARY	10	0	0	1	0
Big Lake WMA	Big Lake	1	5	2	2008-06-11	07:54:00	2	Foster	Thinned/Group Selection	2005	4	1	3	3	3	FRPE	30	0	0	3	0
Big Lake WMA	Big Lake	1	5	2	2008-06-11	07:54:00	2	Foster	Thinned/Group Selection	2005	4	1	3	3	3	NYSY	20	0	0	1	1
Big Lake WMA	Big Lake	1	5	2	2008-06-11	07:54:00	2	Foster	Thinned/Group Selection	2005	4	1	3	3	3	QULY	30	0	1	2	0
Big Lake WMA	Big Lake	1	5	2	2008-06-11	07:54:00	2	Foster	Thinned/Group Selection	2005	4	1	3	3	3	QUNU	10	0	1	0	0
Big Lake WMA	Big Lake	1	5	2	2008-06-11	07:54:00	2	Foster	Thinned/Group Selection	2005	4	1	3	3	3	ULAM	10	1	0	0	0
Big Lake WMA	Big Lake	1	5	3	2007-06-12	09:32:00	1	Marcus	Thinned/Group Selection	2003	2	1	4	2	2	CELA	10	1	0	0	0
Big Lake WMA	Big Lake	1	5	3	2007-06-12	09:32:00	1	Marcus	Thinned/Group Selection	2003	2	1	4	2	2	FRPE	10	0	0	1	0
Big Lake WMA	Big Lake	1	5	3	2007-06-12	09:32:00	2	Marcus	Thinned/Group Selection	2003	2	1	4	3	2	QULY	30	0	0	1	2
Big Lake WMA	Big Lake	1	5	3	2007-06-12	09:32:00	2	Marcus	Thinned/Group Selection	2003	2	1	4	3	2	QUNU	10	0	0	1	0
Big Lake WMA	Big Lake	1	5	3	2007-06-12	09:32:00	2	Marcus	Thinned/Group Selection	2003	2	1	4	3	2	TADI	10	0	0	1	0
Big Lake WMA	Big Lake	1	5	3	2008-06-11	08:26:00	1	Foster	Thinned/Group Selection	2005	4	1	4	3	2	ULCR	20	1	1	0	0
Big Lake WMA	Big Lake	1	5	3	2008-06-11	08:26:00	2	Foster	Thinned/Group Selection	2005	3	1	3	3	4	ACRU	10	0	1	0	0
Big Lake WMA	Big Lake	1	5	3	2008-06-11	08:26:00	2	Foster	Thinned/Group Selection	2005	3	1	3	3	4	CELA	10	0	0	1	0
Big Lake WMA	Big Lake	1	5	3	2008-06-11	08:26:00	2	Foster	Thinned/Group Selection	2005	3	1	3	3	4	FRPE	10	0	0	1	0
Big Lake WMA	Big Lake	1	5	3	2008-06-11	08:26:00	2	Foster	Thinned/Group Selection	2005	3	1	3	3	4	QULY	40	0	0	2	2
Big Lake WMA	Big Lake	1	5	3	2008-06-11	08:26:00	2	Foster	Thinned/Group Selection	2005	3	1	3	3	4	TADI	10	0	0	1	0
Big Lake WMA	Big Lake	1	5	4	2007-06-12	07:50:00	1	Marcus	Thinned/Group Selection	2003	2	1	4	2	2	SNAG	10	0	0	1	0
Big Lake WMA	Big Lake	1	5	4	2007-06-12	07:50:00	1	Marcus	Thinned/Group Selection	2003	2	1	4	2	2	ACRU	10	0	0	1	0
Big Lake WMA	Big Lake	1	5	4	2007-06-12	07:50:00	1	Marcus	Thinned/Group Selection	2003	2	1	4	2	2	CELA	10	0	0	1	0
Big Lake WMA	Big Lake	1	5	4	2007-06-12	07:50:00	1	Marcus	Thinned/Group Selection	2003	2	1	4	2	2	QULY	30	0	0	3	0
Big Lake WMA	Big Lake	1	5	4	2007-06-12	07:50:00	2	Marcus	Thinned/Group Selection	2003	2	1	4	3	2	SNAG	10	0	1	0	0
Big Lake WMA	Big Lake	1	5	4	2007-06-12	07:50:00	2	Marcus	Thinned/Group Selection	2003	2	1	4	3	2	FRPE	20	0	1	1	0
Big Lake WMA	Big Lake	1	5	4	2007-06-12	07:50:00	2	Marcus	Thinned/Group Selection	2003	2	1	4	3	2	QULY	70	0	4	3	0
Big Lake WMA	Big Lake	1	5	4	2008-06-11	08:11:00	1	Foster	Thinned/Group Selection	2005	4	1	4	3	3	ACRU	10	0	0	1	0
Big Lake WMA	Big Lake	1	5	4	2008-06-11	08:11:00	1	Foster	Thinned/Group Selection	2005	4	1	4	3	3	DIVI	10	0	1	0	0
Big Lake WMA	Big Lake	1	5	4	2008-06-11	08:11:00	1	Foster	Thinned/Group Selection	2005	4	1	4	3	3	QULY	20	0	0	0	2
Big Lake WMA	Big Lake	1	5	4	2008-06-11	08:11:00	2	Foster	Thinned/Group Selection	2005	4	1	3	3	3	SNAG	20	1	0	1	0
Big Lake WMA	Big Lake	1	5	4	2008-06-11	08:11:00	2	Foster	Thinned/Group Selection	2005	4	1	3	3	3	ACRU	10	1	0	0	0
Big Lake WMA	Big Lake	1	5	4	2008-06-11	08:11:00	2	Foster	Thinned/Group Selection	2005	4	1	3	3	3	FRPE	30	0	1	2	0
Big Lake WMA	Big Lake	1	5	4	2008-06-11	08:11:00	2	Foster	Thinned/Group Selection	2005	4	1	3	3	3	QULY	50	0	0	2	3
Big Lake WMA	Big Lake	1	5	4	2008-06-11	08:11:00	2	Foster	Thinned/Group Selection	2005	4	1	3	3	3	TADI	10	0	0	1	0
Big Lake WMA	Big Lake	1	5	5	2007-06-12	07:10:00	1	Marcus	Thinned/Group Selection	2003	2	1	4	3	2	ACRU	10	1	0	0	0
Big Lake WMA	Big Lake	1	5	5	2007-06-12	07:10:00	1	Marcus	Thinned/Group Selection	2003	2	1	4	3	2	CELA	10	1	0	0	0
Big Lake WMA	Big Lake	1	5	5	2007-06-12	07:10:00	1	Marcus	Thinned/Group Selection	2003	2	1	4	3	2	FRPE	10	0	1	0	0
Big Lake WMA	Big Lake	1	5	5	2007-06-12	07:10:00	1	Marcus	Thinned/Group Selection	2003	2	1	4	3	2	QULY	30	0	1	1	1
Big Lake WMA	Big Lake	1	5	5	2007-06-12	07:10:00	1	Marcus	Thinned/Group Selection	2003	2	1	4	3	2	ULRU	10	1	0	0	0
Big Lake WMA	Big Lake	1	5	5	2007-06-12	07:10:00	2	Marcus	Thinned/Group Selection	2003	2	1	4	3	3	CELA	10	1	0	0	0
Big Lake WMA	Big Lake	1	5	5	2007-06-12	07:10:00	2	Marcus	Thinned/Group Selection	2003	2	1	4	3	3	FRPE	10	1	0	0	0
Big Lake WMA	Big Lake	1	5	5	2007-06-12	07:10:00	2	Marcus	Thinned/Group Selection	2003	2	1	4	3	3	LIST	10	0	0	1	0
Big Lake WMA	Big Lake	1	5	5	2007-06-12	07:10:00	2	Marcus	Thinned/Group Selection	2003	2	1	4	3	3	QULY	70	0	1	6	0
Big Lake WMA	Big Lake	1	5	5	2007-06-12	07:10:00	2	Marcus	Thinned/Group Selection	2003	2	1	4	3	3	QUNU	20	0	0	1	1
Big Lake WMA	Big Lake	1	5	5	2007-06-12	07:10:00	2	Marcus	Thinned/Group Selection	2003	2	1	4	3	3	ULAM	10	0	0	1	0
Big Lake WMA	Big Lake	1	5	5	2008-06-11	09:03:00	1	Foster	Thinned/Group Selection	2005	4	1	4	3	3	ACRU	10	1	0	0	0
Big Lake WMA	Big Lake	1	5	5	2008-06-11	09:03:00	1	Foster	Thinned/Group Selection	2005	4	1	4	3	3	QULY	20	0	1	0	1
Big Lake WMA	Big Lake	1	5	5	2008-06-11	09:03:00	2	Foster	Thinned/Group Selection	2005	4	1	3	3	4	CELA	10	1	0	0	0
Big Lake WMA	Big Lake	1	5	5	2008-06-11	09:03:00	2	Foster	Thinned/Group Selection	2005	4	1	3	3	4	DIVI	20	0	1	0	1
Big Lake WMA	Big Lake	1	5	5	2008-06-11	09:03:00	2	Foster	Thinned/Group Selection	2005	4	1	3	3	4	FRPE	10	0	1	0	0
Big Lake WMA	Big Lake	1	5	5	2008-06-11	09:03:00	2	Foster	Thinned/Group Selection	2005	4	1	3	3	4	LIST	20	0	0	0	2
Big Lake WMA	Big Lake	1	5	5	2008-06-11	09:03:00	2	Foster	Thinned/Group Selection	2005	4	1	3	3	4	PODE	0	0	0	0	0
Big Lake WMA	Big Lake	1	5	5	2008-06-11	09:03:00	2	Foster	Thinned/Group Selection	2005	4	1	3	3	4	QULY	10	0	0	0	1
Big Lake WMA	Big Lake	1	5	6	2007-06-12	06:11:00	1	Marcus	Thinned/Group Selection	2003	2	1	4	3	2	ACRU	10	0	1	0	0
Big Lake WMA	Big Lake	1	5	6	2007-06-12	06:11:00	1	Marcus	Thinned/Group Selection	2003	2	1	4	3	2	CAAQ	10	0	1	0	0
Big Lake WMA	Big Lake	1	5	6	2007-06-12	06:11:00	1	Marcus	Thinned/Group Selection	2003	2	1	4	3	2	CELA	10	1	0	0	0
Big Lake WMA	Big Lake	1	5	6	2007-06-12	06:11:00	1	Marcus	Thinned/Group Selection	2003	2	1	4	3	2	FRPE	10	0	1	0	0
Big Lake WMA	Big Lake	1	5	6	2007-06-12	06:11:00	1	Marcus	Thinned/Group Selection	2003	2	1	4	3	2	QULY	30	0	0	2	1
Big Lake WMA	Big Lake	1	5	6	2007-06-12	06:11:00	1	Marcus	Thinned/Group Selection	2003	2	1	4	3	2	QUNU	10	0	0	1	0
Big Lake WMA	Big Lake	1	5	6	2007-06-12	06:11:00	1	Marcus	Thinned/Group Selection	2003	2	1	4	3	2	TADI	10	0	0	1	0
Big Lake WMA	Big Lake	1	5	6	2007-06-12	06:11:00	1	Marcus	Thinned/Group Selection	2003	2	1	4	3	2	ULRU	10	1	0	0	0
Big Lake WMA	Big Lake	1	5	6	2007-06-12	06:11:00	2	Marcus	Thinned/Group Selection	2003	2	1	4	3	2	SNAG	10	0	0	0	1
Big Lake WMA	Big Lake	1	5	6	2007-06-12	06:11:00	2	Marcus	Thinned/Group Selection	2003	2	1	4	3	2	ACRU	10	0	0	1	0
Big Lake WMA	Big Lake	1	5	6	2007-06-12	06:11:00	2	Marcus	Thinned/Group Selection	2003	2	1	4	3	2	CAAQ	10	0	1	0	0
Big Lake WMA	Big Lake	1	5	6	2007-06-12	06:11:00	2	Marcus	Thinned/Group Selection	2003	2	1	4	3	2	CELA	40	3	1	0	0
Big Lake WMA	Big Lake	1	5	6	2007-06-12	06:11:00	2	Marcus	Thinned/Group Selection	2003	2	1	4	3	2	FRPE	20	0	2	0	0
Big Lake WMA	Big Lake	1	5	6	2007-06-12	06:11:00	2	Marcus	Thinned/Group Selection	2003	2	1	4	3	2	QULY	10	0	0	1	0
Big Lake WMA	Big Lake	1	5	6	2007-06-12	06:11:00	2	Marcus	Thinned/Group Selection	2003	2	1	4	3	2	QUNU	10	0	0	0	1
Big Lake WMA	Big Lake	1	5	6	2007-06-12	06:11:00	2	Marcus	Thinned/Group Selection	2003	2	1	4	3	2	TADI	20	0	0	2	0
Big Lake WMA	Big Lake	1	5	6	2008-06-11	08:45:00	1	Foster	Thinned/Group Selection	2005	4	1	4	3	3	ACRU	10	0	1	0	0
Big Lake WMA	Big Lake	1	5	6	2008-06-11	08:45:00	1	Foster	Thinned/Group Selection	2005	4	1	4	3	3	CAIL	10	0	1	0	0
Big Lake WMA	Big Lake	1	5	6	2008-06-11	08:45:00	1	Foster	Thinned/Group Selection	2005	4	1	4	3	3	QULY	20	0	0	1	1
Big Lake WMA	Big Lake	1	5	6	2008-06-11	08:45:00	1	Foster	Thinned/Group Selection	2005	4	1	4	3	3	QUNU	10	0	0	0	1
Big Lake WMA	Big Lake	1	5	6	2008-06-11	08:45:00	1	Foster	Thinned/Group Selection	2005	4	1	4	3	3	ULAM	10	1	0	0	0
Big Lake WMA	Big Lake	1	5	6	2008-06-11	08:45:00	2	Foster	Thinned/Group Selection	2005	1	1	4	2	2	QULY	20	0	1	1	0
Big Lake WMA	Big Lake	1	5	6	2008-06-11	08:45:00	2	Foster	Thinned/Group Selection	2005	1	1	4	2	2	TADI	20	0	0	2	0
Big Lake WMA	Big Lake	2	1_5	1	2007-05-22	06:02:00	1	Marcus	Thinned	1991	1	1	3	3	4	ACNE	30	3	0	0	0
Big Lake WMA	Big Lake	2	1_5	1	2007-05-22	06:02:00	1	Marcus	Thinned	1991	1	1	3	3	4	ACRU	10	0	1	0	0
Big Lake WMA	Big Lake	2	1_5	1	2007-05-22	06:02:00	1	Marcus	Thinned	1991	1	1	3	3	4	CAAQ	10	0	1	0	0
Big Lake WMA	Big Lake	2	1_5	1	2007-05-22	06:02:00	1	Marcus	Thinned	1991	1	1	3	3	4	FRPE	40	0	3	1	0
Big Lake WMA	Big Lake	2	1_5	1	2007-05-22	06:02:00	1	Marcus	Thinned	1991	1	1	3	3	4	QULY	10	0	0	1	0
Big Lake WMA	Big Lake	2	1_5	1	2007-05-22	06:02:00	1	Marcus	Thinned	1991	1	1	3	3	4	TADI	30	0	2	1	0
Big Lake WMA	Big Lake	2	1_5	1	2007-05-22	06:02:00	2	Marcus	Thinned	1991	1	1	3	3	3	ACNE	10	0	1	0	0
Big Lake WMA	Big Lake	2	1_5	1	2007-05-22	06:02:00	2	Marcus	Thinned	1991	1	1	3	3	3	ACRU	10	0	1	0	0
Big Lake WMA	Big Lake	2	1_5	1	2007-05-22	06:02:00	2	Marcus	Thinned	1991	1	1	3	3	3	FRPE	50	0	2	2	1
Big Lake WMA	Big Lake	2	1_5	1	2007-05-22	06:02:00	2	Marcus	Thinned	1991	1	1	3	3	3	QULY	10	0	1	0	0
Big Lake WMA	Big Lake	2	1_5	1	2007-05-22	06:02:00	2	Marcus	Thinned	1991	1	1	3	3	3	QUPA	10	1	0	0	0
Big Lake WMA	Big Lake	2	1_5	1	2007-05-22	06:02:00	2	Marcus	Thinned	1991	1	1	3	3	3	TADI	10	0	0	1	0
Big Lake WMA	Big Lake	2	1_5	1	2008-06-20	07:32:00	1	Foster	Thinned	1991	2	1	3	4	3	SNAG	30	0	2	1	0
Big Lake WMA	Big Lake	2	1_5	1	2008-06-20	07:32:00	1	Foster	Thinned	1991	2	1	3	4	3	ACNE	10	1	0	0	0
Big Lake WMA	Big Lake	2	1_5	1	2008-06-20	07:32:00	1	Foster	Thinned	1991	2	1	3	4	3	ACRU	10	0	0	1	0
Big Lake WMA	Big Lake	2	1_5	1	2008-06-20	07:32:00	1	Foster	Thinned	1991	2	1	3	4	3	CELA	20	0	1	0	1
Big Lake WMA	Big Lake	2	1_5	1	2008-06-20	07:32:00	1	Foster	Thinned	1991	2	1	3	4	3	FRPE	80	0	1	6	1
Big Lake WMA	Big Lake	2	1_5	1	2008-06-20	07:32:00	1	Foster	Thinned	1991	2	1	3	4	3	QULY	10	0	0	0	1
Big Lake WMA	Big Lake	2	1_5	1	2008-06-20	07:32:00	1	Foster	Thinned	1991	2	1	3	4	3	TADI	20	0	0	2	0
Big Lake WMA	Big Lake	2	1_5	1	2008-06-20	07:32:00	1	Foster	Thinned	1991	2	1	3	4	3	TADI	30	0	0	3	0
Big Lake WMA	Big Lake	2	1_5	1	2008-06-20	07:32:00	2	Foster	Thinned	1991	1	1	3	4	4	SNAG	10	1	0	0	0
Big Lake WMA	Big Lake	2	1_5	1	2008-06-20	07:32:00	2	Foster	Thinned	1991	1	1	3	4	4	ACNE	30	1	2	0	0
Big Lake WMA	Big Lake	2	1_5	1	2008-06-20	07:32:00	2	Foster	Thinned	1991	1	1	3	4	4	ACRU	20	1	1	0	0
Big Lake WMA	Big Lake	2	1_5	1	2008-06-20	07:32:00	2	Foster	Thinned	1991	1	1	3	4	4	ACRU	10	0	1	0	0
Big Lake WMA	Big Lake	2	1_5	1	2008-06-20	07:32:00	2	Foster	Thinned	1991	1	1	3	4	4	FRPE	120	0	2	7	3
Big Lake WMA	Big Lake	2	1_5	1	2008-06-20	07:32:00	2	Foster	Thinned	1991	1	1	3	4	4	TADI	30	0	0	0	3
Big Lake WMA	Big Lake	2	1_5	2	2007-05-22	06:58:00	1	Marcus	Thinned	1991	1	1	4	3	3	FRPE	120	2	10	0	0
Big Lake WMA	Big Lake	2	1_5	2	2007-05-22	06:58:00	1	Marcus	Thinned	1991	1	1	4	3	3	QULY	10	0	1	0	0
Big Lake WMA	Big Lake	2	1_5	2	2007-05-22	06:58:00	1	Marcus	Thinned	1991	1	1	4	3	3	ULAM	10	1	0	0	0
Big Lake WMA	Big Lake	2	1_5	2	2007-05-22	06:58:00	2	Marcus	Thinned	1991	2	1	3	3	3	ACNE	30	2	1	0	0
Big Lake WMA	Big Lake	2	1_5	2	2007-05-22	06:58:00	2	Marcus	Thinned	1991	2	1	3	3	3	CELA	10	1	0	0	0
Big Lake WMA	Big Lake	2	1_5	2	2007-05-22	06:58:00	2	Marcus	Thinned	1991	2	1	3	3	3	FRPE	60	0	4	2	0
Big Lake WMA	Big Lake	2	1_5	2	2007-05-22	06:58:00	2	Marcus	Thinned	1991	2	1	3	3	3	MORU	10	1	0	0	0
Big Lake WMA	Big Lake	2	1_5	2	2007-05-22	06:58:00	2	Marcus	Thinned	1991	2	1	3	3	3	PODE	10	0	1	0	0
Big Lake WMA	Big Lake	2	1_5	2	2007-05-22	06:58:00	2	Marcus	Thinned	1991	2	1	3	3	3	QULY	10	0	0	1	0
Big Lake WMA	Big Lake	2	1_5	2	2008-06-20	07:46:00	1	Foster	Thinned	1991	3	1	4	3	3	ACNE	10	0	0	1	0
Big Lake WMA	Big Lake	2	1_5	2	2008-06-20	07:46:00	1	Foster	Thinned	1991	3	1	4	3	3	FRPE	140	0	6	7	1
Big Lake WMA	Big Lake	2	1_5	2	2008-06-20	07:46:00	1	Foster	Thinned	1991	3	1	4	3	3	QULY	10	0	0	1	0
Big Lake WMA	Big Lake	2	1_5	2	2008-06-20	07:46:00	1	Foster	Thinned	1991	3	1	4	3	3	TADI	10	0	0	1	0
Big Lake WMA	Big Lake	2	1_5	2	2008-06-20	07:46:00	2	Foster	Thinned	1991	2	1	3	4	3	SNAG	10	0	1	0	0
Big Lake WMA	Big Lake	2	1_5	2	2008-06-20	07:46:00	2	Foster	Thinned	1991	2	1	3	4	3	ACNE	70	4	1	0	2
Big Lake WMA	Big Lake	2	1_5	2	2008-06-20	07:46:00	2	Foster	Thinned	1991	2	1	3	4	3	CELA	10	0	0	0	1
Big Lake WMA	Big Lake	2	1_5	2	2008-06-20	07:46:00	2	Foster	Thinned	1991	2	1	3	4	3	FRPE	100	0	5	3	2
Big Lake WMA	Big Lake	2	1_5	2	2008-06-20	07:46:00	2	Foster	Thinned	1991	2	1	3	4	3	TADI	0	0	0	0	0
Big Lake WMA	Big Lake	2	1_5	3	2007-05-22	08:16:00	1	Marcus	Thinned	1991	2	1	3	3	3	ACNE	20	0	2	0	0
Big Lake WMA	Big Lake	2	1_5	3	2007-05-22	08:16:00	1	Marcus	Thinned	1991	2	1	3	3	3	FRPE	70	1	5	1	0
Big Lake WMA	Big Lake	2	1_5	3	2007-05-22	08:16:00	1	Marcus	Thinned	1991	2	1	3	3	3	TADI	120	1	5	5	1
Big Lake WMA	Big Lake	2	1_5	3	2007-05-22	08:16:00	2	Marcus	Thinned	1991	1	1	4	3	3	SNAG	10	0	1	0	0
Big Lake WMA	Big Lake	2	1_5	3	2007-05-22	08:16:00	2	Marcus	Thinned	1991	1	1	4	3	3	QULY	100	0	4	6	0
Big Lake WMA	Big Lake	2	1_5	3	2007-05-22	08:16:00	2	Marcus	Thinned	1991	1	1	4	3	3	TADI	10	0	1	0	0
Big Lake WMA	Big Lake	2	1_5	3	2008-06-20	08:00:00	1	Foster	Thinned	1991	3	1	3	3	3	ACNE	20	0	0	2	0
Big Lake WMA	Big Lake	2	1_5	3	2008-06-20	08:00:00	1	Foster	Thinned	1991	3	1	3	3	3	FRPE	60	0	2	3	1
Big Lake WMA	Big Lake	2	1_5	3	2008-06-20	08:00:00	1	Foster	Thinned	1991	3	1	3	3	3	TADI	120	1	2	2	7
Big Lake WMA	Big Lake	2	1_5	3	2008-06-20	08:00:00	2	Foster	Thinned	1991	4	1	4	4	3	SNAG	20	0	1	1	0
Big Lake WMA	Big Lake	2	1_5	3	2008-06-20	08:00:00	2	Foster	Thinned	1991	4	1	4	4	3	ACNE	20	0	2	0	0
Big Lake WMA	Big Lake	2	1_5	3	2008-06-20	08:00:00	2	Foster	Thinned	1991	4	1	4	4	3	FRPE	60	0	1	3	2
Big Lake WMA	Big Lake	2	1_5	3	2008-06-20	08:00:00	2	Foster	Thinned	1991	4	1	4	4	3	QULY	30	0	0	1	2
Big Lake WMA	Big Lake	2	1_5	3	2008-06-20	08:00:00	2	Foster	Thinned	1991	4	1	4	4	3	TADI	10	0	0	1	0
Big Lake WMA	Big Lake	2	1_5	4	2007-05-22	07:41:00	1	Marcus	Thinned	1991	2	1	3	4	3	SNAG	10	1	0	0	0
Big Lake WMA	Big Lake	2	1_5	4	2007-05-22	07:41:00	1	Marcus	Thinned	1991	2	1	3	4	3	ACNE	30	3	0	0	0
Big Lake WMA	Big Lake	2	1_5	4	2007-05-22	07:41:00	1	Marcus	Thinned	1991	2	1	3	4	3	FRPE	20	0	0	2	0
Big Lake WMA	Big Lake	2	1_5	4	2007-05-22	07:41:00	1	Marcus	Thinned	1991	2	1	3	4	3	QUPA	10	0	0	0	1
Big Lake WMA	Big Lake	2	1_5	4	2007-05-22	07:41:00	1	Marcus	Thinned	1991	2	1	3	4	3	TADI	30	0	0	2	1
Big Lake WMA	Big Lake	2	1_5	4	2007-05-22	07:41:00	2	Marcus	Thinned	1991	2	1	3	4	3	ACNE	50	0	5	0	0
Big Lake WMA	Big Lake	2	1_5	4	2007-05-22	07:41:00	2	Marcus	Thinned	1991	2	1	3	4	3	FRPE	70	0	5	2	0
Big Lake WMA	Big Lake	2	1_5	4	2008-06-20	07:16:00	1	Foster	Thinned	1991	3	1	4	4	3	SNAG	10	0	0	1	0
Big Lake WMA	Big Lake	2	1_5	4	2008-06-20	07:16:00	1	Foster	Thinned	1991	3	1	4	4	3	SNAG	20	0	0	1	1
Big Lake WMA	Big Lake	2	1_5	4	2008-06-20	07:16:00	1	Foster	Thinned	1991	3	1	4	4	3	ACRU	10	0	0	1	0
Big Lake WMA	Big Lake	2	1_5	4	2008-06-20	07:16:00	1	Foster	Thinned	1991	3	1	4	4	3	ACRU	10	0	0	1	0
Big Lake WMA	Big Lake	2	1_5	4	2008-06-20	07:16:00	1	Foster	Thinned	1991	3	1	4	4	3	FRPE	40	0	0	1	3
Big Lake WMA	Big Lake	2	1_5	4	2008-06-20	07:16:00	1	Foster	Thinned	1991	3	1	4	4	3	PLOC	10	0	0	0	1
Big Lake WMA	Big Lake	2	1_5	4	2008-06-20	07:16:00	1	Foster	Thinned	1991	3	1	4	4	3	QULY	40	0	1	1	2
Big Lake WMA	Big Lake	2	1_5	4	2008-06-20	07:16:00	1	Foster	Thinned	1991	3	1	4	4	3	TADI	40	0	0	0	4
Big Lake WMA	Big Lake	2	1_5	4	2008-06-20	07:16:00	2	Foster	Thinned	1991	3	1	4	4	3	SNAG	30	0	1	1	1
Big Lake WMA	Big Lake	2	1_5	4	2008-06-20	07:16:00	2	Foster	Thinned	1991	3	1	4	4	3	ACRU	20	0	0	1	1
Big Lake WMA	Big Lake	2	1_5	4	2008-06-20	07:16:00	2	Foster	Thinned	1991	3	1	4	4	3	FRPE	40	0	0	2	2
Big Lake WMA	Big Lake	2	1_5	4	2008-06-20	07:16:00	2	Foster	Thinned	1991	3	1	4	4	3	QULY	10	0	0	0	1
Big Lake WMA	Big Lake	2	1_5	4	2008-06-20	07:16:00	2	Foster	Thinned	1991	3	1	4	4	3	TADI	10	1	0	0	0
Big Lake WMA	Big Lake	2	1_5	5	2007-05-22	09:33:00	1	Marcus	Thinned	1991	2	1	3	3	3	ACRU	20	0	0	2	0
Big Lake WMA	Big Lake	2	1_5	5	2007-05-22	09:33:00	1	Marcus	Thinned	1991	2	1	3	3	3	CAAQ	50	0	5	0	0
Big Lake WMA	Big Lake	2	1_5	5	2007-05-22	09:33:00	1	Marcus	Thinned	1991	2	1	3	3	3	CELA	90	4	5	0	0
Big Lake WMA	Big Lake	2	1_5	5	2007-05-22	09:33:00	1	Marcus	Thinned	1991	2	1	3	3	3	FRPE	80	1	6	1	0
Big Lake WMA	Big Lake	2	1_5	5	2007-05-22	09:33:00	1	Marcus	Thinned	1991	2	1	3	3	3	QUPA	10	0	0	1	0
Big Lake WMA	Big Lake	2	1_5	5	2007-05-22	09:33:00	1	Marcus	Thinned	1991	2	1	3	3	3	TADI	10	1	0	0	0
Big Lake WMA	Big Lake	2	1_5	5	2007-05-22	09:33:00	2	Marcus	Thinned	1991	1	1	2	4	3	SNAG	10	0	1	0	0
Big Lake WMA	Big Lake	2	1_5	5	2007-05-22	09:33:00	2	Marcus	Thinned	1991	1	1	2	4	3	ACRU	10	1	0	0	0
Big Lake WMA	Big Lake	2	1_5	5	2007-05-22	09:33:00	2	Marcus	Thinned	1991	1	1	2	4	3	CELA	10	0	1	0	0
Big Lake WMA	Big Lake	2	1_5	5	2007-05-22	09:33:00	2	Marcus	Thinned	1991	1	1	2	4	3	FRPE	120	1	10	1	0
Big Lake WMA	Big Lake	2	1_5	5	2007-05-22	09:33:00	2	Marcus	Thinned	1991	1	1	2	4	3	PODE	30	0	0	2	1
Big Lake WMA	Big Lake	2	1_5	5	2008-06-20	07:02:00	1	Foster	Thinned	1991	2	1	2	4	4	SNAG	10	0	0	1	0
Big Lake WMA	Big Lake	2	1_5	5	2008-06-20	07:02:00	1	Foster	Thinned	1991	2	1	2	4	4	ACNE	10	0	1	0	0
Big Lake WMA	Big Lake	2	1_5	5	2008-06-20	07:02:00	1	Foster	Thinned	1991	2	1	2	4	4	ACRU	10	0	0	1	0
Big Lake WMA	Big Lake	2	1_5	5	2008-06-20	07:02:00	1	Foster	Thinned	1991	2	1	2	4	4	CELA	30	0	3	0	0
Big Lake WMA	Big Lake	2	1_5	5	2008-06-20	07:02:00	1	Foster	Thinned	1991	2	1	2	4	4	FRPE	100	0	7	2	1
Big Lake WMA	Big Lake	2	1_5	5	2008-06-20	07:02:00	1	Foster	Thinned	1991	2	1	2	4	4	QULY	10	0	0	1	0
Big Lake WMA	Big Lake	2	1_5	5	2008-06-20	07:02:00	1	Foster	Thinned	1991	2	1	2	4	4	QUNU	20	0	0	1	1
Big Lake WMA	Big Lake	2	1_5	5	2008-06-20	07:02:00	2	Foster	Thinned	1991	4	1	4	4	4	SNAG	10	0	0	1	0
Big Lake WMA	Big Lake	2	1_5	5	2008-06-20	07:02:00	2	Foster	Thinned	1991	4	1	4	4	4	ACRU	40	0	4	0	0
Big Lake WMA	Big Lake	2	1_5	5	2008-06-20	07:02:00	2	Foster	Thinned	1991	4	1	4	4	4	CAAQ	10	0	0	1	0
Big Lake WMA	Big Lake	2	1_5	5	2008-06-20	07:02:00	2	Foster	Thinned	1991	4	1	4	4	4	CATO	60	1	2	0	3
Big Lake WMA	Big Lake	2	1_5	5	2008-06-20	07:02:00	2	Foster	Thinned	1991	4	1	4	4	4	FRPE	40	0	2	0	2
Big Lake WMA	Big Lake	2	1_5	6	2007-05-22	09:00:00	1	Marcus	Thinned	1991	2	1	3	3	3	SNAG	20	0	2	0	0
Big Lake WMA	Big Lake	2	1_5	6	2007-05-22	09:00:00	1	Marcus	Thinned	1991	2	1	3	3	3	ACRU	10	0	0	1	0
Big Lake WMA	Big Lake	2	1_5	6	2007-05-22	09:00:00	1	Marcus	Thinned	1991	2	1	3	3	3	CELA	50	3	2	0	0
Big Lake WMA	Big Lake	2	1_5	6	2007-05-22	09:00:00	1	Marcus	Thinned	1991	2	1	3	3	3	FRPE	10	0	0	1	0
Big Lake WMA	Big Lake	2	1_5	6	2007-05-22	09:00:00	1	Marcus	Thinned	1991	2	1	3	3	3	QULY	30	0	0	3	0
Big Lake WMA	Big Lake	2	1_5	6	2007-05-22	09:00:00	1	Marcus	Thinned	1991	2	1	3	3	3	QUPA	10	0	0	1	0
Big Lake WMA	Big Lake	2	1_5	6	2007-05-22	09:00:00	2	Marcus	Thinned	1991	2	1	3	3	3	ACNE	10	1	0	0	0
Big Lake WMA	Big Lake	2	1_5	6	2007-05-22	09:00:00	2	Marcus	Thinned	1991	2	1	3	3	3	CELA	20	0	2	0	0
Big Lake WMA	Big Lake	2	1_5	6	2007-05-22	09:00:00	2	Marcus	Thinned	1991	2	1	3	3	3	FRPE	70	0	2	5	0
Big Lake WMA	Big Lake	2	1_5	6	2007-05-22	09:00:00	2	Marcus	Thinned	1991	2	1	3	3	3	TADI	30	0	0	2	1
Big Lake WMA	Big Lake	2	1_5	6	2008-06-20	08:16:00	1	Foster	Thinned	1991	4	1	4	4	4	SNAG	10	0	1	0	0
Big Lake WMA	Big Lake	2	1_5	6	2008-06-20	08:16:00	1	Foster	Thinned	1991	4	1	4	4	4	CELA	30	1	2	0	0
Big Lake WMA	Big Lake	2	1_5	6	2008-06-20	08:16:00	1	Foster	Thinned	1991	4	1	4	4	4	FRPE	30	0	0	0	3
Big Lake WMA	Big Lake	2	1_5	6	2008-06-20	08:16:00	1	Foster	Thinned	1991	4	1	4	4	4	QULA	40	0	1	0	3
Big Lake WMA	Big Lake	2	1_5	6	2008-06-20	08:16:00	1	Foster	Thinned	1991	4	1	4	4	4	QUNU	20	0	0	0	2
Big Lake WMA	Big Lake	2	1_5	6	2008-06-20	08:16:00	2	Foster	Thinned	1991	4	1	3	4	3	ACNE	10	0	0	0	1
Big Lake WMA	Big Lake	2	1_5	6	2008-06-20	08:16:00	2	Foster	Thinned	1991	4	1	3	4	3	ACRU	10	0	0	0	1
Big Lake WMA	Big Lake	2	1_5	6	2008-06-20	08:16:00	2	Foster	Thinned	1991	4	1	3	4	3	ACRU	30	1	0	2	0
Big Lake WMA	Big Lake	2	1_5	6	2008-06-20	08:16:00	2	Foster	Thinned	1991	4	1	3	4	3	FRPE	80	0	4	2	2
Big Lake WMA	Big Lake	2	1_5	6	2008-06-20	08:16:00	2	Foster	Thinned	1991	4	1	3	4	3	QUPA	10	0	0	0	1
Big Lake WMA	Big Lake	2	1_5	6	2008-06-20	08:16:00	2	Foster	Thinned	1991	4	1	3	4	3	TADI	30	0	0	1	2
Big Lake WMA	Big Lake	3	4_5	1	2007-06-07	08:47:00	1	Marcus	Thinned/Group Selection	2004	1	1	4	3	3	SNAG	20	1	1	0	0
Big Lake WMA	Big Lake	3	4_5	1	2007-06-07	08:47:00	1	Marcus	Thinned/Group Selection	2004	1	1	4	3	3	ACRU	10	0	1	0	0
Big Lake WMA	Big Lake	3	4_5	1	2007-06-07	08:47:00	1	Marcus	Thinned/Group Selection	2004	1	1	4	3	3	CAAQ	10	1	0	0	0
Big Lake WMA	Big Lake	3	4_5	1	2007-06-07	08:47:00	1	Marcus	Thinned/Group Selection	2004	1	1	4	3	3	CELA	10	1	0	0	0
Big Lake WMA	Big Lake	3	4_5	1	2007-06-07	08:47:00	1	Marcus	Thinned/Group Selection	2004	1	1	4	3	3	FRPE	60	1	5	0	0
Big Lake WMA	Big Lake	3	4_5	1	2007-06-07	08:47:00	1	Marcus	Thinned/Group Selection	2004	1	1	4	3	3	QULY	30	1	2	0	0
Big Lake WMA	Big Lake	3	4_5	1	2007-06-07	08:47:00	2	Marcus	Thinned/Group Selection	2004	1	1	4	3	2	SNAG	10	0	0	1	0
Big Lake WMA	Big Lake	3	4_5	1	2007-06-07	08:47:00	2	Marcus	Thinned/Group Selection	2004	1	1	4	3	2	ACRU	10	1	0	0	0
Big Lake WMA	Big Lake	3	4_5	1	2007-06-07	08:47:00	2	Marcus	Thinned/Group Selection	2004	1	1	4	3	2	CELA	10	0	1	0	0
Big Lake WMA	Big Lake	3	4_5	1	2007-06-07	08:47:00	2	Marcus	Thinned/Group Selection	2004	1	1	4	3	2	DIVI	20	1	1	0	0
Big Lake WMA	Big Lake	3	4_5	1	2007-06-07	08:47:00	2	Marcus	Thinned/Group Selection	2004	1	1	4	3	2	FRPE	20	0	2	0	0
Big Lake WMA	Big Lake	3	4_5	1	2007-06-07	08:47:00	2	Marcus	Thinned/Group Selection	2004	1	1	4	3	2	QULY	30	0	0	1	2
Big Lake WMA	Big Lake	3	4_5	1	2007-06-07	08:47:00	2	Marcus	Thinned/Group Selection	2004	1	1	4	3	2	TADI	10	0	0	1	0
Big Lake WMA	Big Lake	3	4_5	2	2007-06-07	08:16:00	1	Marcus	Thinned/Group Selection	2004	1	1	4	3	2	SNAG	10	0	0	1	0
Big Lake WMA	Big Lake	3	4_5	2	2007-06-07	08:16:00	1	Marcus	Thinned/Group Selection	2004	1	1	4	3	2	CELA	40	2	2	0	0
Big Lake WMA	Big Lake	3	4_5	2	2007-06-07	08:16:00	1	Marcus	Thinned/Group Selection	2004	1	1	4	3	2	FRPE	10	0	1	0	0
Big Lake WMA	Big Lake	3	4_5	2	2007-06-07	08:16:00	1	Marcus	Thinned/Group Selection	2004	1	1	4	3	2	QULY	20	0	0	2	0
Big Lake WMA	Big Lake	3	4_5	2	2007-06-07	08:16:00	1	Marcus	Thinned/Group Selection	2004	1	1	4	3	2	QUNU	10	0	0	1	0
Big Lake WMA	Big Lake	3	4_5	2	2007-06-07	08:16:00	1	Marcus	Thinned/Group Selection	2004	1	1	4	3	2	TADI	10	0	0	1	0
Big Lake WMA	Big Lake	3	4_5	2	2007-06-07	08:16:00	1	Marcus	Thinned/Group Selection	2004	1	1	4	3	2	ULRU	10	1	0	0	0
Big Lake WMA	Big Lake	3	4_5	2	2007-06-07	08:16:00	2	Marcus	Thinned/Group Selection	2004	1	1	4	3	2	CAAQ	10	0	1	0	0
Big Lake WMA	Big Lake	3	4_5	2	2007-06-07	08:16:00	2	Marcus	Thinned/Group Selection	2004	1	1	4	3	2	FRPE	10	0	1	0	0
Big Lake WMA	Big Lake	3	4_5	2	2007-06-07	08:16:00	2	Marcus	Thinned/Group Selection	2004	1	1	4	3	2	QULY	60	0	3	3	0
Big Lake WMA	Big Lake	3	4_5	2	2007-06-07	08:16:00	2	Marcus	Thinned/Group Selection	2004	1	1	4	3	2	QUNU	10	0	0	1	0
Big Lake WMA	Big Lake	3	4_5	2	2007-06-07	08:16:00	2	Marcus	Thinned/Group Selection	2004	1	1	4	3	2	TADI	30	0	3	0	0
Big Lake WMA	Big Lake	3	4_5	3	2007-06-07	07:45:00	1	Marcus	Thinned/Group Selection	2004	1	1	4	3	2	SNAG	10	0	0	1	0
Big Lake WMA	Big Lake	3	4_5	3	2007-06-07	07:45:00	1	Marcus	Thinned/Group Selection	2004	1	1	4	3	2	FRPE	20	1	1	0	0
Big Lake WMA	Big Lake	3	4_5	3	2007-06-07	07:45:00	1	Marcus	Thinned/Group Selection	2004	1	1	4	3	2	QULY	20	0	0	2	0
Big Lake WMA	Big Lake	3	4_5	3	2007-06-07	07:45:00	1	Marcus	Thinned/Group Selection	2004	1	1	4	3	2	ULRU	20	2	0	0	0
Big Lake WMA	Big Lake	3	4_5	3	2007-06-07	07:45:00	2	Marcus	Thinned/Group Selection	2004	1	1	4	3	2	CELA	10	1	0	0	0
Big Lake WMA	Big Lake	3	4_5	3	2007-06-07	07:45:00	2	Marcus	Thinned/Group Selection	2004	1	1	4	3	2	PODE	20	0	0	2	0
Big Lake WMA	Big Lake	3	4_5	3	2007-06-07	07:45:00	2	Marcus	Thinned/Group Selection	2004	1	1	4	3	2	QULY	20	0	0	2	0
Big Lake WMA	Big Lake	3	4_5	3	2007-06-07	07:45:00	2	Marcus	Thinned/Group Selection	2004	1	1	4	3	2	QUNU	10	0	1	0	0
Big Lake WMA	Big Lake	3	4_5	3	2007-06-07	07:45:00	2	Marcus	Thinned/Group Selection	2004	1	1	4	3	2	QUPH	10	0	0	1	0
Big Lake WMA	Big Lake	3	4_5	3	2007-06-07	07:45:00	2	Marcus	Thinned/Group Selection	2004	1	1	4	3	2	ULRU	10	1	0	0	0
Big Lake WMA	Big Lake	3	4_5	4	2007-06-07	07:12:00	1	Marcus	Thinned/Group Selection	2004	1	1	4	3	2	CELA	20	1	1	0	0
Big Lake WMA	Big Lake	3	4_5	4	2007-06-07	07:12:00	1	Marcus	Thinned/Group Selection	2004	1	1	4	3	2	DIVI	20	1	1	0	0
Big Lake WMA	Big Lake	3	4_5	4	2007-06-07	07:12:00	1	Marcus	Thinned/Group Selection	2004	1	1	4	3	2	FRPE	10	0	1	0	0
Big Lake WMA	Big Lake	3	4_5	4	2007-06-07	07:12:00	1	Marcus	Thinned/Group Selection	2004	1	1	4	3	2	QULY	10	0	0	1	0
Big Lake WMA	Big Lake	3	4_5	4	2007-06-07	07:12:00	1	Marcus	Thinned/Group Selection	2004	1	1	4	3	2	QUNU	20	0	1	0	1
Big Lake WMA	Big Lake	3	4_5	4	2007-06-07	07:12:00	1	Marcus	Thinned/Group Selection	2004	1	1	4	3	2	ULAM	10	1	0	0	0
Big Lake WMA	Big Lake	3	4_5	4	2007-06-07	07:12:00	1	Marcus	Thinned/Group Selection	2004	1	1	4	3	2	ULRU	20	1	1	0	0
Big Lake WMA	Big Lake	3	4_5	4	2007-06-07	07:12:00	2	Marcus	Thinned/Group Selection	2004	1	1	4	3	2	SNAG	20	0	1	1	0
Big Lake WMA	Big Lake	3	4_5	4	2007-06-07	07:12:00	2	Marcus	Thinned/Group Selection	2004	1	1	4	3	2	CELA	20	1	1	0	0
Big Lake WMA	Big Lake	3	4_5	4	2007-06-07	07:12:00	2	Marcus	Thinned/Group Selection	2004	1	1	4	3	2	DIVI	10	0	1	0	0
Big Lake WMA	Big Lake	3	4_5	4	2007-06-07	07:12:00	2	Marcus	Thinned/Group Selection	2004	1	1	4	3	2	QULY	60	0	0	5	1
Big Lake WMA	Big Lake	3	4_5	4	2007-06-07	07:12:00	2	Marcus	Thinned/Group Selection	2004	1	1	4	3	2	ULRU	10	0	1	0	0
Big Lake WMA	Big Lake	3	4_5	5	2007-06-07	05:55:00	1	Marcus	Thinned/Group Selection	2004	1	1	3	3	3	ACRU	10	0	1	0	0
Big Lake WMA	Big Lake	3	4_5	5	2007-06-07	05:55:00	1	Marcus	Thinned/Group Selection	2004	1	1	3	3	3	CAAQ	20	1	1	0	0
Big Lake WMA	Big Lake	3	4_5	5	2007-06-07	05:55:00	1	Marcus	Thinned/Group Selection	2004	1	1	3	3	3	CELA	10	0	0	1	0
Big Lake WMA	Big Lake	3	4_5	5	2007-06-07	05:55:00	1	Marcus	Thinned/Group Selection	2004	1	1	3	3	3	DIVI	10	1	0	0	0
Big Lake WMA	Big Lake	3	4_5	5	2007-06-07	05:55:00	1	Marcus	Thinned/Group Selection	2004	1	1	3	3	3	FRPE	30	1	2	0	0
Big Lake WMA	Big Lake	3	4_5	5	2007-06-07	05:55:00	1	Marcus	Thinned/Group Selection	2004	1	1	3	3	3	QULY	90	0	1	6	2
Big Lake WMA	Big Lake	3	4_5	5	2007-06-07	05:55:00	1	Marcus	Thinned/Group Selection	2004	1	1	3	3	3	QUNU	10	0	1	0	0
Big Lake WMA	Big Lake	3	4_5	5	2007-06-07	05:55:00	1	Marcus	Thinned/Group Selection	2004	1	1	3	3	3	TADI	10	0	0	1	0
Big Lake WMA	Big Lake	3	4_5	5	2007-06-07	05:55:00	2	Marcus	Thinned/Group Selection	2004	2	1	4	3	2	SNAG	10	0	1	0	0
Big Lake WMA	Big Lake	3	4_5	5	2007-06-07	05:55:00	2	Marcus	Thinned/Group Selection	2004	2	1	4	3	2	CELA	10	0	1	0	0
Big Lake WMA	Big Lake	3	4_5	5	2007-06-07	05:55:00	2	Marcus	Thinned/Group Selection	2004	2	1	4	3	2	QULY	50	0	2	2	1
Big Lake WMA	Big Lake	3	4_5	5	2007-06-07	05:55:00	2	Marcus	Thinned/Group Selection	2004	2	1	4	3	2	QUNU	20	1	0	1	0
Big Lake WMA	Big Lake	3	4_5	6	2007-06-07	06:38:00	1	Marcus	Thinned/Group Selection	2004	2	1	4	3	2	SNAG	10	1	0	0	0
Big Lake WMA	Big Lake	3	4_5	6	2007-06-07	06:38:00	1	Marcus	Thinned/Group Selection	2004	2	1	4	3	2	CAAQ	10	0	1	0	0
Big Lake WMA	Big Lake	3	4_5	6	2007-06-07	06:38:00	1	Marcus	Thinned/Group Selection	2004	2	1	4	3	2	CELA	10	1	0	0	0
Big Lake WMA	Big Lake	3	4_5	6	2007-06-07	06:38:00	1	Marcus	Thinned/Group Selection	2004	2	1	4	3	2	DIVI	10	1	0	0	0
Big Lake WMA	Big Lake	3	4_5	6	2007-06-07	06:38:00	1	Marcus	Thinned/Group Selection	2004	2	1	4	3	2	PODE	10	0	0	1	0
Big Lake WMA	Big Lake	3	4_5	6	2007-06-07	06:38:00	1	Marcus	Thinned/Group Selection	2004	2	1	4	3	2	QULY	10	0	0	1	0
Big Lake WMA	Big Lake	3	4_5	6	2007-06-07	06:38:00	1	Marcus	Thinned/Group Selection	2004	2	1	4	3	2	QUNU	10	0	0	1	0
Big Lake WMA	Big Lake	3	4_5	6	2007-06-07	06:38:00	1	Marcus	Thinned/Group Selection	2004	2	1	4	3	2	ULRU	20	2	0	0	0
Big Lake WMA	Big Lake	3	4_5	6	2007-06-07	06:38:00	2	Marcus	Thinned/Group Selection	2004	2	1	4	3	2	ACRU	10	1	0	0	0
Big Lake WMA	Big Lake	3	4_5	6	2007-06-07	06:38:00	2	Marcus	Thinned/Group Selection	2004	2	1	4	3	2	CAAQ	40	4	0	0	0
Big Lake WMA	Big Lake	3	4_5	6	2007-06-07	06:38:00	2	Marcus	Thinned/Group Selection	2004	2	1	4	3	2	DIVI	10	0	1	0	0
Big Lake WMA	Big Lake	3	4_5	6	2007-06-07	06:38:00	2	Marcus	Thinned/Group Selection	2004	2	1	4	3	2	FRPE	20	2	0	0	0
Big Lake WMA	Big Lake	3	4_5	6	2007-06-07	06:38:00	2	Marcus	Thinned/Group Selection	2004	2	1	4	3	2	PODE	20	0	0	2	0
Big Lake WMA	Big Lake	3	4_5	6	2007-06-07	06:38:00	2	Marcus	Thinned/Group Selection	2004	2	1	4	3	2	QULY	10	1	0	0	0
Big Lake WMA	Big Lake	3	4_5	6	2007-06-07	06:38:00	2	Marcus	Thinned/Group Selection	2004	2	1	4	3	2	QUNU	10	1	0	0	0
Big Lake WMA	Big Lake	3	4_5	6	2007-06-07	06:38:00	2	Marcus	Thinned/Group Selection	2004	2	1	4	3	2	ULAM	20	1	0	1	0
Big Lake WMA	Big Lake	3	5	1	2008-06-04	08:27:00	1	Oldham	Thinned/Group Selection	2004	3	1	2	2	4	SNAG	50	3	1	1	0
Big Lake WMA	Big Lake	3	5	1	2008-06-04	08:27:00	1	Oldham	Thinned/Group Selection	2004	3	1	2	2	4	ACNE	20	2	0	0	0
Big Lake WMA	Big Lake	3	5	1	2008-06-04	08:27:00	1	Oldham	Thinned/Group Selection	2004	3	1	2	2	4	ACRU	30	2	1	0	0
Big Lake WMA	Big Lake	3	5	1	2008-06-04	08:27:00	1	Oldham	Thinned/Group Selection	2004	3	1	2	2	4	CAAQ	10	0	1	0	0
Big Lake WMA	Big Lake	3	5	1	2008-06-04	08:27:00	1	Oldham	Thinned/Group Selection	2004	3	1	2	2	4	CELA	20	1	0	1	0
Big Lake WMA	Big Lake	3	5	1	2008-06-04	08:27:00	1	Oldham	Thinned/Group Selection	2004	3	1	2	2	4	ULAM	10	1	0	0	0
Big Lake WMA	Big Lake	3	5	1	2008-06-04	08:27:00	2	Oldham	Thinned/Group Selection	2004	4	1	4	1	1	CAAQ	0	0	0	0	0
Big Lake WMA	Big Lake	3	5	2	2008-06-04	08:08:00	1	Oldham	Thinned/Group Selection	2004	2	1	3	2	3	CELA	30	1	1	1	0
Big Lake WMA	Big Lake	3	5	2	2008-06-04	08:08:00	1	Oldham	Thinned/Group Selection	2004	2	1	3	2	3	FRPE	10	0	1	0	0
Big Lake WMA	Big Lake	3	5	2	2008-06-04	08:08:00	1	Oldham	Thinned/Group Selection	2004	2	1	3	2	3	QULY	20	0	0	1	1
Big Lake WMA	Big Lake	3	5	2	2008-06-04	08:08:00	1	Oldham	Thinned/Group Selection	2004	2	1	3	2	3	QUNU	10	0	0	0	1
Big Lake WMA	Big Lake	3	5	2	2008-06-04	08:08:00	1	Oldham	Thinned/Group Selection	2004	2	1	3	2	3	TADI	10	0	0	1	0
Big Lake WMA	Big Lake	3	5	2	2008-06-04	08:08:00	1	Oldham	Thinned/Group Selection	2004	2	1	3	2	3	ULAM	10	0	1	0	0
Big Lake WMA	Big Lake	3	5	2	2008-06-04	08:08:00	2	Oldham	Thinned/Group Selection	2004	2	1	3	2	2	SNAG	10	0	1	0	0
Big Lake WMA	Big Lake	3	5	2	2008-06-04	08:08:00	2	Oldham	Thinned/Group Selection	2004	2	1	3	2	2	ACRU	10	1	0	0	0
Big Lake WMA	Big Lake	3	5	2	2008-06-04	08:08:00	2	Oldham	Thinned/Group Selection	2004	2	1	3	2	2	FRPE	20	1	1	0	0
Big Lake WMA	Big Lake	3	5	2	2008-06-04	08:08:00	2	Oldham	Thinned/Group Selection	2004	2	1	3	2	2	QULY	30	0	0	3	0
Big Lake WMA	Big Lake	3	5	3	2008-06-04	08:57:00	1	Oldham	Thinned/Group Selection	2004	3	1	4	3	3	DIVI	10	0	1	0	0
Big Lake WMA	Big Lake	3	5	3	2008-06-04	08:57:00	1	Oldham	Thinned/Group Selection	2004	3	1	4	3	3	PODE	10	0	0	1	0
Big Lake WMA	Big Lake	3	5	3	2008-06-04	08:57:00	1	Oldham	Thinned/Group Selection	2004	3	1	4	3	3	QULY	30	1	0	0	2
Big Lake WMA	Big Lake	3	5	3	2008-06-04	08:57:00	1	Oldham	Thinned/Group Selection	2004	3	1	4	3	3	QUNU	10	0	0	1	0
Big Lake WMA	Big Lake	3	5	3	2008-06-04	08:57:00	2	Oldham	Thinned/Group Selection	2004	4	1	4	3	3	CELA	30	2	1	0	0
Big Lake WMA	Big Lake	3	5	3	2008-06-04	08:57:00	2	Oldham	Thinned/Group Selection	2004	4	1	4	3	3	FRPE	20	0	1	1	0
Big Lake WMA	Big Lake	3	5	3	2008-06-04	08:57:00	2	Oldham	Thinned/Group Selection	2004	4	1	4	3	3	QULY	10	0	0	0	1
Big Lake WMA	Big Lake	3	5	3	2008-06-04	08:57:00	2	Oldham	Thinned/Group Selection	2004	4	1	4	3	3	ULAM	10	1	0	0	0
Big Lake WMA	Big Lake	3	5	4	2008-06-04	08:16:00	1	Oldham	Thinned/Group Selection	2004	4	1	4	3	2	SNAG	10	0	0	1	0
Big Lake WMA	Big Lake	3	5	4	2008-06-04	08:16:00	1	Oldham	Thinned/Group Selection	2004	4	1	4	3	2	CELA	30	2	1	0	0
Big Lake WMA	Big Lake	3	5	4	2008-06-04	08:16:00	1	Oldham	Thinned/Group Selection	2004	4	1	4	3	2	FRPE	10	0	1	0	0
Big Lake WMA	Big Lake	3	5	4	2008-06-04	08:16:00	1	Oldham	Thinned/Group Selection	2004	4	1	4	3	2	QUNU	20	0	0	0	2
Big Lake WMA	Big Lake	3	5	4	2008-06-04	08:16:00	1	Oldham	Thinned/Group Selection	2004	4	1	4	3	2	ULAM	10	1	0	0	0
Big Lake WMA	Big Lake	3	5	4	2008-06-04	08:16:00	2	Oldham	Thinned/Group Selection	2004	4	1	4	4	3	SNAG	10	0	0	1	0
Big Lake WMA	Big Lake	3	5	4	2008-06-04	08:16:00	2	Oldham	Thinned/Group Selection	2004	4	1	4	4	3	ACRU	30	2	0	0	1
Big Lake WMA	Big Lake	3	5	4	2008-06-04	08:16:00	2	Oldham	Thinned/Group Selection	2004	4	1	4	4	3	QUNU	10	0	0	0	1
Big Lake WMA	Big Lake	3	5	5	2008-06-04	08:37:00	1	Oldham	Thinned/Group Selection	2004	3	1	3	3	4	CAIL	30	0	0	3	0
Big Lake WMA	Big Lake	3	5	5	2008-06-04	08:37:00	1	Oldham	Thinned/Group Selection	2004	3	1	3	3	4	CELA	10	0	0	0	1
Big Lake WMA	Big Lake	3	5	5	2008-06-04	08:37:00	1	Oldham	Thinned/Group Selection	2004	3	1	3	3	4	FRPE	10	0	0	0	1
Big Lake WMA	Big Lake	3	5	5	2008-06-04	08:37:00	1	Oldham	Thinned/Group Selection	2004	3	1	3	3	4	QULY	30	0	0	1	2
Big Lake WMA	Big Lake	3	5	5	2008-06-04	08:37:00	1	Oldham	Thinned/Group Selection	2004	3	1	3	3	4	TADI	10	0	0	0	1
Big Lake WMA	Big Lake	3	5	5	2008-06-04	08:37:00	2	Oldham	Thinned/Group Selection	2004	4	1	4	3	3	CELA	20	0	2	0	0
Big Lake WMA	Big Lake	3	5	5	2008-06-04	08:37:00	2	Oldham	Thinned/Group Selection	2004	4	1	4	3	3	QULY	20	0	0	0	2
Big Lake WMA	Big Lake	3	5	5	2008-06-04	08:37:00	2	Oldham	Thinned/Group Selection	2004	4	1	4	3	3	ULAM	10	1	0	0	0
Big Lake WMA	Big Lake	3	5	6	2008-06-04	07:59:00	1	Oldham	Thinned/Group Selection	2004	3	1	3	4	3	CELA	30	3	0	0	0
Big Lake WMA	Big Lake	3	5	6	2008-06-04	07:59:00	1	Oldham	Thinned/Group Selection	2004	3	1	3	4	3	FRPE	10	0	1	0	0
Big Lake WMA	Big Lake	3	5	6	2008-06-04	07:59:00	1	Oldham	Thinned/Group Selection	2004	3	1	3	4	3	PODE	30	0	0	2	1
Big Lake WMA	Big Lake	3	5	6	2008-06-04	07:59:00	1	Oldham	Thinned/Group Selection	2004	3	1	3	4	3	QUNU	10	0	0	0	1
Big Lake WMA	Big Lake	3	5	6	2008-06-04	07:59:00	1	Oldham	Thinned/Group Selection	2004	3	1	3	4	3	ULAM	10	1	0	0	0
Big Lake WMA	Big Lake	3	5	6	2008-06-04	07:59:00	2	Oldham	Thinned/Group Selection	2004	4	1	4	3	3	ACRU	10	1	0	0	0
Big Lake WMA	Big Lake	3	5	6	2008-06-04	07:59:00	2	Oldham	Thinned/Group Selection	2004	4	1	4	3	3	DIVI	10	1	0	0	0
Big Lake WMA	Big Lake	3	5	6	2008-06-04	07:59:00	2	Oldham	Thinned/Group Selection	2004	4	1	4	3	3	FRPE	20	1	1	0	0
Big Lake WMA	Big Lake	3	5	6	2008-06-04	07:59:00	2	Oldham	Thinned/Group Selection	2004	4	1	4	3	3	PODE	20	0	0	2	0
Big Lake WMA	Big Lake	3	5	6	2008-06-04	07:59:00	2	Oldham	Thinned/Group Selection	2004	4	1	4	3	3	QULY	10	1	0	0	0
Big Lake WMA	Big Lake	3	5	6	2008-06-04	07:59:00	2	Oldham	Thinned/Group Selection	2004	4	1	4	3	3	ULAM	10	0	1	0	0
Big Lake WMA	Big Lake	4	1_3	1	2008-06-12	08:33:00	1	Brown/	Control	0	2	1	3	3	4	SNAG	10	0	1	0	0
Big Lake WMA	Big Lake	4	1_3	1	2008-06-12	08:33:00	1	Brown/	Control	0	2	1	3	3	4	ACNE	10	0	1	0	0
Big Lake WMA	Big Lake	4	1_3	1	2008-06-12	08:33:00	1	Brown/	Control	0	2	1	3	3	4	CAAQ	20	0	1	1	0
Big Lake WMA	Big Lake	4	1_3	1	2008-06-12	08:33:00	1	Brown/	Control	0	2	1	3	3	4	CELA	30	1	1	1	0
Big Lake WMA	Big Lake	4	1_3	1	2008-06-12	08:33:00	1	Brown/	Control	0	2	1	3	3	4	FRPE	90	0	7	2	0
Big Lake WMA	Big Lake	4	1_3	1	2008-06-12	08:33:00	1	Brown/	Control	0	2	1	3	3	4	QUNU	10	0	0	1	0
Big Lake WMA	Big Lake	4	1_3	1	2008-06-12	08:33:00	1	Brown/	Control	0	2	1	3	3	4	QUPH	10	0	0	1	0
Big Lake WMA	Big Lake	4	1_3	1	2008-06-12	08:33:00	1	Brown/	Control	0	2	1	3	3	4	TADI	60	0	0	2	4
Big Lake WMA	Big Lake	4	1_3	1	2008-06-12	08:33:00	1	Brown/	Control	0	2	1	3	3	4	ULAM	20	0	2	0	0
Big Lake WMA	Big Lake	4	1_3	1	2008-06-12	08:33:00	2	Brown/	Control	0	2	2	3	4	4	SNAG	10	0	1	0	0
Big Lake WMA	Big Lake	4	1_3	1	2008-06-12	08:33:00	2	Brown/	Control	0	2	2	3	4	4	CAAQ	40	0	2	1	1
Big Lake WMA	Big Lake	4	1_3	1	2008-06-12	08:33:00	2	Brown/	Control	0	2	2	3	4	4	TADI	230	0	10	11	2
Big Lake WMA	Big Lake	4	1_3	2	2008-06-12	09:20:00	1	Brown/	Control	0	1	1	3	4	4	CELA	20	0	2	0	0
Big Lake WMA	Big Lake	4	1_3	2	2008-06-12	09:20:00	1	Brown/	Control	0	1	1	3	4	4	FRPE	70	1	2	3	1
Big Lake WMA	Big Lake	4	1_3	2	2008-06-12	09:20:00	1	Brown/	Control	0	1	1	3	4	4	TADI	210	0	12	7	2
Big Lake WMA	Big Lake	4	1_3	3	2008-06-12	09:37:00	1	Brown/	Control	0	1	1	3	3	3	SNAG	20	1	1	0	0
Big Lake WMA	Big Lake	4	1_3	3	2008-06-12	09:37:00	1	Brown/	Control	0	1	1	3	3	3	ACNE	10	1	0	0	0
Big Lake WMA	Big Lake	4	1_3	3	2008-06-12	09:37:00	1	Brown/	Control	0	1	1	3	3	3	CAAQ	10	0	1	0	0
Big Lake WMA	Big Lake	4	1_3	3	2008-06-12	09:37:00	1	Brown/	Control	0	2	1	3	4	4	CELA	10	1	0	0	0
Big Lake WMA	Big Lake	4	1_3	3	2008-06-12	09:37:00	1	Brown/	Control	0	2	1	3	4	4	FRPE	30	0	2	1	0
Big Lake WMA	Big Lake	4	1_3	3	2008-06-12	09:37:00	1	Brown/	Control	0	1	1	3	3	3	TADI	270	0	11	12	4
Big Lake WMA	Big Lake	4	1_3	3	2008-06-12	09:37:00	1	Brown/	Control	0	2	1	3	4	4	TADI	240	0	9	15	0
Big Lake WMA	Big Lake	4	1_3	3	2008-06-12	09:37:00	1	Brown/	Control	0	1	1	3	3	3	ULAM	20	1	1	0	0
Big Lake WMA	Big Lake	4	1_3	4	2008-06-12	08:49:00	1	Brown/	Control	0	2	1	3	4	4	CAAQ	30	0	1	1	1
Big Lake WMA	Big Lake	4	1_3	4	2008-06-12	08:49:00	1	Brown/	Control	0	2	1	3	4	4	TADI	130	0	4	5	4
Big Lake WMA	Big Lake	4	1_3	4	2008-06-12	08:49:00	2	Brown/	Control	0	2	1	2	3	4	ACNE	10	0	1	0	0
Big Lake WMA	Big Lake	4	1_3	4	2008-06-12	08:49:00	2	Brown/	Control	0	2	1	2	3	4	CAAQ	20	0	0	1	1
Big Lake WMA	Big Lake	4	1_3	4	2008-06-12	08:49:00	2	Brown/	Control	0	2	1	2	3	4	DIVI	10	0	1	0	0
Big Lake WMA	Big Lake	4	1_3	4	2008-06-12	08:49:00	2	Brown/	Control	0	2	1	2	3	4	FRPE	40	0	3	1	0
Big Lake WMA	Big Lake	4	1_3	4	2008-06-12	08:49:00	2	Brown/	Control	0	2	1	2	3	4	TADI	230	0	4	15	4
Big Lake WMA	Big Lake	4	1_3	5	2008-06-12	09:05:00	1	Brown/	Control	0	1	1	3	4	4	SNAG	10	1	0	0	0
Big Lake WMA	Big Lake	4	1_3	5	2008-06-12	09:05:00	1	Brown/	Control	0	1	1	3	4	4	CAAQ	20	0	0	2	0
Big Lake WMA	Big Lake	4	1_3	5	2008-06-12	09:05:00	1	Brown/	Control	0	1	1	3	4	4	CELA	50	0	5	0	0
Big Lake WMA	Big Lake	4	1_3	5	2008-06-12	09:05:00	1	Brown/	Control	0	1	1	3	4	4	FRPE	60	0	2	4	0
Big Lake WMA	Big Lake	4	1_3	5	2008-06-12	09:05:00	1	Brown/	Control	0	1	1	3	4	4	TADI	50	0	1	2	2
Big Lake WMA	Big Lake	4	1_3	5	2008-06-12	09:05:00	2	Brown/	Control	0	2	1	2	4	4	ACRU	10	0	1	0	0
Big Lake WMA	Big Lake	4	1_3	5	2008-06-12	09:05:00	2	Brown/	Control	0	2	1	2	4	4	CAAQ	10	0	0	1	0
Big Lake WMA	Big Lake	4	1_3	5	2008-06-12	09:05:00	2	Brown/	Control	0	2	1	2	4	4	CELA	20	0	2	0	0
Big Lake WMA	Big Lake	4	1_3	5	2008-06-12	09:05:00	2	Brown/	Control	0	2	1	2	4	4	FRPE	40	0	0	4	0
Big Lake WMA	Big Lake	4	1_3	5	2008-06-12	09:05:00	2	Brown/	Control	0	2	1	2	4	4	QULY	30	0	0	0	3
Big Lake WMA	Big Lake	4	1_3	5	2008-06-12	09:05:00	2	Brown/	Control	0	2	1	2	4	4	TADI	30	0	0	1	2
Big Lake WMA	Big Lake	4	1_3	5	2008-06-12	09:05:00	2	Brown/	Control	0	2	1	2	4	4	ULAM	20	0	2	0	0
Big Lake WMA	Big Lake	4	1_3	6	2008-06-12	09:52:00	1	Brown/	Control	0	2	1	3	4	4	SNAG	10	1	0	0	0
Big Lake WMA	Big Lake	4	1_3	6	2008-06-12	09:52:00	1	Brown/	Control	0	2	1	3	4	4	ACNE	10	0	1	0	0
Big Lake WMA	Big Lake	4	1_3	6	2008-06-12	09:52:00	1	Brown/	Control	0	2	1	3	4	4	ACRU	10	0	0	1	0
Big Lake WMA	Big Lake	4	1_3	6	2008-06-12	09:52:00	1	Brown/	Control	0	2	1	3	4	4	CAAQ	10	0	0	0	1
Big Lake WMA	Big Lake	4	1_3	6	2008-06-12	09:52:00	1	Brown/	Control	0	2	1	3	4	4	FRPE	60	0	1	2	3
Big Lake WMA	Big Lake	4	1_3	6	2008-06-12	09:52:00	1	Brown/	Control	0	2	1	3	4	4	TADI	140	0	11	3	0
Big Lake WMA	Big Lake	4	1_3	6	2008-06-12	09:52:00	2	Brown/	Control	0	1	1	3	4	4	ACNE	20	2	0	0	0
Big Lake WMA	Big Lake	4	1_3	6	2008-06-12	09:52:00	2	Brown/	Control	0	1	1	3	4	4	CELA	30	1	2	0	0
Big Lake WMA	Big Lake	4	1_3	6	2008-06-12	09:52:00	2	Brown/	Control	0	1	1	3	4	4	FRPE	40	0	1	2	1
Big Lake WMA	Big Lake	4	1_3	6	2008-06-12	09:52:00	2	Brown/	Control	0	1	1	3	4	4	RED	10	0	0	0	1
Big Lake WMA	Big Lake	4	1_3	6	2008-06-12	09:52:00	2	Brown/	Control	0	1	1	3	4	4	TADI	160	0	9	5	2
Big Lake WMA	Big Lake	4	1_3_5	1	2007-05-23	06:06:00	1	Marcus	Control	0	1	1	3	3	3	ACNE	40	3	1	0	0
Big Lake WMA	Big Lake	4	1_3_5	1	2007-05-23	06:06:00	1	Marcus	Control	0	1	1	3	3	3	FRPE	90	0	1	7	1
Big Lake WMA	Big Lake	4	1_3_5	1	2007-05-23	06:06:00	1	Marcus	Control	0	1	1	3	3	3	TADI	90	0	4	3	2
Big Lake WMA	Big Lake	4	1_3_5	1	2007-05-23	06:06:00	2	Marcus	Control	0	1	1	3	3	3	ACNE	10	0	1	0	0
Big Lake WMA	Big Lake	4	1_3_5	1	2007-05-23	06:06:00	2	Marcus	Control	0	1	1	3	3	3	FRPE	20	0	1	1	0
Big Lake WMA	Big Lake	4	1_3_5	1	2007-05-23	06:06:00	2	Marcus	Control	0	1	1	3	3	3	TADI	150	0	8	7	0
Big Lake WMA	Big Lake	4	1_3_5	2	2007-05-23	07:45:00	1	Marcus	Control	0	2	1	3	3	3	SNAG	10	0	1	0	0
Big Lake WMA	Big Lake	4	1_3_5	2	2007-05-23	07:45:00	1	Marcus	Control	0	2	1	3	3	3	CELA	10	1	0	0	0
Big Lake WMA	Big Lake	4	1_3_5	2	2007-05-23	07:45:00	1	Marcus	Control	0	2	1	3	3	3	FRPE	50	0	4	1	0
Big Lake WMA	Big Lake	4	1_3_5	2	2007-05-23	07:45:00	1	Marcus	Control	0	2	1	3	3	3	TADI	200	3	7	10	0
Big Lake WMA	Big Lake	4	1_3_5	2	2007-05-23	07:45:00	2	Marcus	Control	0	2	1	3	3	3	SNAG	10	0	1	0	0
Big Lake WMA	Big Lake	4	1_3_5	2	2007-05-23	07:45:00	2	Marcus	Control	0	2	1	3	3	3	ACNE	20	0	2	0	0
Big Lake WMA	Big Lake	4	1_3_5	2	2007-05-23	07:45:00	2	Marcus	Control	0	2	1	3	3	3	ACRU	10	1	0	0	0
Big Lake WMA	Big Lake	4	1_3_5	2	2007-05-23	07:45:00	2	Marcus	Control	0	2	1	3	3	3	FRPE	50	0	2	2	1
Big Lake WMA	Big Lake	4	1_3_5	2	2007-05-23	07:45:00	2	Marcus	Control	0	2	1	3	3	3	TADI	180	0	10	7	1
Big Lake WMA	Big Lake	4	1_3_5	3	2007-05-23	09:25:00	1	Marcus	Control	0	2	1	3	3	3	SNAG	20	1	1	0	0
Big Lake WMA	Big Lake	4	1_3_5	3	2007-05-23	09:25:00	1	Marcus	Control	0	2	1	3	3	3	TADI	200	2	8	9	1
Big Lake WMA	Big Lake	4	1_3_5	3	2007-05-23	09:25:00	2	Marcus	Control	0	1	1	3	4	3	SNAG	40	1	1	1	1
Big Lake WMA	Big Lake	4	1_3_5	3	2007-05-23	09:25:00	2	Marcus	Control	0	1	1	3	4	3	CELA	10	1	0	0	0
Big Lake WMA	Big Lake	4	1_3_5	3	2007-05-23	09:25:00	2	Marcus	Control	0	1	1	3	4	3	FRPE	0	0	0	0	0
Big Lake WMA	Big Lake	4	1_3_5	3	2007-05-23	09:25:00	2	Marcus	Control	0	1	1	3	4	3	PLAQ	200	1	9	9	1
Big Lake WMA	Big Lake	4	1_3_5	3	2007-05-23	09:25:00	2	Marcus	Control	0	1	1	3	4	3	TADI	0	0	0	0	0
Big Lake WMA	Big Lake	4	1_3_5	4	2007-05-23	09:47:00	1	Marcus	Control	0	1	1	3	3	3	ACNE	10	0	1	0	0
Big Lake WMA	Big Lake	4	1_3_5	4	2007-05-23	09:47:00	1	Marcus	Control	0	1	1	3	3	3	CELA	10	1	0	0	0
Big Lake WMA	Big Lake	4	1_3_5	4	2007-05-23	09:47:00	1	Marcus	Control	0	1	1	3	3	3	FRPE	30	0	2	1	0
Big Lake WMA	Big Lake	4	1_3_5	4	2007-05-23	09:47:00	1	Marcus	Control	0	1	1	3	3	3	TADI	220	1	15	4	2
Big Lake WMA	Big Lake	4	1_3_5	4	2007-05-23	09:47:00	2	Marcus	Control	0	2	1	3	4	3	SNAG	10	1	0	0	0
Big Lake WMA	Big Lake	4	1_3_5	4	2007-05-23	09:47:00	2	Marcus	Control	0	2	1	3	4	3	FRPE	50	0	4	1	0
Big Lake WMA	Big Lake	4	1_3_5	4	2007-05-23	09:47:00	2	Marcus	Control	0	2	1	3	4	3	TADI	200	2	8	6	4
Big Lake WMA	Big Lake	4	1_3_5	5	2007-05-23	08:58:00	1	Marcus	Control	0	2	1	3	3	3	SNAG	10	1	0	0	0
Big Lake WMA	Big Lake	4	1_3_5	5	2007-05-23	08:58:00	1	Marcus	Control	0	2	1	3	3	3	ACRU	10	0	1	0	0
Big Lake WMA	Big Lake	4	1_3_5	5	2007-05-23	08:58:00	1	Marcus	Control	0	2	1	3	3	3	CELA	10	1	0	0	0
Big Lake WMA	Big Lake	4	1_3_5	5	2007-05-23	08:58:00	1	Marcus	Control	0	2	1	3	3	3	FRPE	60	0	4	2	0
Big Lake WMA	Big Lake	4	1_3_5	5	2007-05-23	08:58:00	1	Marcus	Control	0	2	1	3	3	3	PODE	10	0	0	0	1
Big Lake WMA	Big Lake	4	1_3_5	5	2007-05-23	08:58:00	1	Marcus	Control	0	2	1	3	3	3	QULY	10	1	0	0	0
Big Lake WMA	Big Lake	4	1_3_5	5	2007-05-23	08:58:00	1	Marcus	Control	0	2	1	3	3	3	TADI	140	0	9	5	0
Big Lake WMA	Big Lake	4	1_3_5	5	2007-05-23	08:58:00	2	Marcus	Control	0	1	1	3	3	3	SNAG	20	1	1	0	0
Big Lake WMA	Big Lake	4	1_3_5	5	2007-05-23	08:58:00	2	Marcus	Control	0	1	1	3	3	3	CELA	10	0	1	0	0
Big Lake WMA	Big Lake	4	1_3_5	5	2007-05-23	08:58:00	2	Marcus	Control	0	1	1	3	3	3	FRPE	50	0	2	2	1
Big Lake WMA	Big Lake	4	1_3_5	5	2007-05-23	08:58:00	2	Marcus	Control	0	1	1	3	3	3	TADI	100	0	7	2	1
Big Lake WMA	Big Lake	4	1_3_5	6	2007-05-23	08:17:00	1	Marcus	Control	0	2	1	3	3	3	ACNE	10	0	1	0	0
Big Lake WMA	Big Lake	4	1_3_5	6	2007-05-23	08:17:00	1	Marcus	Control	0	2	1	3	3	3	FRPE	70	0	3	2	2
Big Lake WMA	Big Lake	4	1_3_5	6	2007-05-23	08:17:00	1	Marcus	Control	0	2	1	3	3	3	TADI	150	0	10	5	0
Big Lake WMA	Big Lake	4	1_3_5	6	2007-05-23	08:17:00	2	Marcus	Control	0	2	1	2	3	3	SNAG	10	1	0	0	0
Big Lake WMA	Big Lake	4	1_3_5	6	2007-05-23	08:17:00	2	Marcus	Control	0	2	1	2	3	3	ACNE	20	1	1	0	0
Big Lake WMA	Big Lake	4	1_3_5	6	2007-05-23	08:17:00	2	Marcus	Control	0	2	1	2	3	3	CELA	30	2	1	0	0
Big Lake WMA	Big Lake	4	1_3_5	6	2007-05-23	08:17:00	2	Marcus	Control	0	2	1	2	3	3	FRPE	30	0	2	1	0
Big Lake WMA	Big Lake	4	1_3_5	6	2007-05-23	08:17:00	2	Marcus	Control	0	2	1	3	3	3	QULY	10	1	0	0	0
Big Lake WMA	Big Lake	4	1_3_5	6	2007-05-23	08:17:00	2	Marcus	Control	0	2	1	2	3	3	QULY	50	0	0	3	2
Big Lake WMA	Big Lake	4	1_3_5	6	2007-05-23	08:17:00	2	Marcus	Control	0	2	1	2	3	3	TADI	20	0	0	1	1
Big Lake WMA	Big Lake	4	5	1	2007-06-13	07:17:00	1	Marcus	Thinned	1997	2	1	4	4	3	SNAG	20	1	1	0	0
Big Lake WMA	Big Lake	4	5	1	2007-06-13	07:17:00	1	Marcus	Thinned	1997	2	1	4	4	3	CAAQ	10	0	0	1	0
Big Lake WMA	Big Lake	4	5	1	2007-06-13	07:17:00	1	Marcus	Thinned	1997	2	1	4	4	3	FRPE	40	0	2	2	0
Big Lake WMA	Big Lake	4	5	1	2007-06-13	07:17:00	1	Marcus	Thinned	1997	2	1	4	4	3	QULY	30	1	1	0	1
Big Lake WMA	Big Lake	4	5	1	2007-06-13	07:17:00	1	Marcus	Thinned	1997	2	1	4	4	3	TADI	90	1	6	2	0
Big Lake WMA	Big Lake	4	5	1	2007-06-13	07:17:00	2	Marcus	Thinned	1997	1	1	3	4	3	SNAG	10	0	1	0	0
Big Lake WMA	Big Lake	4	5	1	2007-06-13	07:17:00	2	Marcus	Thinned	1997	1	1	3	4	3	CELA	20	1	1	0	0
Big Lake WMA	Big Lake	4	5	1	2007-06-13	07:17:00	2	Marcus	Thinned	1997	1	1	3	4	3	FRPE	20	0	2	0	0
Big Lake WMA	Big Lake	4	5	1	2007-06-13	07:17:00	2	Marcus	Thinned	1997	1	1	3	4	3	QULY	50	0	3	1	1
Big Lake WMA	Big Lake	4	5	1	2007-06-13	07:17:00	2	Marcus	Thinned	1997	1	1	3	4	3	ULAM	10	0	0	1	0
Big Lake WMA	Big Lake	4	5	1	2007-06-13	07:17:00	2	Marcus	Thinned	1997	1	1	3	4	3	ULRU	30	1	1	1	0
Big Lake WMA	Big Lake	4	5	1	2008-06-04	06:08:00	1	Brown/	Thinned	1997	2	1	4	4	3	CELA	30	3	0	0	0
Big Lake WMA	Big Lake	4	5	1	2008-06-04	06:08:00	1	Brown/	Thinned	1997	2	1	4	4	3	FRPE	20	0	2	0	0
Big Lake WMA	Big Lake	4	5	1	2008-06-04	06:08:00	1	Brown/	Thinned	1997	2	1	4	4	3	QULY	50	1	2	0	2
Big Lake WMA	Big Lake	4	5	1	2008-06-04	06:08:00	1	Brown/	Thinned	1997	2	1	4	4	3	TADI	40	0	0	4	0
Big Lake WMA	Big Lake	4	5	1	2008-06-04	06:08:00	2	Brown/	Thinned	1997	2	1	4	3	3	ACRU	20	1	0	1	0
Big Lake WMA	Big Lake	4	5	1	2008-06-04	06:08:00	2	Brown/	Thinned	1997	2	1	4	3	3	CELA	20	0	2	0	0
Big Lake WMA	Big Lake	4	5	1	2008-06-04	06:08:00	2	Brown/	Thinned	1997	2	1	4	3	3	FRPE	30	0	3	0	0
Big Lake WMA	Big Lake	4	5	1	2008-06-04	06:08:00	2	Brown/	Thinned	1997	2	1	4	3	3	QULY	30	0	0	3	0
Big Lake WMA	Big Lake	4	5	1	2008-06-04	06:08:00	2	Brown/	Thinned	1997	2	1	4	3	3	ULRU	10	1	0	0	0
Big Lake WMA	Big Lake	4	5	2	2007-06-13	06:50:00	1	Marcus	Thinned	1997	2	1	4	4	2	SNAG	10	0	1	0	0
Big Lake WMA	Big Lake	4	5	2	2007-06-13	06:50:00	1	Marcus	Thinned	1997	2	1	4	4	2	CELA	10	1	0	0	0
Big Lake WMA	Big Lake	4	5	2	2007-06-13	06:50:00	1	Marcus	Thinned	1997	2	1	4	4	2	FRPE	60	0	2	4	0
Big Lake WMA	Big Lake	4	5	2	2007-06-13	06:50:00	1	Marcus	Thinned	1997	2	1	4	4	2	QULY	20	0	2	0	0
Big Lake WMA	Big Lake	4	5	2	2007-06-13	06:50:00	1	Marcus	Thinned	1997	2	1	4	4	2	TADI	10	0	0	1	0
Big Lake WMA	Big Lake	4	5	2	2007-06-13	06:50:00	2	Marcus	Thinned	1997	2	1	4	4	3	ACRU	10	0	1	0	0
Big Lake WMA	Big Lake	4	5	2	2007-06-13	06:50:00	2	Marcus	Thinned	1997	2	1	4	4	3	FRPE	70	0	5	2	0
Big Lake WMA	Big Lake	4	5	2	2007-06-13	06:50:00	2	Marcus	Thinned	1997	2	1	4	4	3	QULY	10	0	1	0	0
Big Lake WMA	Big Lake	4	5	2	2007-06-13	06:50:00	2	Marcus	Thinned	1997	2	1	4	4	3	TADI	10	0	0	1	0
Big Lake WMA	Big Lake	4	5	2	2008-06-04	06:25:00	1	Brown/	Thinned	1997	1	1	4	4	3	FRPE	150	1	9	4	1
Big Lake WMA	Big Lake	4	5	2	2008-06-04	06:25:00	1	Brown/	Thinned	1997	1	1	4	4	3	QULY	10	0	1	0	0
Big Lake WMA	Big Lake	4	5	2	2008-06-04	06:25:00	2	Brown/	Thinned	1997	1	1	4	4	3	SNAG	10	0	1	0	0
Big Lake WMA	Big Lake	4	5	2	2008-06-04	06:25:00	2	Brown/	Thinned	1997	1	1	4	4	3	ACRU	10	1	0	0	0
Big Lake WMA	Big Lake	4	5	2	2008-06-04	06:25:00	2	Brown/	Thinned	1997	1	1	4	4	3	CELA	20	0	2	0	0
Big Lake WMA	Big Lake	4	5	2	2008-06-04	06:25:00	2	Brown/	Thinned	1997	1	1	4	4	3	FRPE	40	0	1	3	0
Big Lake WMA	Big Lake	4	5	2	2008-06-04	06:25:00	2	Brown/	Thinned	1997	1	1	4	4	3	QULY	30	1	1	1	0
Big Lake WMA	Big Lake	4	5	2	2008-06-04	06:25:00	2	Brown/	Thinned	1997	1	1	4	4	3	ULRU	20	2	0	0	0
Big Lake WMA	Big Lake	4	5	3	2007-06-13	06:14:00	1	Marcus	Thinned	1997	2	1	4	3	3	ACNE	10	1	0	0	0
Big Lake WMA	Big Lake	4	5	3	2007-06-13	06:14:00	1	Marcus	Thinned	1997	2	1	4	3	3	CELA	30	1	2	0	0
Big Lake WMA	Big Lake	4	5	3	2007-06-13	06:14:00	1	Marcus	Thinned	1997	2	1	4	3	3	FRPE	20	0	1	1	0
Big Lake WMA	Big Lake	4	5	3	2007-06-13	06:14:00	1	Marcus	Thinned	1997	2	1	4	3	3	TADI	70	0	4	3	0
Big Lake WMA	Big Lake	4	5	3	2007-06-13	06:14:00	2	Marcus	Thinned	1997	2	1	4	4	3	CELA	10	0	1	0	0
Big Lake WMA	Big Lake	4	5	3	2007-06-13	06:14:00	2	Marcus	Thinned	1997	2	1	4	4	3	FRPE	20	0	2	0	0
Big Lake WMA	Big Lake	4	5	3	2007-06-13	06:14:00	2	Marcus	Thinned	1997	2	1	4	4	3	GLTR	10	0	1	0	0
Big Lake WMA	Big Lake	4	5	3	2007-06-13	06:14:00	2	Marcus	Thinned	1997	2	1	4	4	3	TADI	60	0	1	3	2
Big Lake WMA	Big Lake	4	5	3	2008-06-04	05:49:00	1	Brown/	Thinned	1997	1	1	4	4	3	SNAG	10	0	1	0	0
Big Lake WMA	Big Lake	4	5	3	2008-06-04	05:49:00	1	Brown/	Thinned	1997	1	1	4	4	3	ACRU	10	1	0	0	0
Big Lake WMA	Big Lake	4	5	3	2008-06-04	05:49:00	1	Brown/	Thinned	1997	1	1	4	4	3	FRPE	80	1	5	2	0
Big Lake WMA	Big Lake	4	5	3	2008-06-04	05:49:00	1	Brown/	Thinned	1997	1	1	4	4	3	TADI	110	0	6	2	3
Big Lake WMA	Big Lake	4	5	3	2008-06-04	05:49:00	2	Brown/	Thinned	1997	2	1	4	4	3	FRPE	10	0	1	0	0
Big Lake WMA	Big Lake	4	5	3	2008-06-04	05:49:00	2	Brown/	Thinned	1997	2	1	4	4	3	TADI	220	0	6	15	1
Big Lake WMA	Big Lake	4	5	4	2007-06-13	07:48:00	1	Marcus	Thinned	1997	3	1	4	3	2	SNAG	20	0	0	2	0
Big Lake WMA	Big Lake	4	5	4	2007-06-13	07:48:00	1	Marcus	Thinned	1997	3	1	4	3	2	ACNE	10	1	0	0	0
Big Lake WMA	Big Lake	4	5	4	2007-06-13	07:48:00	1	Marcus	Thinned	1997	3	1	4	3	2	ACRU	40	3	1	0	0
Big Lake WMA	Big Lake	4	5	4	2007-06-13	07:48:00	1	Marcus	Thinned	1997	3	1	4	3	2	CAAQ	10	0	0	1	0
Big Lake WMA	Big Lake	4	5	4	2007-06-13	07:48:00	1	Marcus	Thinned	1997	3	1	4	3	2	FRPE	10	0	1	0	0
Big Lake WMA	Big Lake	4	5	4	2007-06-13	07:48:00	1	Marcus	Thinned	1997	3	1	4	3	2	QULY	10	0	0	1	0
Big Lake WMA	Big Lake	4	5	4	2007-06-13	07:48:00	1	Marcus	Thinned	1997	3	1	4	3	2	TADI	10	1	0	0	0
Big Lake WMA	Big Lake	4	5	4	2007-06-13	07:48:00	2	Marcus	Thinned	1997	2	1	3	4	4	CELA	30	2	1	0	0
Big Lake WMA	Big Lake	4	5	4	2007-06-13	07:48:00	2	Marcus	Thinned	1997	2	1	3	4	4	FRPE	100	2	6	2	0
Big Lake WMA	Big Lake	4	5	4	2007-06-13	07:48:00	2	Marcus	Thinned	1997	2	1	3	4	4	QULY	10	0	1	0	0
Big Lake WMA	Big Lake	4	5	4	2007-06-13	07:48:00	2	Marcus	Thinned	1997	2	1	3	4	4	TADI	30	0	0	2	1
Big Lake WMA	Big Lake	4	5	4	2008-06-04	06:43:00	1	Brown/	Thinned	1997	2	1	4	3	2	SNAG	30	1	2	0	0
Big Lake WMA	Big Lake	4	5	4	2008-06-04	06:43:00	1	Brown/	Thinned	1997	2	1	4	3	2	CELA	10	1	0	0	0
Big Lake WMA	Big Lake	4	5	4	2008-06-04	06:43:00	1	Brown/	Thinned	1997	2	1	4	3	2	QULY	60	0	3	2	1
Big Lake WMA	Big Lake	4	5	4	2008-06-04	06:43:00	1	Brown/	Thinned	1997	2	1	4	3	2	TADI	20	0	1	1	0
Big Lake WMA	Big Lake	4	5	4	2008-06-04	06:43:00	2	Brown/	Thinned	1997	2	1	3	4	4	SNAG	20	0	2	0	0
Big Lake WMA	Big Lake	4	5	4	2008-06-04	06:43:00	2	Brown/	Thinned	1997	2	1	3	4	4	CAAQ	20	0	0	1	1
Big Lake WMA	Big Lake	4	5	4	2008-06-04	06:43:00	2	Brown/	Thinned	1997	2	1	3	4	4	CELA	10	1	0	0	0
Big Lake WMA	Big Lake	4	5	4	2008-06-04	06:43:00	2	Brown/	Thinned	1997	2	1	3	4	4	FRPE	50	0	2	2	1
Big Lake WMA	Big Lake	4	5	4	2008-06-04	06:43:00	2	Brown/	Thinned	1997	2	1	3	4	4	QULY	80	0	2	3	3
Big Lake WMA	Big Lake	4	5	4	2008-06-04	06:43:00	2	Brown/	Thinned	1997	2	1	3	4	4	TADI	20	1	1	0	0
Big Lake WMA	Big Lake	4	5	5	2007-06-13	08:19:00	1	Marcus	Thinned	1997	2	1	4	4	3	FRPE	40	0	0	3	1
Big Lake WMA	Big Lake	4	5	5	2007-06-13	08:19:00	1	Marcus	Thinned	1997	2	1	4	4	3	QULY	60	0	0	5	1
Big Lake WMA	Big Lake	4	5	5	2007-06-13	08:19:00	1	Marcus	Thinned	1997	2	1	4	4	3	TADI	30	0	0	1	2
Big Lake WMA	Big Lake	4	5	5	2007-06-13	08:19:00	2	Marcus	Thinned	1997	2	1	4	4	3	ACNE	10	1	0	0	0
Big Lake WMA	Big Lake	4	5	5	2007-06-13	08:19:00	2	Marcus	Thinned	1997	2	1	4	4	3	CELA	10	0	0	1	0
Big Lake WMA	Big Lake	4	5	5	2007-06-13	08:19:00	2	Marcus	Thinned	1997	2	1	4	4	3	FRPE	30	1	1	1	0
Big Lake WMA	Big Lake	4	5	5	2007-06-13	08:19:00	2	Marcus	Thinned	1997	2	1	4	4	3	QULY	40	0	2	1	1
Big Lake WMA	Big Lake	4	5	5	2008-06-04	07:00:00	1	Brown/	Thinned	1997	2	1	4	4	3	SNAG	10	0	1	0	0
Big Lake WMA	Big Lake	4	5	5	2008-06-04	07:00:00	1	Brown/	Thinned	1997	2	1	4	4	3	FRPE	60	0	5	1	0
Big Lake WMA	Big Lake	4	5	5	2008-06-04	07:00:00	1	Brown/	Thinned	1997	2	1	4	4	3	QULY	50	0	1	4	0
Big Lake WMA	Big Lake	4	5	5	2008-06-04	07:00:00	1	Brown/	Thinned	1997	2	1	4	4	3	TADI	20	0	0	0	2
Big Lake WMA	Big Lake	4	5	5	2008-06-04	07:00:00	2	Brown/	Thinned	1997	2	1	4	4	3	SNAG	20	0	2	0	0
Big Lake WMA	Big Lake	4	5	5	2008-06-04	07:00:00	2	Brown/	Thinned	1997	2	1	4	4	3	CELA	50	4	1	0	0
Big Lake WMA	Big Lake	4	5	5	2008-06-04	07:00:00	2	Brown/	Thinned	1997	2	1	4	4	3	FRPE	20	0	0	2	0
Big Lake WMA	Big Lake	4	5	5	2008-06-04	07:00:00	2	Brown/	Thinned	1997	2	1	4	4	3	QULY	20	0	1	1	0
Big Lake WMA	Big Lake	4	5	5	2008-06-04	07:00:00	2	Brown/	Thinned	1997	2	1	4	4	3	TADI	10	0	1	0	0
Big Lake WMA	Big Lake	4	5	6	2007-06-13	08:59:00	1	Marcus	Thinned	1997	2	1	4	4	2	GLTR	10	0	1	0	0
Big Lake WMA	Big Lake	4	5	6	2007-06-13	08:59:00	1	Marcus	Thinned	1997	2	1	4	4	2	PLAQ	10	1	0	0	0
Big Lake WMA	Big Lake	4	5	6	2007-06-13	08:59:00	1	Marcus	Thinned	1997	2	1	4	4	2	QULY	20	0	0	1	1
Big Lake WMA	Big Lake	4	5	6	2007-06-13	08:59:00	1	Marcus	Thinned	1997	2	1	4	4	2	TADI	90	0	1	7	1
Big Lake WMA	Big Lake	4	5	6	2007-06-13	08:59:00	2	Marcus	Thinned	1997	2	1	3	4	4	CELA	40	3	0	0	1
Big Lake WMA	Big Lake	4	5	6	2007-06-13	08:59:00	2	Marcus	Thinned	1997	2	1	3	4	4	FRPE	30	0	0	2	1
Big Lake WMA	Big Lake	4	5	6	2007-06-13	08:59:00	2	Marcus	Thinned	1997	2	1	3	4	4	TADI	170	1	7	9	0
Big Lake WMA	Big Lake	4	5	6	2008-06-04	07:18:00	1	Brown/	Thinned	1997	2	1	4	4	3	SNAG	10	0	1	0	0
Big Lake WMA	Big Lake	4	5	6	2008-06-04	07:18:00	1	Brown/	Thinned	1997	2	1	4	4	3	CAAQ	10	0	0	1	0
Big Lake WMA	Big Lake	4	5	6	2008-06-04	07:18:00	1	Brown/	Thinned	1997	2	1	4	4	3	FRPE	40	0	3	1	0
Big Lake WMA	Big Lake	4	5	6	2008-06-04	07:18:00	1	Brown/	Thinned	1997	2	1	4	4	3	GLAQ	10	0	1	0	0
Big Lake WMA	Big Lake	4	5	6	2008-06-04	07:18:00	1	Brown/	Thinned	1997	2	1	4	4	3	QULY	40	1	1	0	2
Big Lake WMA	Big Lake	4	5	6	2008-06-04	07:18:00	1	Brown/	Thinned	1997	2	1	4	4	3	TADI	140	0	8	4	2
Big Lake WMA	Big Lake	4	5	6	2008-06-04	07:18:00	2	Brown/	Thinned	1997	2	1	3	4	4	SNAG	10	1	0	0	0
Big Lake WMA	Big Lake	4	5	6	2008-06-04	07:18:00	2	Brown/	Thinned	1997	2	1	3	4	4	FRPE	130	0	8	5	0
Big Lake WMA	Big Lake	4	5	6	2008-06-04	07:18:00	2	Brown/	Thinned	1997	2	1	3	4	4	QULY	20	0	1	0	1
Big Lake WMA	Big Lake	4	5	6	2008-06-04	07:18:00	2	Brown/	Thinned	1997	2	1	3	4	4	TADI	60	0	1	4	1
Big Lake WMA	Big Lake	5	3	7	2007-05-30	08:46:00	1	Marcus	Thinned	1992	2	1	3	4	3	ACRU	30	0	3	0	0
Big Lake WMA	Big Lake	5	3	7	2007-05-30	08:46:00	1	Marcus	Thinned	1992	2	1	3	4	3	CELA	10	0	1	0	0
Big Lake WMA	Big Lake	5	3	7	2007-05-30	08:46:00	1	Marcus	Thinned	1992	2	1	3	4	3	FRPE	140	0	9	3	2
Big Lake WMA	Big Lake	5	3	7	2007-05-30	08:46:00	1	Marcus	Thinned	1992	2	1	3	4	3	QULY	30	0	2	0	1
Big Lake WMA	Big Lake	5	3	7	2007-05-30	08:46:00	1	Marcus	Thinned	1992	2	1	3	4	3	TADI	10	0	0	0	1
Big Lake WMA	Big Lake	5	3	7	2007-05-30	08:46:00	2	Marcus	Thinned	1992	2	1	3	4	3	CELA	30	0	3	0	0
Big Lake WMA	Big Lake	5	3	7	2007-05-30	08:46:00	2	Marcus	Thinned	1992	2	1	3	4	3	FRPE	70	1	4	2	0
Big Lake WMA	Big Lake	5	3	7	2007-05-30	08:46:00	2	Marcus	Thinned	1992	2	1	3	4	3	QULY	60	1	1	3	1
Big Lake WMA	Big Lake	5	3	7	2007-05-30	08:46:00	2	Marcus	Thinned	1992	2	1	3	4	3	QUNU	30	0	1	2	0
Big Lake WMA	Big Lake	5	3	7	2007-05-30	08:46:00	2	Marcus	Thinned	1992	2	1	3	4	3	TADI	10	0	0	1	0
Big Lake WMA	Big Lake	5	3	7	2007-05-30	08:46:00	2	Marcus	Thinned	1992	2	1	3	4	3	ULRU	10	1	0	0	0
Big Lake WMA	Big Lake	5	3	8	2007-05-30	08:05:00	1	Marcus	Thinned	1992	2	1	4	4	3	SNAG	20	0	2	0	0
Big Lake WMA	Big Lake	5	3	8	2007-05-30	08:05:00	1	Marcus	Thinned	1992	2	1	4	4	3	CELA	40	3	1	0	0
Big Lake WMA	Big Lake	5	3	8	2007-05-30	08:05:00	1	Marcus	Thinned	1992	2	1	4	4	3	FRPE	20	0	1	1	0
Big Lake WMA	Big Lake	5	3	8	2007-05-30	08:05:00	1	Marcus	Thinned	1992	2	1	4	4	3	QULY	50	0	2	3	0
Big Lake WMA	Big Lake	5	3	8	2007-05-30	08:05:00	1	Marcus	Thinned	1992	2	1	4	4	3	QUNU	10	0	0	0	1
Big Lake WMA	Big Lake	5	3	8	2007-05-30	08:05:00	1	Marcus	Thinned	1992	2	1	4	4	3	QUPH	10	0	0	0	1
Big Lake WMA	Big Lake	5	3	8	2007-05-30	08:05:00	1	Marcus	Thinned	1992	2	1	4	4	3	TADI	20	0	2	0	0
Big Lake WMA	Big Lake	5	3	8	2007-05-30	08:05:00	2	Marcus	Thinned	1992	2	1	4	4	3	CAAQ	10	0	0	1	0
Big Lake WMA	Big Lake	5	3	8	2007-05-30	08:05:00	2	Marcus	Thinned	1992	2	1	4	4	3	CELA	40	4	0	0	0
Big Lake WMA	Big Lake	5	3	8	2007-05-30	08:05:00	2	Marcus	Thinned	1992	2	1	4	4	3	FRPE	70	0	5	2	0
Big Lake WMA	Big Lake	5	3	8	2007-05-30	08:05:00	2	Marcus	Thinned	1992	2	1	4	4	3	PODE	10	0	0	0	1
Big Lake WMA	Big Lake	5	3	8	2007-05-30	08:05:00	2	Marcus	Thinned	1992	2	1	4	4	3	QULY	60	1	0	4	1
Big Lake WMA	Big Lake	5	3	8	2007-05-30	08:05:00	2	Marcus	Thinned	1992	2	1	4	4	3	TADI	10	0	1	0	0
Big Lake WMA	Big Lake	5	3	8	2007-05-30	08:05:00	2	Marcus	Thinned	1992	2	1	4	4	3	ULRU	10	0	1	0	0
Big Lake WMA	Big Lake	5	3	9	2007-05-30	07:37:00	1	Marcus	Thinned	1992	2	1	4	3	3	FRPE	20	0	1	1	0
Big Lake WMA	Big Lake	5	3	9	2007-05-30	07:37:00	1	Marcus	Thinned	1992	2	1	4	3	3	PODE	20	0	2	0	0
Big Lake WMA	Big Lake	5	3	9	2007-05-30	07:37:00	1	Marcus	Thinned	1992	2	1	4	3	3	QULY	50	0	1	2	2
Big Lake WMA	Big Lake	5	3	9	2007-05-30	07:37:00	1	Marcus	Thinned	1992	2	1	4	3	3	TADI	20	0	0	2	0
Big Lake WMA	Big Lake	5	3	9	2007-05-30	07:37:00	1	Marcus	Thinned	1992	2	1	4	3	3	ULRU	10	0	1	0	0
Big Lake WMA	Big Lake	5	3	9	2007-05-30	07:37:00	2	Marcus	Thinned	1992	2	1	3	4	4	SNAG	10	0	1	0	0
Big Lake WMA	Big Lake	5	3	9	2007-05-30	07:37:00	2	Marcus	Thinned	1992	2	1	3	4	4	CAAQ	10	1	0	0	0
Big Lake WMA	Big Lake	5	3	9	2007-05-30	07:37:00	2	Marcus	Thinned	1992	2	1	3	4	4	CELA	40	1	3	0	0
Big Lake WMA	Big Lake	5	3	9	2007-05-30	07:37:00	2	Marcus	Thinned	1992	2	1	3	4	4	FRPE	80	0	2	6	0
Big Lake WMA	Big Lake	5	3	9	2007-05-30	07:37:00	2	Marcus	Thinned	1992	2	1	3	4	4	QULY	40	0	1	3	0
Big Lake WMA	Big Lake	5	3	9	2007-05-30	07:37:00	2	Marcus	Thinned	1992	2	1	3	4	4	TADI	10	0	0	1	0
Big Lake WMA	Big Lake	5	3	10	2007-05-30	05:38:00	1	Marcus	Thinned	1992	2	1	3	4	3	DIVI	10	0	1	0	0
Big Lake WMA	Big Lake	5	3	10	2007-05-30	05:38:00	1	Marcus	Thinned	1992	2	1	3	4	3	FRPE	20	0	1	1	0
Big Lake WMA	Big Lake	5	3	10	2007-05-30	05:38:00	1	Marcus	Thinned	1992	2	1	3	4	3	PODE	70	0	6	1	0
Big Lake WMA	Big Lake	5	3	10	2007-05-30	05:38:00	1	Marcus	Thinned	1992	2	1	3	4	3	QULY	30	0	2	0	1
Big Lake WMA	Big Lake	5	3	10	2007-05-30	05:38:00	1	Marcus	Thinned	1992	2	1	3	4	3	QUNU	10	0	0	1	0
Big Lake WMA	Big Lake	5	3	10	2007-05-30	05:38:00	1	Marcus	Thinned	1992	2	1	3	4	3	TADI	10	0	0	1	0
Big Lake WMA	Big Lake	5	3	10	2007-05-30	05:38:00	2	Marcus	Thinned	1992	2	1	4	4	3	ACRU	10	0	1	0	0
Big Lake WMA	Big Lake	5	3	10	2007-05-30	05:38:00	2	Marcus	Thinned	1992	2	1	4	4	3	CELA	20	1	1	0	0
Big Lake WMA	Big Lake	5	3	10	2007-05-30	05:38:00	2	Marcus	Thinned	1992	2	1	4	4	3	FRPE	40	0	4	0	0
Big Lake WMA	Big Lake	5	3	10	2007-05-30	05:38:00	2	Marcus	Thinned	1992	2	1	4	4	3	PODE	30	0	0	1	2
Big Lake WMA	Big Lake	5	3	10	2007-05-30	05:38:00	2	Marcus	Thinned	1992	2	1	4	4	3	QULY	50	1	4	0	0
Big Lake WMA	Big Lake	5	3	10	2007-05-30	05:38:00	2	Marcus	Thinned	1992	2	1	4	4	3	QUNU	20	0	1	0	1
Big Lake WMA	Big Lake	5	3	11	2007-05-30	06:18:00	1	Marcus	Thinned	1992	2	1	3	4	3	CELA	50	2	3	0	0
Big Lake WMA	Big Lake	5	3	11	2007-05-30	06:18:00	1	Marcus	Thinned	1992	2	1	3	4	3	FRPE	60	0	5	1	0
Big Lake WMA	Big Lake	5	3	11	2007-05-30	06:18:00	1	Marcus	Thinned	1992	2	1	3	4	3	QULY	50	0	3	2	0
Big Lake WMA	Big Lake	5	3	11	2007-05-30	06:18:00	1	Marcus	Thinned	1992	2	1	3	4	3	QUNU	20	0	0	2	0
Big Lake WMA	Big Lake	5	3	11	2007-05-30	06:18:00	2	Marcus	Thinned	1992	1	1	4	3	3	CELA	20	1	1	0	0
Big Lake WMA	Big Lake	5	3	11	2007-05-30	06:18:00	2	Marcus	Thinned	1992	1	1	4	3	3	FRPE	60	0	4	1	1
Big Lake WMA	Big Lake	5	3	11	2007-05-30	06:18:00	2	Marcus	Thinned	1992	1	1	4	3	3	QULY	40	0	2	2	0
Big Lake WMA	Big Lake	5	3	11	2007-05-30	06:18:00	2	Marcus	Thinned	1992	1	1	4	3	3	QUNU	20	0	0	2	0
Big Lake WMA	Big Lake	5	3	11	2007-05-30	06:18:00	2	Marcus	Thinned	1992	1	1	4	3	3	TADI	30	0	1	2	0
Big Lake WMA	Big Lake	5	3	12	2007-05-30	06:57:00	1	Marcus	Thinned	1992	2	1	4	4	3	SNAG	10	0	1	0	0
Big Lake WMA	Big Lake	5	3	12	2007-05-30	06:57:00	1	Marcus	Thinned	1992	2	1	4	4	3	CELA	10	0	1	0	0
Big Lake WMA	Big Lake	5	3	12	2007-05-30	06:57:00	1	Marcus	Thinned	1992	2	1	4	4	3	FRPE	10	0	1	0	0
Big Lake WMA	Big Lake	5	3	12	2007-05-30	06:57:00	1	Marcus	Thinned	1992	2	1	4	4	3	QULY	40	0	1	2	1
Big Lake WMA	Big Lake	5	3	12	2007-05-30	06:57:00	1	Marcus	Thinned	1992	2	1	4	4	3	QUNU	30	0	0	1	2
Big Lake WMA	Big Lake	5	3	12	2007-05-30	06:57:00	1	Marcus	Thinned	1992	2	1	4	4	3	TADI	40	0	1	3	0
Big Lake WMA	Big Lake	5	3	12	2007-05-30	06:57:00	2	Marcus	Thinned	1992	1	1	4	3	3	ACRU	10	0	1	0	0
Big Lake WMA	Big Lake	5	3	12	2007-05-30	06:57:00	2	Marcus	Thinned	1992	1	1	4	3	3	CAAQ	10	1	0	0	0
Big Lake WMA	Big Lake	5	3	12	2007-05-30	06:57:00	2	Marcus	Thinned	1992	1	1	4	3	3	CELA	30	0	1	2	0
Big Lake WMA	Big Lake	5	3	12	2007-05-30	06:57:00	2	Marcus	Thinned	1992	1	1	4	3	3	DIVI	10	1	0	0	0
Big Lake WMA	Big Lake	5	3	12	2007-05-30	06:57:00	2	Marcus	Thinned	1992	1	1	4	3	3	FRPE	10	0	0	1	0
Big Lake WMA	Big Lake	5	3	12	2007-05-30	06:57:00	2	Marcus	Thinned	1992	1	1	4	3	3	GLTR	10	1	0	0	0
Big Lake WMA	Big Lake	5	3	12	2007-05-30	06:57:00	2	Marcus	Thinned	1992	1	1	4	3	3	PODE	30	0	0	2	1
Big Lake WMA	Big Lake	5	3	12	2007-05-30	06:57:00	2	Marcus	Thinned	1992	1	1	4	3	3	QULY	40	2	0	1	1
Big Lake WMA	Big Lake	5	3	12	2007-05-30	06:57:00	2	Marcus	Thinned	1992	1	1	4	3	3	TADI	40	0	1	3	0
Big Lake WMA	Big Lake	5	5	1	2007-05-31	07:31:00	1	Marcus	Thinned	1992	2	1	4	4	3	SNAG	10	0	1	0	0
Big Lake WMA	Big Lake	5	5	1	2007-05-31	07:31:00	1	Marcus	Thinned	1992	2	1	4	4	3	ACRU	10	1	0	0	0
Big Lake WMA	Big Lake	5	5	1	2007-05-31	07:31:00	1	Marcus	Thinned	1992	2	1	4	4	3	CELA	10	1	0	0	0
Big Lake WMA	Big Lake	5	5	1	2007-05-31	07:31:00	1	Marcus	Thinned	1992	2	1	4	4	3	DIVI	10	0	1	0	0
Big Lake WMA	Big Lake	5	5	1	2007-05-31	07:31:00	1	Marcus	Thinned	1992	2	1	4	4	3	FRPE	20	1	1	0	0
Big Lake WMA	Big Lake	5	5	1	2007-05-31	07:31:00	1	Marcus	Thinned	1992	2	1	4	4	3	QULY	30	0	0	1	2
Big Lake WMA	Big Lake	5	5	1	2007-05-31	07:31:00	1	Marcus	Thinned	1992	2	1	4	4	3	ULAM	10	0	1	0	0
Big Lake WMA	Big Lake	5	5	1	2007-05-31	07:31:00	2	Marcus	Thinned	1992	2	1	4	4	3	ACRU	20	2	0	0	0
Big Lake WMA	Big Lake	5	5	1	2007-05-31	07:31:00	2	Marcus	Thinned	1992	2	1	4	4	3	PODE	70	0	4	3	0
Big Lake WMA	Big Lake	5	5	1	2007-05-31	07:31:00	2	Marcus	Thinned	1992	2	1	4	4	3	QULY	70	0	2	5	0
Big Lake WMA	Big Lake	5	5	1	2007-05-31	07:31:00	2	Marcus	Thinned	1992	2	1	4	4	3	ULRU	10	0	1	0	0
Big Lake WMA	Big Lake	5	5	2	2007-05-31	08:08:00	1	Marcus	Thinned	1992	2	1	3	4	3	CELA	20	1	0	1	0
Big Lake WMA	Big Lake	5	5	2	2007-05-31	08:08:00	1	Marcus	Thinned	1992	2	1	3	4	3	FRPE	30	1	2	0	0
Big Lake WMA	Big Lake	5	5	2	2007-05-31	08:08:00	1	Marcus	Thinned	1992	2	1	3	4	3	PODE	80	0	1	7	0
Big Lake WMA	Big Lake	5	5	2	2007-05-31	08:08:00	1	Marcus	Thinned	1992	2	1	3	4	3	QULY	40	0	3	1	0
Big Lake WMA	Big Lake	5	5	2	2007-05-31	08:08:00	2	Marcus	Thinned	1992	2	1	4	4	3	CAAQ	10	0	1	0	0
Big Lake WMA	Big Lake	5	5	2	2007-05-31	08:08:00	2	Marcus	Thinned	1992	2	1	4	4	3	PODE	40	0	4	0	0
Big Lake WMA	Big Lake	5	5	2	2007-05-31	08:08:00	2	Marcus	Thinned	1992	2	1	4	4	3	QULY	50	0	2	3	0
Big Lake WMA	Big Lake	5	5	2	2007-05-31	08:08:00	2	Marcus	Thinned	1992	2	1	4	4	3	TADI	10	0	0	1	0
Big Lake WMA	Big Lake	5	5	2	2007-05-31	08:08:00	2	Marcus	Thinned	1992	2	1	4	4	3	ULAM	100	0	5	4	1
Big Lake WMA	Big Lake	5	5	3	2007-05-31	06:37:00	1	Marcus	Thinned	1992	2	1	4	3	3	ACNE	30	1	2	0	0
Big Lake WMA	Big Lake	5	5	3	2007-05-31	06:37:00	1	Marcus	Thinned	1992	2	1	4	3	3	CELA	30	0	3	0	0
Big Lake WMA	Big Lake	5	5	3	2007-05-31	06:37:00	1	Marcus	Thinned	1992	2	1	4	3	3	FRPE	20	0	1	1	0
Big Lake WMA	Big Lake	5	5	3	2007-05-31	06:37:00	1	Marcus	Thinned	1992	2	1	4	3	3	QULY	80	0	3	3	2
Big Lake WMA	Big Lake	5	5	3	2007-05-31	06:37:00	2	Marcus	Thinned	1992	2	1	4	4	4	CELA	50	4	1	0	0
Big Lake WMA	Big Lake	5	5	3	2007-05-31	06:37:00	2	Marcus	Thinned	1992	2	1	4	4	4	FRPE	10	1	0	0	0
Big Lake WMA	Big Lake	5	5	3	2007-05-31	06:37:00	2	Marcus	Thinned	1992	2	1	4	4	4	PODE	20	0	1	1	0
Big Lake WMA	Big Lake	5	5	3	2007-05-31	06:37:00	2	Marcus	Thinned	1992	2	1	4	4	4	QULY	90	0	5	2	2
Big Lake WMA	Big Lake	5	5	3	2007-05-31	06:37:00	2	Marcus	Thinned	1992	2	1	4	4	4	SANI	10	0	1	0	0
Big Lake WMA	Big Lake	5	5	3	2007-05-31	06:37:00	2	Marcus	Thinned	1992	2	1	4	4	4	TADI	10	0	1	0	0
Big Lake WMA	Big Lake	5	5	4	2007-05-31	08:55:00	1	Marcus	Thinned	1992	2	1	4	4	3	SNAG	10	0	1	0	0
Big Lake WMA	Big Lake	5	5	4	2007-05-31	08:55:00	1	Marcus	Thinned	1992	2	1	4	4	3	FRPE	70	0	3	4	0
Big Lake WMA	Big Lake	5	5	4	2007-05-31	08:55:00	1	Marcus	Thinned	1992	2	1	4	4	3	QULY	60	0	4	1	1
Big Lake WMA	Big Lake	5	5	4	2007-05-31	08:55:00	1	Marcus	Thinned	1992	2	1	4	4	3	TADI	60	0	3	3	0
Big Lake WMA	Big Lake	5	5	4	2007-05-31	08:55:00	2	Marcus	Thinned	1992	2	1	3	3	3	SNAG	10	0	1	0	0
Big Lake WMA	Big Lake	5	5	4	2007-05-31	08:55:00	2	Marcus	Thinned	1992	2	1	3	3	3	CELA	20	0	1	1	0
Big Lake WMA	Big Lake	5	5	4	2007-05-31	08:55:00	2	Marcus	Thinned	1992	2	1	3	3	3	FRPE	20	0	2	0	0
Big Lake WMA	Big Lake	5	5	4	2007-05-31	08:55:00	2	Marcus	Thinned	1992	2	1	3	3	3	PODE	40	0	0	3	1
Big Lake WMA	Big Lake	5	5	4	2007-05-31	08:55:00	2	Marcus	Thinned	1992	2	1	3	3	3	QULY	50	0	1	3	1
Big Lake WMA	Big Lake	5	5	4	2007-05-31	08:55:00	2	Marcus	Thinned	1992	2	1	3	3	3	ULAM	10	0	0	0	1
Big Lake WMA	Big Lake	5	5	5	2007-05-31	05:59:00	1	Marcus	Thinned	1992	2	1	3	4	3	ACRU	40	3	1	0	0
Big Lake WMA	Big Lake	5	5	5	2007-05-31	05:59:00	1	Marcus	Thinned	1992	2	1	3	4	3	CELA	30	1	0	2	0
Big Lake WMA	Big Lake	5	5	5	2007-05-31	05:59:00	1	Marcus	Thinned	1992	2	1	3	4	3	QULY	20	0	0	2	0
Big Lake WMA	Big Lake	5	5	5	2007-05-31	05:59:00	2	Marcus	Thinned	1992	2	1	3	4	3	SNAG	10	0	1	0	0
Big Lake WMA	Big Lake	5	5	5	2007-05-31	05:59:00	2	Marcus	Thinned	1992	2	1	3	4	3	ACNE	10	1	0	0	0
Big Lake WMA	Big Lake	5	5	5	2007-05-31	05:59:00	2	Marcus	Thinned	1992	2	1	3	4	3	CAAQ	10	1	0	0	0
Big Lake WMA	Big Lake	5	5	5	2007-05-31	05:59:00	2	Marcus	Thinned	1992	2	1	3	4	3	CELA	10	0	1	0	0
Big Lake WMA	Big Lake	5	5	5	2007-05-31	05:59:00	2	Marcus	Thinned	1992	2	1	3	4	3	FRPE	50	0	2	3	0
Big Lake WMA	Big Lake	5	5	5	2007-05-31	05:59:00	2	Marcus	Thinned	1992	2	1	3	4	3	PODE	60	0	0	2	4
Big Lake WMA	Big Lake	5	5	5	2007-05-31	05:59:00	2	Marcus	Thinned	1992	2	1	3	4	3	QULY	20	0	1	1	0
Big Lake WMA	Big Lake	5	5	5	2007-05-31	05:59:00	2	Marcus	Thinned	1992	2	1	3	4	3	ULAM	20	0	0	1	1
Big Lake WMA	Big Lake	5	5	6	2007-05-31	09:32:00	1	Marcus	Thinned	1992	2	1	3	4	3	CELA	40	1	2	1	0
Big Lake WMA	Big Lake	5	5	6	2007-05-31	09:32:00	1	Marcus	Thinned	1992	2	1	3	4	3	FRPE	50	0	1	3	1
Big Lake WMA	Big Lake	5	5	6	2007-05-31	09:32:00	1	Marcus	Thinned	1992	2	1	3	4	3	PODE	10	0	0	1	0
Big Lake WMA	Big Lake	5	5	6	2007-05-31	09:32:00	1	Marcus	Thinned	1992	2	1	3	4	3	QULY	50	0	1	2	2
Big Lake WMA	Big Lake	5	5	6	2007-05-31	09:32:00	1	Marcus	Thinned	1992	2	1	3	4	3	TADI	10	0	0	1	0
Big Lake WMA	Big Lake	5	5	6	2007-05-31	09:32:00	2	Marcus	Thinned	1992	2	1	3	4	3	CAAQ	10	0	1	0	0
Big Lake WMA	Big Lake	5	5	6	2007-05-31	09:32:00	2	Marcus	Thinned	1992	2	1	3	4	3	CELA	20	0	1	1	0
Big Lake WMA	Big Lake	5	5	6	2007-05-31	09:32:00	2	Marcus	Thinned	1992	2	1	3	4	3	FRPE	100	0	5	4	1
Big Lake WMA	Big Lake	5	5	6	2007-05-31	09:32:00	2	Marcus	Thinned	1992	2	1	3	4	3	QULY	10	0	0	0	1
Big Lake WMA	Big Lake	5	5	6	2007-05-31	09:32:00	2	Marcus	Thinned	1992	2	1	3	4	3	QUNU	20	0	0	2	0
Big Lake WMA	Big Lake	5	5	6	2007-05-31	09:32:00	2	Marcus	Thinned	1992	2	1	3	4	3	TADI	50	0	3	2	0
Big Lake WMA	Big Lake	5	D7	7	2008-06-12	07:25:00	1	Oldham	Thinned	1992	2	1	3	2	3	ACRU	10	0	0	1	0
Big Lake WMA	Big Lake	5	D7	7	2008-06-12	07:25:00	1	Oldham	Thinned	1992	2	1	3	2	3	CELA	20	1	1	0	0
Big Lake WMA	Big Lake	5	D7	7	2008-06-12	07:25:00	1	Oldham	Thinned	1992	2	1	3	2	3	FRPE	80	0	2	5	1
Big Lake WMA	Big Lake	5	D7	7	2008-06-12	07:25:00	1	Oldham	Thinned	1992	2	1	3	2	3	QULY	20	0	0	0	2
Big Lake WMA	Big Lake	5	D7	7	2008-06-12	07:25:00	1	Oldham	Thinned	1992	2	1	3	2	3	QUNU	10	0	1	0	0
Big Lake WMA	Big Lake	5	D7	7	2008-06-12	07:25:00	1	Oldham	Thinned	1992	2	1	3	2	3	TADI	10	0	0	0	1
Big Lake WMA	Big Lake	5	D7	7	2008-06-12	07:25:00	1	Oldham	Thinned	1992	2	1	3	2	3	ULAM	10	0	1	0	0
Big Lake WMA	Big Lake	5	D7	7	2008-06-12	07:25:00	2	Oldham	Thinned	1992	3	1	3	3	3	CELA	20	0	1	1	0
Big Lake WMA	Big Lake	5	D7	7	2008-06-12	07:25:00	2	Oldham	Thinned	1992	3	1	3	3	3	FRPE	20	2	0	0	0
Big Lake WMA	Big Lake	5	D7	7	2008-06-12	07:25:00	2	Oldham	Thinned	1992	3	1	3	3	3	QULY	30	0	0	0	3
Big Lake WMA	Big Lake	5	D7	7	2008-06-12	07:25:00	2	Oldham	Thinned	1992	3	1	3	3	3	QUNU	10	0	0	0	1
Big Lake WMA	Big Lake	5	D7	7	2008-06-12	07:25:00	2	Oldham	Thinned	1992	3	1	3	3	3	TADI	10	0	0	1	0
Big Lake WMA	Big Lake	5	D7	7	2008-06-12	07:25:00	2	Oldham	Thinned	1992	3	1	3	3	3	ULAM	20	2	0	0	0
Big Lake WMA	Big Lake	5	D7	8	2008-06-12	07:11:00	1	Oldham	Thinned	1992	2	1	3	3	3	ACRU	10	1	0	0	0
Big Lake WMA	Big Lake	5	D7	8	2008-06-12	07:11:00	1	Oldham	Thinned	1992	2	1	3	3	3	CELA	10	1	0	0	0
Big Lake WMA	Big Lake	5	D7	8	2008-06-12	07:11:00	1	Oldham	Thinned	1992	2	1	3	3	3	DIVI	10	1	0	0	0
Big Lake WMA	Big Lake	5	D7	8	2008-06-12	07:11:00	1	Oldham	Thinned	1992	2	1	3	3	3	FRPE	20	0	0	1	1
Big Lake WMA	Big Lake	5	D7	8	2008-06-12	07:11:00	1	Oldham	Thinned	1992	2	1	3	3	3	PODE	20	0	0	0	2
Big Lake WMA	Big Lake	5	D7	8	2008-06-12	07:11:00	1	Oldham	Thinned	1992	2	1	3	3	3	QULY	40	0	2	2	0
Big Lake WMA	Big Lake	5	D7	8	2008-06-12	07:11:00	1	Oldham	Thinned	1992	2	1	3	3	3	TADI	10	0	0	1	0
Big Lake WMA	Big Lake	5	D7	8	2008-06-12	07:11:00	2	Oldham	Thinned	1992	2	1	3	3	3	CAAQ	10	0	0	1	0
Big Lake WMA	Big Lake	5	D7	8	2008-06-12	07:11:00	2	Oldham	Thinned	1992	2	1	3	3	3	CELA	10	0	1	0	0
Big Lake WMA	Big Lake	5	D7	8	2008-06-12	07:11:00	2	Oldham	Thinned	1992	2	1	3	3	3	CELA	10	0	1	0	0
Big Lake WMA	Big Lake	5	D7	8	2008-06-12	07:11:00	2	Oldham	Thinned	1992	2	1	3	3	3	FRPE	60	0	3	1	2
Big Lake WMA	Big Lake	5	D7	8	2008-06-12	07:11:00	2	Oldham	Thinned	1992	2	1	3	3	3	PODE	10	0	0	0	1
Big Lake WMA	Big Lake	5	D7	8	2008-06-12	07:11:00	2	Oldham	Thinned	1992	2	1	3	3	3	QULY	40	0	0	0	4
Big Lake WMA	Big Lake	5	D7	8	2008-06-12	07:11:00	2	Oldham	Thinned	1992	2	1	3	3	3	QUPA	10	0	0	1	0
Big Lake WMA	Big Lake	5	D7	8	2008-06-12	07:11:00	2	Oldham	Thinned	1992	2	1	3	3	3	TADI	40	0	0	3	1
Big Lake WMA	Big Lake	5	D7	9	2008-06-12	07:57:00	1	Oldham	Thinned	1992	2	1	2	3	3	SNAG	10	0	1	0	0
Big Lake WMA	Big Lake	5	D7	9	2008-06-12	07:57:00	1	Oldham	Thinned	1992	2	1	2	3	3	PODE	10	0	0	0	1
Big Lake WMA	Big Lake	5	D7	9	2008-06-12	07:57:00	1	Oldham	Thinned	1992	2	1	2	3	3	QULY	90	0	1	2	6
Big Lake WMA	Big Lake	5	D7	9	2008-06-12	07:57:00	1	Oldham	Thinned	1992	2	1	2	3	3	TADI	30	0	0	1	2
Big Lake WMA	Big Lake	5	D7	9	2008-06-12	07:57:00	2	Oldham	Thinned	1992	2	3	2	3	3	CELA	30	0	2	0	1
Big Lake WMA	Big Lake	5	D7	9	2008-06-12	07:57:00	2	Oldham	Thinned	1992	2	3	2	3	3	DIVI	10	1	0	0	0
Big Lake WMA	Big Lake	5	D7	9	2008-06-12	07:57:00	2	Oldham	Thinned	1992	2	3	2	3	3	FRPE	40	0	2	0	2
Big Lake WMA	Big Lake	5	D7	9	2008-06-12	07:57:00	2	Oldham	Thinned	1992	2	3	2	3	3	PODE	10	0	0	0	1
Big Lake WMA	Big Lake	5	D7	9	2008-06-12	07:57:00	2	Oldham	Thinned	1992	2	3	2	3	3	QULY	10	0	1	0	0
Big Lake WMA	Big Lake	5	D7	9	2008-06-12	07:57:00	2	Oldham	Thinned	1992	2	3	2	3	3	TADI	50	0	0	2	3
Big Lake WMA	Big Lake	5	D7	10	2008-06-12	07:40:00	1	Oldham	Thinned	1992	4	1	2	4	3	CELA	20	0	2	0	0
Big Lake WMA	Big Lake	5	D7	10	2008-06-12	07:40:00	1	Oldham	Thinned	1992	4	1	2	4	3	DIVI	20	0	2	0	0
Big Lake WMA	Big Lake	5	D7	10	2008-06-12	07:40:00	1	Oldham	Thinned	1992	4	1	2	4	3	FRPE	30	0	1	1	1
Big Lake WMA	Big Lake	5	D7	10	2008-06-12	07:40:00	1	Oldham	Thinned	1992	4	1	2	4	3	GLTR	10	0	1	0	0
Big Lake WMA	Big Lake	5	D7	10	2008-06-12	07:40:00	1	Oldham	Thinned	1992	4	1	2	4	3	PODE	10	0	0	0	1
Big Lake WMA	Big Lake	5	D7	10	2008-06-12	07:40:00	1	Oldham	Thinned	1992	4	1	2	4	3	QULY	40	0	1	3	0
Big Lake WMA	Big Lake	5	D7	10	2008-06-12	07:40:00	1	Oldham	Thinned	1992	4	1	2	4	3	QUPA	10	1	0	0	0
Big Lake WMA	Big Lake	5	D7	10	2008-06-12	07:40:00	1	Oldham	Thinned	1992	4	1	2	4	3	TADI	20	0	0	2	0
Big Lake WMA	Big Lake	5	D7	10	2008-06-12	07:40:00	2	Oldham	Thinned	1992	2	4	3	3	3	CELA	20	0	2	0	0
Big Lake WMA	Big Lake	5	D7	10	2008-06-12	07:40:00	2	Oldham	Thinned	1992	2	4	3	3	3	FRPE	20	0	2	0	0
Big Lake WMA	Big Lake	5	D7	10	2008-06-12	07:40:00	2	Oldham	Thinned	1992	2	4	3	3	3	PODE	30	0	0	0	3
Big Lake WMA	Big Lake	5	D7	10	2008-06-12	07:40:00	2	Oldham	Thinned	1992	2	4	3	3	3	QULY	10	0	1	0	0
Big Lake WMA	Big Lake	5	D7	10	2008-06-12	07:40:00	2	Oldham	Thinned	1992	2	4	3	3	3	QUNU	20	0	0	2	0
Big Lake WMA	Big Lake	5	D7	10	2008-06-12	07:40:00	2	Oldham	Thinned	1992	2	4	3	3	3	ULAM	10	0	1	0	0
Big Lake WMA	Big Lake	5	D7	11	2008-06-12	08:11:00	1	Oldham	Thinned	1992	2	1	3	3	4	CELA	10	0	1	0	0
Big Lake WMA	Big Lake	5	D7	11	2008-06-12	08:11:00	1	Oldham	Thinned	1992	2	1	3	3	4	FRPE	40	0	3	1	0
Big Lake WMA	Big Lake	5	D7	11	2008-06-12	08:11:00	1	Oldham	Thinned	1992	2	1	3	3	4	PODE	10	0	0	0	1
Big Lake WMA	Big Lake	5	D7	11	2008-06-12	08:11:00	1	Oldham	Thinned	1992	2	1	3	3	4	QUNU	30	0	2	0	1
Big Lake WMA	Big Lake	5	D7	11	2008-06-12	08:11:00	1	Oldham	Thinned	1992	2	1	3	3	4	QUPA	10	0	0	0	1
Big Lake WMA	Big Lake	5	D7	11	2008-06-12	08:11:00	1	Oldham	Thinned	1992	2	1	3	3	4	ULAM	10	0	0	0	1
Big Lake WMA	Big Lake	5	D7	11	2008-06-12	08:11:00	2	Oldham	Thinned	1992	2	1	3	4	3	SNAG	10	0	0	1	0
Big Lake WMA	Big Lake	5	D7	11	2008-06-12	08:11:00	2	Oldham	Thinned	1992	2	1	3	4	3	CELA	30	0	0	2	1
Big Lake WMA	Big Lake	5	D7	11	2008-06-12	08:11:00	2	Oldham	Thinned	1992	2	1	3	4	3	DIVI	10	0	1	0	0
Big Lake WMA	Big Lake	5	D7	11	2008-06-12	08:11:00	2	Oldham	Thinned	1992	2	1	3	4	3	FRPE	50	0	1	3	1
Big Lake WMA	Big Lake	5	D7	11	2008-06-12	08:11:00	2	Oldham	Thinned	1992	2	1	3	4	3	PODE	20	0	1	0	1
Big Lake WMA	Big Lake	5	D7	11	2008-06-12	08:11:00	2	Oldham	Thinned	1992	2	1	3	4	3	QULY	30	0	2	1	0
Big Lake WMA	Big Lake	5	D7	11	2008-06-12	08:11:00	2	Oldham	Thinned	1992	2	1	3	4	3	TADI	10	0	0	0	1
Big Lake WMA	Big Lake	5	D7	12	2008-06-12	06:56:00	1	Oldham	Thinned	1992	2	1	2	2	4	CELA	20	1	1	0	0
Big Lake WMA	Big Lake	5	D7	12	2008-06-12	06:56:00	1	Oldham	Thinned	1992	2	1	2	2	4	FRPE	20	0	1	0	1
Big Lake WMA	Big Lake	5	D7	12	2008-06-12	06:56:00	1	Oldham	Thinned	1992	2	1	2	2	4	PODE	10	0	0	0	1
Big Lake WMA	Big Lake	5	D7	12	2008-06-12	06:56:00	1	Oldham	Thinned	1992	2	1	2	2	4	QUNU	40	0	0	0	4
Big Lake WMA	Big Lake	5	D7	12	2008-06-12	06:56:00	1	Oldham	Thinned	1992	2	1	2	2	4	TADI	10	0	0	0	1
Big Lake WMA	Big Lake	5	D7	12	2008-06-12	06:56:00	2	Oldham	Thinned	1992	2	1	3	3	3	SNAG	20	0	1	0	1
Big Lake WMA	Big Lake	5	D7	12	2008-06-12	06:56:00	2	Oldham	Thinned	1992	2	1	3	3	3	FRPE	30	0	1	1	1
Big Lake WMA	Big Lake	5	D7	12	2008-06-12	06:56:00	2	Oldham	Thinned	1992	2	1	3	3	3	QULY	20	0	1	0	1
Big Lake WMA	Big Lake	5	D7	12	2008-06-12	06:56:00	2	Oldham	Thinned	1992	2	1	3	3	3	QUNU	10	0	0	0	1
Big Lake WMA	Big Lake	6	E	1	2007-05-24	09:26:00	1	Marcus	Thinned	1994	2	1	4	4	2	CELA	10	1	0	0	0
Big Lake WMA	Big Lake	6	E	1	2007-05-24	09:26:00	1	Marcus	Thinned	1994	2	1	4	4	2	FRPE	60	3	2	1	0
Big Lake WMA	Big Lake	6	E	1	2007-05-24	09:26:00	1	Marcus	Thinned	1994	2	1	4	4	2	PODE	50	0	0	4	1
Big Lake WMA	Big Lake	6	E	1	2007-05-24	09:26:00	1	Marcus	Thinned	1994	2	1	4	4	2	QULY	30	3	0	0	0
Big Lake WMA	Big Lake	6	E	1	2007-05-24	09:26:00	2	Marcus	Thinned	1994	2	1	2	4	4	SNAG	20	0	1	1	0
Big Lake WMA	Big Lake	6	E	1	2007-05-24	09:26:00	2	Marcus	Thinned	1994	2	1	2	4	4	ACRU	60	3	2	0	1
Big Lake WMA	Big Lake	6	E	1	2007-05-24	09:26:00	2	Marcus	Thinned	1994	2	1	2	4	4	CELA	10	0	1	0	0
Big Lake WMA	Big Lake	6	E	1	2007-05-24	09:26:00	2	Marcus	Thinned	1994	2	1	2	4	4	FRPE	30	2	1	0	0
Big Lake WMA	Big Lake	6	E	1	2007-05-24	09:26:00	2	Marcus	Thinned	1994	2	1	2	4	4	PODE	40	0	0	3	1
Big Lake WMA	Big Lake	6	E	1	2007-05-24	09:26:00	2	Marcus	Thinned	1994	2	1	2	4	4	SANI	10	0	0	1	0
Big Lake WMA	Big Lake	6	E	1	2007-05-24	09:26:00	2	Marcus	Thinned	1994	2	1	2	4	4	TADI	50	0	0	2	3
Big Lake WMA	Big Lake	6	E	1	2008-06-11	06:24:00	1	Foster	Thinned	1994	2	1	4	4	3	SNAG	10	0	1	0	0
Big Lake WMA	Big Lake	6	E	1	2008-06-11	06:24:00	1	Foster	Thinned	1994	2	1	4	4	3	ACRU	20	0	1	1	0
Big Lake WMA	Big Lake	6	E	1	2008-06-11	06:24:00	1	Foster	Thinned	1994	2	1	4	4	3	CELA	20	0	2	0	0
Big Lake WMA	Big Lake	6	E	1	2008-06-11	06:24:00	1	Foster	Thinned	1994	2	1	4	4	3	FRPE	80	2	5	1	0
Big Lake WMA	Big Lake	6	E	1	2008-06-11	06:24:00	1	Foster	Thinned	1994	2	1	4	4	3	PODE	20	0	0	0	2
Big Lake WMA	Big Lake	6	E	1	2008-06-11	06:24:00	1	Foster	Thinned	1994	2	1	4	4	3	ULRU	10	0	1	0	0
Big Lake WMA	Big Lake	6	E	1	2008-06-11	06:24:00	2	Foster	Thinned	1994	1	1	3	3	3	SNAG	10	0	0	1	0
Big Lake WMA	Big Lake	6	E	1	2008-06-11	06:24:00	2	Foster	Thinned	1994	1	1	3	3	3	ACRU	20	0	1	0	1
Big Lake WMA	Big Lake	6	E	1	2008-06-11	06:24:00	2	Foster	Thinned	1994	1	1	3	3	3	FRPE	20	1	1	0	0
Big Lake WMA	Big Lake	6	E	1	2008-06-11	06:24:00	2	Foster	Thinned	1994	1	1	3	3	3	GLAQ	20	1	1	0	0
Big Lake WMA	Big Lake	6	E	1	2008-06-11	06:24:00	2	Foster	Thinned	1994	1	1	3	3	3	PODE	10	0	0	0	1
Big Lake WMA	Big Lake	6	E	1	2008-06-11	06:24:00	2	Foster	Thinned	1994	1	1	3	3	3	QULY	20	1	1	0	0
Big Lake WMA	Big Lake	6	E	1	2008-06-11	06:24:00	2	Foster	Thinned	1994	1	1	3	3	3	SANI	40	0	1	1	2
Big Lake WMA	Big Lake	6	E	1	2008-06-11	06:24:00	2	Foster	Thinned	1994	1	1	3	3	3	TADI	80	0	0	1	7
Big Lake WMA	Big Lake	6	E	2	2007-05-24	09:48:00	1	Marcus	Thinned	1994	2	1	3	4	3	ACRU	40	3	1	0	0
Big Lake WMA	Big Lake	6	E	2	2007-05-24	09:48:00	1	Marcus	Thinned	1994	2	1	3	4	3	CELA	20	0	2	0	0
Big Lake WMA	Big Lake	6	E	2	2007-05-24	09:48:00	1	Marcus	Thinned	1994	2	1	3	4	3	FRPE	40	0	4	0	0
Big Lake WMA	Big Lake	6	E	2	2007-05-24	09:48:00	1	Marcus	Thinned	1994	2	1	3	4	3	PODE	20	0	0	0	2
Big Lake WMA	Big Lake	6	E	2	2007-05-24	09:48:00	1	Marcus	Thinned	1994	2	1	3	4	3	QULY	10	0	0	1	0
Big Lake WMA	Big Lake	6	E	2	2007-05-24	09:48:00	2	Marcus	Thinned	1994	2	1	3	3	2	SNAG	10	0	1	0	0
Big Lake WMA	Big Lake	6	E	2	2007-05-24	09:48:00	2	Marcus	Thinned	1994	2	1	3	3	2	ACRU	10	0	1	0	0
Big Lake WMA	Big Lake	6	E	2	2007-05-24	09:48:00	2	Marcus	Thinned	1994	2	1	3	3	2	FRPE	10	0	1	0	0
Big Lake WMA	Big Lake	6	E	2	2007-05-24	09:48:00	2	Marcus	Thinned	1994	2	1	3	3	2	NYAQ	40	0	1	2	1
Big Lake WMA	Big Lake	6	E	2	2007-05-24	09:48:00	2	Marcus	Thinned	1994	2	1	3	3	2	PODE	10	0	0	0	1
Big Lake WMA	Big Lake	6	E	2	2007-05-24	09:48:00	2	Marcus	Thinned	1994	2	1	3	3	2	SANI	20	0	1	1	0
Big Lake WMA	Big Lake	6	E	2	2007-05-24	09:48:00	2	Marcus	Thinned	1994	2	1	3	3	2	TADI	40	0	1	2	1
Big Lake WMA	Big Lake	6	E	2	2007-05-24	09:48:00	2	Marcus	Thinned	1994	2	1	3	3	2	ULRU	10	1	0	0	0
Big Lake WMA	Big Lake	6	E	2	2008-06-11	06:08:00	1	Foster	Thinned	1994	2	1	2	3	4	ACNE	10	0	1	0	0
Big Lake WMA	Big Lake	6	E	2	2008-06-11	06:08:00	1	Foster	Thinned	1994	2	1	2	3	4	ACRU	60	2	4	0	0
Big Lake WMA	Big Lake	6	E	2	2008-06-11	06:08:00	1	Foster	Thinned	1994	2	1	2	3	4	CELA	10	0	1	0	0
Big Lake WMA	Big Lake	6	E	2	2008-06-11	06:08:00	1	Foster	Thinned	1994	2	1	2	3	4	FRPE	30	0	3	0	0
Big Lake WMA	Big Lake	6	E	2	2008-06-11	06:08:00	1	Foster	Thinned	1994	2	1	2	3	4	PODE	30	0	0	0	3
Big Lake WMA	Big Lake	6	E	2	2008-06-11	06:08:00	1	Foster	Thinned	1994	2	1	2	3	4	TADI	10	0	0	0	1
Big Lake WMA	Big Lake	6	E	2	2008-06-11	06:08:00	2	Foster	Thinned	1994	2	1	4	4	3	ACRU	40	1	1	2	0
Big Lake WMA	Big Lake	6	E	2	2008-06-11	06:08:00	2	Foster	Thinned	1994	2	1	4	4	3	CELA	10	0	1	0	0
Big Lake WMA	Big Lake	6	E	2	2008-06-11	06:08:00	2	Foster	Thinned	1994	2	1	4	4	3	FRPE	20	0	2	0	0
Big Lake WMA	Big Lake	6	E	2	2008-06-11	06:08:00	2	Foster	Thinned	1994	2	1	4	4	3	PODE	60	0	0	1	5
Big Lake WMA	Big Lake	6	E	2	2008-06-11	06:08:00	2	Foster	Thinned	1994	2	1	4	4	3	QULY	10	1	0	0	0
Big Lake WMA	Big Lake	6	E	2	2008-06-11	06:08:00	2	Foster	Thinned	1994	2	1	4	4	3	TADI	20	0	0	0	2
Big Lake WMA	Big Lake	6	E	3	2007-05-24	08:30:00	1	Marcus	Thinned	1994	2	1	3	4	3	CELA	50	3	2	0	0
Big Lake WMA	Big Lake	6	E	3	2007-05-24	08:30:00	1	Marcus	Thinned	1994	2	1	3	4	3	FRPE	50	2	2	1	0
Big Lake WMA	Big Lake	6	E	3	2007-05-24	08:30:00	1	Marcus	Thinned	1994	2	1	3	4	3	PODE	10	0	0	1	0
Big Lake WMA	Big Lake	6	E	3	2007-05-24	08:30:00	1	Marcus	Thinned	1994	2	1	3	4	3	QULY	10	0	0	0	1
Big Lake WMA	Big Lake	6	E	3	2007-05-24	08:30:00	1	Marcus	Thinned	1994	2	1	3	4	3	SANI	20	0	2	0	0
Big Lake WMA	Big Lake	6	E	3	2007-05-24	08:30:00	1	Marcus	Thinned	1994	2	1	3	4	3	TADI	50	0	1	3	1
Big Lake WMA	Big Lake	6	E	3	2007-05-24	08:30:00	2	Marcus	Thinned	1994	2	1	4	3	3	SNAG	10	0	1	0	0
Big Lake WMA	Big Lake	6	E	3	2007-05-24	08:30:00	2	Marcus	Thinned	1994	2	1	4	3	3	GLTR	30	0	1	2	0
Big Lake WMA	Big Lake	6	E	3	2007-05-24	08:30:00	2	Marcus	Thinned	1994	2	1	4	3	3	SANI	10	0	0	1	0
Big Lake WMA	Big Lake	6	E	3	2007-05-24	08:30:00	2	Marcus	Thinned	1994	2	1	4	3	3	TADI	200	0	11	3	6
Big Lake WMA	Big Lake	6	E	3	2008-06-11	07:13:00	1	Foster	Thinned	1994	2	1	3	4	4	CELA	10	0	1	0	0
Big Lake WMA	Big Lake	6	E	3	2008-06-11	07:13:00	1	Foster	Thinned	1994	2	1	3	4	4	FRPE	50	1	1	2	1
Big Lake WMA	Big Lake	6	E	3	2008-06-11	07:13:00	1	Foster	Thinned	1994	2	1	3	4	4	PODE	10	0	0	0	1
Big Lake WMA	Big Lake	6	E	3	2008-06-11	07:13:00	1	Foster	Thinned	1994	2	1	3	4	4	SANI	10	0	0	1	0
Big Lake WMA	Big Lake	6	E	3	2008-06-11	07:13:00	1	Foster	Thinned	1994	2	1	3	4	4	TADI	70	0	2	2	3
Big Lake WMA	Big Lake	6	E	3	2008-06-11	07:13:00	2	Foster	Thinned	1994	2	1	3	3	3	SNAG	10	1	0	0	0
Big Lake WMA	Big Lake	6	E	3	2008-06-11	07:13:00	2	Foster	Thinned	1994	2	1	3	3	3	ACNE	10	1	0	0	0
Big Lake WMA	Big Lake	6	E	3	2008-06-11	07:13:00	2	Foster	Thinned	1994	2	1	3	3	3	ACRU	10	1	0	0	0
Big Lake WMA	Big Lake	6	E	3	2008-06-11	07:13:00	2	Foster	Thinned	1994	2	1	3	3	3	FRPE	40	3	1	0	0
Big Lake WMA	Big Lake	6	E	3	2008-06-11	07:13:00	2	Foster	Thinned	1994	2	1	3	3	3	TADI	70	0	1	4	2
Big Lake WMA	Big Lake	6	E	4	2007-05-24	07:42:00	1	Marcus	Thinned	1994	2	1	3	4	3	CELA	10	0	1	0	0
Big Lake WMA	Big Lake	6	E	4	2007-05-24	07:42:00	1	Marcus	Thinned	1994	2	1	3	4	3	FRPE	30	0	3	0	0
Big Lake WMA	Big Lake	6	E	4	2007-05-24	07:42:00	1	Marcus	Thinned	1994	2	1	3	4	3	GLTR	10	0	1	0	0
Big Lake WMA	Big Lake	6	E	4	2007-05-24	07:42:00	1	Marcus	Thinned	1994	2	1	3	4	3	TADI	210	1	9	10	1
Big Lake WMA	Big Lake	6	E	4	2007-05-24	07:42:00	1	Marcus	Thinned	1994	2	1	3	4	3	ULRU	10	1	0	0	0
Big Lake WMA	Big Lake	6	E	4	2007-05-24	07:42:00	2	Marcus	Thinned	1994	2	1	4	4	3	CELA	30	2	1	0	0
Big Lake WMA	Big Lake	6	E	4	2007-05-24	07:42:00	2	Marcus	Thinned	1994	2	1	4	4	3	FRPE	30	0	1	2	0
Big Lake WMA	Big Lake	6	E	4	2007-05-24	07:42:00	2	Marcus	Thinned	1994	2	1	4	4	3	SANI	10	0	0	1	0
Big Lake WMA	Big Lake	6	E	4	2007-05-24	07:42:00	2	Marcus	Thinned	1994	2	1	4	4	3	TADI	160	0	8	7	1
Big Lake WMA	Big Lake	6	E	4	2008-06-11	06:57:00	1	Foster	Thinned	1994	2	1	3	4	4	SNAG	10	0	1	0	0
Big Lake WMA	Big Lake	6	E	4	2008-06-11	06:57:00	1	Foster	Thinned	1994	2	1	3	4	4	FRPE	10	0	1	0	0
Big Lake WMA	Big Lake	6	E	4	2008-06-11	06:57:00	1	Foster	Thinned	1994	2	1	3	4	3	FRPE	30	0	1	1	1
Big Lake WMA	Big Lake	6	E	4	2008-06-11	06:57:00	1	Foster	Thinned	1994	2	1	3	4	4	TADI	200	0	6	8	6
Big Lake WMA	Big Lake	6	E	4	2008-06-11	06:57:00	2	Foster	Thinned	1994	2	1	3	4	3	SNAG	10	0	0	1	0
Big Lake WMA	Big Lake	6	E	4	2008-06-11	06:57:00	2	Foster	Thinned	1994	2	1	3	4	3	ACRU	20	0	2	0	0
Big Lake WMA	Big Lake	6	E	4	2008-06-11	06:57:00	2	Foster	Thinned	1994	2	1	3	4	3	PODE	10	0	0	0	1
Big Lake WMA	Big Lake	6	E	4	2008-06-11	06:57:00	2	Foster	Thinned	1994	2	1	3	4	3	QULY	20	0	0	0	2
Big Lake WMA	Big Lake	6	E	4	2008-06-11	06:57:00	2	Foster	Thinned	1994	2	1	3	4	3	SANI	10	0	0	1	0
Big Lake WMA	Big Lake	6	E	4	2008-06-11	06:57:00	2	Foster	Thinned	1994	2	1	3	4	3	TADI	30	0	0	1	2
Big Lake WMA	Big Lake	6	E	5	2007-05-24	06:56:00	1	Marcus	Thinned	1994	2	1	3	3	3	ACNE	10	0	1	0	0
Big Lake WMA	Big Lake	6	E	5	2007-05-24	06:56:00	1	Marcus	Thinned	1994	2	1	3	3	3	NYAQ	20	1	0	1	0
Big Lake WMA	Big Lake	6	E	5	2007-05-24	06:56:00	1	Marcus	Thinned	1994	2	1	3	3	3	SANI	10	0	0	1	0
Big Lake WMA	Big Lake	6	E	5	2007-05-24	06:56:00	1	Marcus	Thinned	1994	2	1	3	3	3	TADI	190	1	8	8	2
Big Lake WMA	Big Lake	6	E	5	2007-05-24	06:56:00	1	Marcus	Thinned	1994	2	1	3	3	3	ULRU	10	0	1	0	0
Big Lake WMA	Big Lake	6	E	5	2007-05-24	06:56:00	2	Marcus	Thinned	1994	2	1	4	4	3	FRPE	50	0	4	1	0
Big Lake WMA	Big Lake	6	E	5	2007-05-24	06:56:00	2	Marcus	Thinned	1994	2	1	4	4	3	GLTR	0	0	0	0	0
Big Lake WMA	Big Lake	6	E	5	2007-05-24	06:56:00	2	Marcus	Thinned	1994	2	1	4	4	3	QULY	10	0	0	1	0
Big Lake WMA	Big Lake	6	E	5	2007-05-24	06:56:00	2	Marcus	Thinned	1994	2	1	4	4	3	SANI	10	0	0	1	0
Big Lake WMA	Big Lake	6	E	5	2007-05-24	06:56:00	2	Marcus	Thinned	1994	2	1	4	4	3	TADI	100	0	6	4	0
Big Lake WMA	Big Lake	6	E	5	2007-05-24	06:56:00	2	Marcus	Thinned	1994	2	1	4	4	3	ULRU	10	1	0	0	0
Big Lake WMA	Big Lake	6	E	5	2008-06-11	06:41:00	1	Foster	Thinned	1994	2	1	3	4	4	SNAG	20	1	0	0	1
Big Lake WMA	Big Lake	6	E	5	2008-06-11	06:41:00	1	Foster	Thinned	1994	2	1	3	4	4	ACNE	10	0	1	0	0
Big Lake WMA	Big Lake	6	E	5	2008-06-11	06:41:00	1	Foster	Thinned	1994	2	1	3	4	4	FRPE	30	0	0	1	2
Big Lake WMA	Big Lake	6	E	5	2008-06-11	06:41:00	1	Foster	Thinned	1994	2	1	3	4	4	QULY	20	0	1	0	1
Big Lake WMA	Big Lake	6	E	5	2008-06-11	06:41:00	1	Foster	Thinned	1994	2	1	3	4	4	SANI	10	0	0	0	1
Big Lake WMA	Big Lake	6	E	5	2008-06-11	06:41:00	1	Foster	Thinned	1994	2	1	3	4	4	TADI	90	0	2	3	4
Big Lake WMA	Big Lake	6	E	5	2008-06-11	06:41:00	2	Foster	Thinned	1994	2	1	3	3	4	FRPE	20	0	0	1	1
Big Lake WMA	Big Lake	6	E	5	2008-06-11	06:41:00	2	Foster	Thinned	1994	2	1	3	3	4	FRPE	10	0	0	1	0
Big Lake WMA	Big Lake	6	E	5	2008-06-11	06:41:00	2	Foster	Thinned	1994	2	1	3	3	4	GLAQ	20	0	0	2	0
Big Lake WMA	Big Lake	6	E	5	2008-06-11	06:41:00	2	Foster	Thinned	1994	2	1	3	3	4	TADI	90	0	1	1	7
Big Lake WMA	Big Lake	6	E	5	2008-06-11	06:41:00	2	Foster	Thinned	1994	2	1	3	3	4	ULAM	20	0	1	1	0
Big Lake WMA	Big Lake	6	E	6	2007-05-24	06:00:00	1	Marcus	Thinned	1994	1	1	3	4	3	SNAG	10	0	1	0	0
Big Lake WMA	Big Lake	6	E	6	2007-05-24	06:00:00	1	Marcus	Thinned	1994	1	1	3	4	3	ACNE	20	0	2	0	0
Big Lake WMA	Big Lake	6	E	6	2007-05-24	06:00:00	1	Marcus	Thinned	1994	1	1	3	4	3	ACRU	20	2	0	0	0
Big Lake WMA	Big Lake	6	E	6	2007-05-24	06:00:00	1	Marcus	Thinned	1994	1	1	3	4	3	FRPE	20	0	2	0	0
Big Lake WMA	Big Lake	6	E	6	2007-05-24	06:00:00	1	Marcus	Thinned	1994	1	1	3	4	3	PODE	70	0	2	5	0
Big Lake WMA	Big Lake	6	E	6	2007-05-24	06:00:00	1	Marcus	Thinned	1994	1	1	3	4	3	ULRU	20	1	0	0	1
Big Lake WMA	Big Lake	6	E	6	2007-05-24	06:00:00	2	Marcus	Thinned	1994	1	1	4	3	3	SNAG	20	0	1	1	0
Big Lake WMA	Big Lake	6	E	6	2007-05-24	06:00:00	2	Marcus	Thinned	1994	1	1	4	3	3	ACRU	10	0	1	0	0
Big Lake WMA	Big Lake	6	E	6	2007-05-24	06:00:00	2	Marcus	Thinned	1994	1	1	4	3	3	FRPE	40	2	2	0	0
Big Lake WMA	Big Lake	6	E	6	2007-05-24	06:00:00	2	Marcus	Thinned	1994	1	1	4	3	3	SANI	30	0	2	1	0
Big Lake WMA	Big Lake	6	E	6	2007-05-24	06:00:00	2	Marcus	Thinned	1994	1	1	4	3	3	TADI	100	1	4	3	2
Big Lake WMA	Big Lake	6	E	6	2007-05-24	06:00:00	2	Marcus	Thinned	1994	1	1	4	3	3	ULRU	10	1	0	0	0
Big Lake WMA	Big Lake	6	E	6	2008-06-11	05:53:00	1	Foster	Thinned	1994	2	1	3	4	4	ACNE	20	1	1	0	0
Big Lake WMA	Big Lake	6	E	6	2008-06-11	05:53:00	1	Foster	Thinned	1994	2	1	3	4	4	ACRU	10	0	1	0	0
Big Lake WMA	Big Lake	6	E	6	2008-06-11	05:53:00	1	Foster	Thinned	1994	2	1	3	4	4	FRPE	50	2	3	0	0
Big Lake WMA	Big Lake	6	E	6	2008-06-11	05:53:00	1	Foster	Thinned	1994	2	1	3	4	4	PODE	80	0	0	0	8
Big Lake WMA	Big Lake	6	E	6	2008-06-11	05:53:00	1	Foster	Thinned	1994	2	1	3	4	4	TADI	20	0	0	0	2
Big Lake WMA	Big Lake	6	E	6	2008-06-11	05:53:00	2	Foster	Thinned	1994	2	1	3	4	3	ACRU	20	1	0	1	0
Big Lake WMA	Big Lake	6	E	6	2008-06-11	05:53:00	2	Foster	Thinned	1994	2	1	3	4	3	ASTR	30	0	1	2	0
Big Lake WMA	Big Lake	6	E	6	2008-06-11	05:53:00	2	Foster	Thinned	1994	2	1	3	4	3	CELA	10	0	1	0	0
Big Lake WMA	Big Lake	6	E	6	2008-06-11	05:53:00	2	Foster	Thinned	1994	2	1	3	4	3	FRPE	30	1	0	1	1
Big Lake WMA	Big Lake	6	E	6	2008-06-11	05:53:00	2	Foster	Thinned	1994	2	1	3	4	3	SANI	20	0	0	1	1
Big Lake WMA	Big Lake	6	E	6	2008-06-11	05:53:00	2	Foster	Thinned	1994	2	1	3	4	3	TADI	40	0	0	0	4
Big Lake WMA	Big Lake	7	2	1	2008-06-12	05:18:00	1	Foster	Thinned/Group Selection	1990	4	1	3	4	4	CELA	30	0	1	2	0
Big Lake WMA	Big Lake	7	2	1	2008-06-12	05:18:00	1	Foster	Thinned/Group Selection	1990	4	1	3	4	4	FRPE	90	0	1	6	2
Big Lake WMA	Big Lake	7	2	1	2008-06-12	05:18:00	1	Foster	Thinned/Group Selection	1990	4	1	3	4	4	QULY	10	0	0	0	1
Big Lake WMA	Big Lake	7	2	1	2008-06-12	05:18:00	1	Foster	Thinned/Group Selection	1990	4	1	3	4	4	TADI	30	0	1	1	1
Big Lake WMA	Big Lake	7	2	1	2008-06-12	05:18:00	2	Foster	Thinned/Group Selection	1990	2	1	3	3	4	ACNE	10	1	0	0	0
Big Lake WMA	Big Lake	7	2	1	2008-06-12	05:18:00	2	Foster	Thinned/Group Selection	1990	2	1	3	3	4	ACRU	10	0	0	0	1
Big Lake WMA	Big Lake	7	2	1	2008-06-12	05:18:00	2	Foster	Thinned/Group Selection	1990	2	1	3	3	4	FRPE	80	0	4	1	3
Big Lake WMA	Big Lake	7	2	1	2008-06-12	05:18:00	2	Foster	Thinned/Group Selection	1990	2	1	3	3	4	QULY	30	0	1	1	1
Big Lake WMA	Big Lake	7	2	1	2008-06-12	05:18:00	2	Foster	Thinned/Group Selection	1990	2	1	3	3	4	ULRU	20	2	0	0	0
Big Lake WMA	Big Lake	7	2	2	2008-06-12	05:34:00	1	Foster	Thinned/Group Selection	1990	3	1	4	4	4	ACNE	10	0	1	0	0
Big Lake WMA	Big Lake	7	2	2	2008-06-12	05:34:00	1	Foster	Thinned/Group Selection	1990	3	1	4	4	4	ACRU	10	0	0	0	1
Big Lake WMA	Big Lake	7	2	2	2008-06-12	05:34:00	1	Foster	Thinned/Group Selection	1990	3	1	4	4	4	FRPE	70	0	3	2	2
Big Lake WMA	Big Lake	7	2	2	2008-06-12	05:34:00	1	Foster	Thinned/Group Selection	1990	3	1	4	4	4	GLTR	10	0	0	0	1
Big Lake WMA	Big Lake	7	2	2	2008-06-12	05:34:00	1	Foster	Thinned/Group Selection	1990	3	1	4	4	4	QULY	30	0	0	2	1
Big Lake WMA	Big Lake	7	2	2	2008-06-12	05:34:00	1	Foster	Thinned/Group Selection	1990	3	1	4	4	4	QUNU	10	0	0	0	1
Big Lake WMA	Big Lake	7	2	2	2008-06-12	05:34:00	1	Foster	Thinned/Group Selection	1990	3	1	4	4	4	TADI	30	0	1	0	2
Big Lake WMA	Big Lake	7	2	2	2008-06-12	05:34:00	1	Foster	Thinned/Group Selection	1990	3	1	4	4	4	ULAM	10	1	0	0	0
Big Lake WMA	Big Lake	7	2	2	2008-06-12	05:34:00	2	Foster	Thinned/Group Selection	1990	4	2	4	4	4	CAIL	10	0	1	0	0
Big Lake WMA	Big Lake	7	2	2	2008-06-12	05:34:00	2	Foster	Thinned/Group Selection	1990	4	2	4	4	4	CELA	40	0	2	1	1
Big Lake WMA	Big Lake	7	2	2	2008-06-12	05:34:00	2	Foster	Thinned/Group Selection	1990	4	2	4	4	4	FRPE	30	0	0	0	3
Big Lake WMA	Big Lake	7	2	2	2008-06-12	05:34:00	2	Foster	Thinned/Group Selection	1990	4	2	4	4	4	QULY	20	0	0	1	1
Big Lake WMA	Big Lake	7	2	3	2008-06-12	06:04:00	1	Foster	Thinned/Group Selection	1990	2	2	2	4	4	ACRU	10	0	0	0	1
[truncated: 10,076 more rows]
